# Supplementary material for: A genetic toolkit and gene switches to limit Mycoplasma growth for biosafety applications
Source: Nat Commun. 2022 Apr 7;13:1910. doi: 10.1038/s41467-022-29574-0 (PMC8991246; doi:10.1038/s41467-022-29574-0)
Supplement: Supplementary file 6 — Supplementary Data 1A-G [file 41467_2022_29574_MOESM6_ESM.xlsx]

## Sheet: Suppl. Table 1A (prom pred.)
Suppl. Table 1.A - Results of the in silico prediction of promoters for M. pneumoniae
class	promoter	origin	promoter probability (>0.6)	promoter seq (5'-)
constitutive	p438	M. genitalium	0.86	GTTGATGGAACCTAATACTTATTTCAGTGCAATCACTAGTATTCAAAGCTAGTATTTAGAATTAATAAAGT
No promoter	NO promoter	this study	-	TAGTATTGGCGCCTAATAAAGTAAAGGAGATGTTACATATG
L-arabinose inducible promoters	pA_Bsu	B.subtilis	0.865	ATTAAAAAGCCGGGCTCTGCCCCCGGCTTTTTTTAAAAGAAAAGATTGACAGTATAATAGTCAATTACTATAATAAAATTGTTCGTACAAATATTTATTTATAGGTTTATTTTCTATCATTAGTACGTATCTTTTGTATTTGAAAGCGTTTTATTTTATGAGAAAGGGGCAGTTTACATG
	pE_Bsu	B.subtilis	0.775	CATATCCATTCCTCCAAAATGTATACGGACAAATTTCAGTATATCACAGCGTTCTTTGTAAGAAAACATTGACAGAAAATGCAAACAAGATTATTCTATATTTGTACGTACTAATTAAATGTAATTTTCGTTAAATTTTAATATAAGTACGTACAATTGAAGGTTTAAATGAAAACGCTTTACTCAACATTCGGGAGGGCAGGGAAATG
	pR_Bsu	B.subtilis	0.705	AATTTAACGAAAATTACATTTAATTAGTACGTACAAATATAGAATAATCTTGTTTGCATTTTCTGTCAATGTTTTCTTACAAAGAACGCTGTGATATACTGAAATTTGTCCGTATACATTTTGGAGGAATGGATATG
	pA12	this study	0.885	TAGTATTTAGAATTAAAAAATTGTTCGTACAAATATTTATTTATAGGTTTATTTTCTATCATTAGTACGTATCTTTTGTATGAAAGGAGATGTTACATATG
	pA13	this study	0.74	AAAAGAAAAGAAAAATTGTTCGTACAAATTGATATTTATAGGTTTATTTTCTAAAATTAGTACGTATCTTTTGTATGAAAGGAGATGTTACATATG
	pA14	this study	0.67	TGTTGACTTACAAAGAATATTTCTGTAAAATGAAATTTGTCCGTATACATTTTAGGAGATGTTACATATG
	pA15	this study	0.615	TTTAAACCTTCAATTGTACGTACTTATATTGAAATTTAACGAAAATTACATTTAATTAGTACGTACAAATATAGAATCATCTTGTTTGCATTTTCTGTCCCTGTTGACTTACAAAGAATATTTCTGTAAAATGAAATTTGTCCGTATACATTTTAGGAGATGTTACATATG
ATc inducible promtoers	pA	Tn10	-	CATCATTAATTCCTAATTTTTGTTGACACTCTATCATTGATAGAGTTATTTTACCACTCCCTATCAGTGATAGAGAAAAGTGAAATG
	pT	Tn10	-	CATTTCACTTTTCTCTATCACTGATAGGGAGTGGTAAAATAACTCTATCAATGATAGAGTGTCAACAAAAATTAGGAATTAATGATG
	pLtetO-1	Lutz et al. NAR 1997	-	TCCCTATCAGTGATAGAGATTGACATCCCTATCAGTGATAGAGATACTGAGCACATCAGCAGGACGCACTGACC
	pXyltetO2	Mariscal et al. 2018	0.66	AATTCCAGAGTCTCCATATATGAATAATGGATTTCATTTTTTTCCAAGATCTAAGAAATGAAAAAACTTTTATCGATCAAAAACTAAAAAAAATATTGACACTCTATCATTGATAGAGTATAATTAACGGGATCCTCTATCATTGATAGAGCATATG
	pTB	this study	0.76	ATTTATCCCTATCAGTGATAGAGATTGACACTCTATCATTGATAGAGTATAATTAATTTGATACATATG
	pTC	this study	0.765	ATTTAACTCTATCATTGATAGAGTTTGACACTCTATCATTGATAGAGTATAATTAATTTGATACATATG
	pTD	this study	0.765	ATTTATCCCTATCAGTGATAGAGATTGACACTCTATCATTGATAGAGTATAATTAATTTGATGTACTAAGGAGATGTTACATATG
	pTE	this study	0.74	ATTTAACTCTATCATTGATAGAGTTTGACACTCTATCATTGATAGAGTATAATTAATTTGATGTACTAAGGAGATGTTACATATG
CI promoters	pL	Phage Lambda	-	CATTATAAAAAACATACAGATAACCATCTGCGGTGATAAATTATCTCTGGCGGTGTTGACATAAATACCACTGGCGGTGATACTGAGCACATCAGCAGGAGGTTGTATG
	pR	Phage Lambda	-	CATACGTTAAATCTATCACCGCAAGGGATAAATATCTAACACCGTGCGTGTTGACTATTTTACCTCTGGCGGTGATAATGGTTGCATGTACTAAGGAGGTTGTATG
	pC24	this study (modified pR)	0.605	AAATATCTAACACCGTGCGTGTTGACTATTTTACCTCTGGCGGTGATAATAATTTAATGTACTAAGGAGATGTTACATATG
	pC27	this study	0.92	AAATATCTATCACCGGCGGTGATAACTATTTTACATCTGGCGGTTATAATAATTTAATGTACTAAGGAGATGTTACATATG
	pC28	this study	0.645	ATGTAACATCTTTTTAATAAATTAAATTATTATCACCGCCAGAGGTAAAATAGTCAACACGCACGGTGTTATATATTTATCATATACTAAGGAGATGTTACATATG
	p119	M. pneumoniae (constitutive prom)	0.97	ACTGCCAATTAGGTAAAGTGCGGTTGTGTTTGCGTGTTGCAATGGCTTATAAATTAATAAAATTATACCAACTCTACTTTCTTAGAATAAACGTTACATG
	p119synth	this study	0.82	GTAATTAAATAAATTATGTAAATTATCACCGGCGGTGATAGTTGCAATATCACCGGCGGTGATAAAATTAAACCAACTCTACTTTCTGGGAATAAACGTCATATG
	p309	M. pneumoniae (constitutive prom)	0.855	TTAGTTTTGTAAGGCTTGCAAGCTTTGCCGTCATTTTCATTTAAATAGCATTTATTCATTTGCATTTTTTTAGATAAATTAAAATTAATGGTATAGTGTCAGCTTTGCTGTTGGCACCTTTTAAAGACAGTAAATG
	p309synth	this study	0.875	TTAGTTTTGTAAGGCTTGCAAGCTTTGCCGTCATTTTCATTATCACCGGCGGTGATAATTTGCATATCACCGGCGGTGATAAAATTAATGGTATAGTGTCAGCTTTGCTGTTGGCACCTTTTAAAGACAGCATATG
IPTG inducible promoters	pLacZ	E. coli	-	GGCAGTGAGCGCAACGCAATTAATGTGAGTTAGCTCACTCATTAGGCACCCCAGGCTTTACACTTTATGCTTCCGGCTCGTATGTTGTGTGGAATTGTGAGCGGATAACAATTTCACACAGGAAACAGCTATG
	PLlacO-1	Lutz et al. NAR 1997	-	ATAAATGTGAGCGGATAACATTGACATTGTGAGCGGATAACAAGATACTGAGCACATCAGCAGGACGCACTGACC
	PA1lacO-1	Lutz et al. NAR 1997	-	AAAATTTATCAAAAAGAGTGTTGACTTGTGAGCGGATAACAATGATACTTAGATTCAATTGTGAGCGGATAACAATTTCACACA
	PA1/O4	Lanzer et al. PNAS 1988	-	AAAATTTATCAAAAAGAGTGTTGACTTGTGAGCGGATAACAATGATACTTAGATTCATCGAGAGGGACACGGCGA
	PA1/O4S	Lanzer et al. PNAS 1988	-	AAAATTTATCAAAAAGAGTGTTGACTTGTGAGCGCTCACAATTGATACTTAGATTCATCGAGAGGGACACGGCGA
	pL52	this study	0.705	CTTTTAATTAAATAAAAAAATTTATCAAAAAGAGTGTTGACAATTGTGAGCGCTCACAATAAAATTAGATTCATGTACTAAGGAGATGTTACATATG
	pL51b62	this study	0.705	AATTGTGAGCGGATAACAATTCTGTTAATTAAATAAAAAAATTTATCAAAAAGAGTGTTGACAATTGTGAGCGCTCACAATAAAATTAGATTCATGTACTAAGGAGATGTTACATATG
	pLT32	this study	0.61	AATTGTGAGCGGATAACAATTCTGTTAATTAAATAAAAAAATTTATCAAAAAGAGTGTTACAATTGTGAGCGCTCACAATATAATTAGATTCATGTACTAAAAGGAAGTGTTACATATG
	pLG64	this study	0.615	AATTGTGAGCGGATAACAATTCTGTTAATTAAATAAAAAAATTTATCAAAAAGAGTGTTACAATTGTGAGCGCTCACAATAGAATTAGATTCATGTACTAAACAGGAATGTTACATATG
	pL52b92	this study	0.705	AATTGTGAGCGGATAACAATTTAATCAAATATCGAAATTTATCTTAAACAGCTGTTAATTAAATAAAAAAATTTATCAAAAAGAGTGTTGACAATTGTGAGCGCTCACAATAAAATTAGATTCATGTACTAAGGAGATGTTACATATG
	pL53	this study	0.71	CTGTTAATTAAATAAAAAATTGTGAGCGGATAACAATTGACTTGTGAGCGGATAACAATTAAAATTAGATTCATGTACTAAGGAGATGTTACATATG

## Sheet: Suppl. Table 1B (DNA parts)
Suppl. Table 1.B - DNA sequences of all parts used or design for M. pneumoniae in this work
Parts:	Name	DNA sequence 5'->3'	Promoter probability (test in silico; promoter >0.6)	Origin	Blast
Constitutive promoters	>p438	TAGTATTTAGAATTAATAAAGT		Pich et al. 2006 Microbiology
	>pSpi	AATTAAAAGTTAGTGAACAAGAAAACAGTGAAGCACCAGTTTCTGAACCAAAAGAAGACGAAAAAACAAAAAAAGATTAAGCAATTTATTTGGAAAATCTTTTTTTGTTTTTTTAAGAAATATTTATTGTTTTTTTTAAAAAATTATTGTACAGTTGCTACTATAAGGGAAAGAAAAAAAGAAAGATATAAATTGTATAAAGTAGGGTTAGAAGCAATTAATAATTATTATTAATGTTATTTTTCTCTTATATATTCAATGTAATTTTAATTACATTTGCTTTTAATAAAAACACTACTTAATAGAGAAAGGAAATATA		Mariscal et. al. 2016
	>pSpiShort	AATTAAAAGTTAGTGAACAAGAAAACAGTGAAGCACCAGTTTCTGAACCAAAAGAAGACGAAAAAACAAAAAAAGATTAAGCAATTTATTTGGAAAATCTTTTTTTGTTTTTTTAAGAAATATTTATTGTTTTTTTTAAAAAATTATTGTACAGTTGCTACTATAAGGGAAAGAAAAAAAGAAAGATATAAATTGTATAAAGTAGGGTTAGAAGCAATTAATAATTATTATTAATGTTATTTTTCTCTTATATATTCAATGTAATTTTAATTACATTTGCTTTTAATAAAAACACTACTTAATAGAG		This study
	>pS	GAATTGATCGCCATAGGTTAAAGTAGTATAATATAAACTAATT		This study
	>p119	CTGTTAAACTGCCAATTAGGTAAAGTGCGGTTGTGTTTGCGTGTTGCAATGGCTTATAAATTAATAAAATTATACCAACTCTACTTTCTGGGAATAAACGTTAC			promoter p119 from M. pneumoniae
	>p309	CTGTTAATTAGTTTTGTAAGGCTTGCAAGCTTTGCCGTCATTTTCATTTAAATAGCATTTATTCATTTGCATTTTTTTAGATAAATTAAAATTAATGGTATAGTGTCAGCTTTGCTGTTGGCACCTTTTAAAGACAGTAA			promoter p309 from M. pneumoniae
Synthetic Inducible promoters:
ATc inducible promoters (repressed by TetR )	>pXyl/tetO2	AATTCCAGAGTCTCCATATATGAATAATGGATTTCATTTTTTTCCAAGATCTAAGAAATGAAAAAACTTTTATCGATCAAAAACTAAAAAAAATATTGACACTCTATCATTGATAGAGTATAATTAACGGGATCCTCTATCATTGATAGAGCAT		Mariscal et. al. 2016
	>pTB	ATTTATCCCTATCAGTGATAGAGATTGACACTCTATCATTGATAGAGTATAATTAATTTGATACAT		This study
	>pTC	ATTTAACTCTATCATTGATAGAGTTTGACACTCTATCATTGATAGAGTATAATTAATTTGATACAT		This study
	>pTD	ATTTATCCCTATCAGTGATAGAGATTGACACTCTATCATTGATAGAGTATAATTAATTTGATGTACTA		This study
	>pTE	ATTTAACTCTATCATTGATAGAGTTTGACACTCTATCATTGATAGAGTATAATTAATTTGATGTACTA		This study
L-arabinose inducible promoters (repressed by AraR)	>pA12	CTGTTAATAGTATTTAGAATTAAAAAATTGTTCGTACAAATATTTATTTATAGGTTTATTTTCTATCATTAGTACGTATCTTTTGTATGAA
	>pA13	CTGTTAAGAAAGAAAAGAAAAATTGTTCGTACAAATTGATATTTATAGGTTTATTTTCTAAAATTAGTACGTATCTTTTGTATGAA		This study
	>pA14	CTGTTAATGTTGACTTACAAAGAATATTTCTGTAAAATGAAATTTGTCCGTATACATTTT		This study
	>pA15	CTGTTAATTTAAACCTTCAATTGTACGTACTTATATTGAAATTTAACGAAAATTACATTTAATTAGTACGTACAAATATAGAATCATCTTGTTTGCATTTTCTGTCCCTGTTGACTTACAAAGAATATTTCTGTAAAATGAAATTTGTCCGTATACATTTT		This study	modifiend from promotor pR from B. subtilis
IPTG-inducible promoters (repressed by LacI)	>pL52 (1x LacI-OR)	CTGTTAATTAAATAAAAAAATTTATCAAAAAGAGTGTTGACAATTGTGAGCGCTCACAATAAAATTAGATTCATGTACTA		This study
	>pL53 (1x LacI-OR)	CTGTTAATTAAATAAAAAATTGTGAGCGGATAACAATTGACTTGTGAGCGGATAACAATTAAAATTAGATTCATGTACTA		This study
	>pL52b62 (2x LacI-OR)	AATTGTGAGCGGATAACAATTCTGTTAATTAAATAAAAAAATTTATCAAAAAGAGTGTTGACAATTGTGAGCGCTCACAATAAAATTAGATTCATGTACTA		This study
	>pL52b92 (2x LacI-OR)	AATTGTGAGCGGATAACAATTTAATCAAATATCGAAATTTATCTTAAACAGCTGTTAATTAAATAAAAAAATTTATCAAAAAGAGTGTTGACAATTGTGAGCGCTCACAATAAAATTAGATTCATGTACTA		This study
	>pLT32 (2x LacI-OR)	AATTGTGAGCGGATAACAATTCTGTTAATTAAATAAAAAAATTTATCAAAAAGAGTGTTACAATTGTGAGCGCTCACAATATAATTAGATTCATGTACTA		This study
	>pLG64 (2x LacI-OR)	AATTGTGAGCGGATAACAATTCTGTTAATTAAATAAAAAAATTTATCAAAAAGAGTGTTACAATTGTGAGCGCTCACAATAGAATTAGATTCATGTACTA		This study
	>pLG64r(1x inverted LacI-OR)	CTGTTAATTAAATAAAAAAATTTATCAAAAAGAGTGTTACAATTGTGAGCGCTCACAATTAGAATTAGATTCATGTACTA		This study
	>pSynIndT (1x LacI-OR)	AAAAAAATATAGTGACTTTAACACATTTTTATTATGTATTTTTCAAAACTTTATTTGATTATTTTTCAATTGTGAGCGCTCACAATAAAATTAACTT		This study
repressed by CI	>pC24	CTGTTAAAAATATCTAACACCGTGCGTGTTGACTATTTTACCTCTGGCGGTGATAATAATTTAATGTACTA		This study	derived from promoter pR from phage Lamba (pR+RBS_B.su)
	>pC27	CTGTTAAAAATATCTATCACCGGCGGTGATAACTATTTTACATCTGGCGGTTATAATAATTTAATGTACTA		This study
	>pC28	CTGTTAAATGTAACATCTTTTTAATAAATTAAATTATTATCACCGCCAGAGGTAAAATAGTCAACACGCACGGTGTTATATATTTATCATATACTA		This study	derived from promoter pR from phage Lamba
	>p119synth	CTGTTAAGTAATTAAATAAATTATGTAAATTATCACCGGCGGTGATAGTTGCAATATCACCGGCGGTGATAAAATTAAACCAACTCTACTTTCTGGGAATAAACGTCAT		This study	derived from promoter p119 from M. pneumoniae
	>p309synth	CTGTTAATTAGTTTTGTAAGGCTTGCAAGCTTTGCCGTCATTTTCATTATCACCGGCGGTGATAATTTGCATATCACCGGCGGTGATAAAATTAATGGTATAGTGTCAGCTTTGCTGTTGGCACCTTTTAAAGACAGCAT		This study	derived from promoter p309 from M. pneumoniae
	>pCSyp32	CTTTCATATCGCATTAGCATTATATTATAATGAAATTATGGCAAAGGAATTAGTATTTGGCAAGAATCTATCACCGGCGGTGATAACTATTTTACCTCTGGCGGTGATATAAGGATAA
Operator boxes:
AraR-operator boxes	>AraR-OR_consensus	ATTTGTACGTACTAAT		Mota et al. 1999. Mol Microb
	>AraR-ORA1	TAAAATTGTTCGTACAAATATTTA		Mota et al. 1999. Mol Microb
	>AraR-ORA2	CATTAGTACGTATCTTTTGTA		Mota et al. 1999. Mol Microb
	>AraR-ORE1	ATATTTGTACGTACTAATTA		Mota et al. 1999. Mol Microb
	>AraR-ORE2	TATAAGTACGTACAATT		Mota et al. 1999. Mol Microb
	>AraR-ORR3	AAATTTGTCCGTATACATTTT		Mota et al. 1999. Mol Microb
LacI-Operators boxes	>LacI-ORsynt	AATTGTGAGCGCTCACAATT		Sadler et al. 1983
	>LacI-ORO1	AATTGTGAGCGGATAACAATT		Oehler et al. 1994
	>LacI-ORO2	AAATGTGAGCGAGTAACAACC		Oehler et al. 1994
	>LacI-ORO3	GGCAGTGAGCGCAACGCAATT		Oehler et al. 1994
CI-operators boxes	>CI-OR_consensus	TATCACCGGCGGTGATA		Benson et al. 1988
	>CI-OR_OL1	TACCACTGGCGGTGATA		Benson et al. 1988
	>CI-OR_OL2	TATCTCTGGCGGTGTTG		Benson et al. 1988
	>CI-OR_OL3	AACCATCTGCGGTGATA		Benson et al. 1988
	>CI-OR_OR1	TACCTCTGGCGGTGATA		Benson et al. 1988
	>CI-OR_OR2	TAACACCGTGCGTGTTG		Benson et al. 1988
	>CI-OR_OR3	TATCACCGCAAGGGATA		Benson et al. 1988
TetR-Operators boxes	>TetR-ORO1	ACTCTATCATTGATAGAGT		Hillen et al. 1994
	>TetR-ORO2	TCCCTATCAGTGATAGAGA		Hillen et al. 1995
Terminators	>TrrnMPN	GTCAAGAAGATAAAAGAGACTTAGGCCTATGCCTAGGTCTTTTTTATTGTTTT		M. pneumoniae	Terminator rrn from M. pneumoniae
	>T142	CAGAAAGAAGCACAACTGTAAAAAGGTTGTGTTTTTTTTCATATTTACAACTTTTTGCTTT		M. pneumoniae	Terminator from MPN142 from M. pneumoniae
	>T626	AATGCTGAAAAAATACCTGAGTCTTTCAGGTATTTTTTTATGCAAAATTTGCCCTAAAAAA		M. pneumoniae	Terminator from MPN626 from M. pneumoniae
	>Ts003	ATTGGCAGCGTTCTATTTGAAAAAGGATCTGTTTGGATCCTTTTTTTATTGCTTTAGA		M. pneumoniae	Terminator MPNs003 from M. pneumoniae
	>T434	GTAGATCAATAAAAAGAGGGCAGTTAAACTGCTCTTTTTTTATGTCTTATTTGACCTGTAA		M. pneumoniae	Terminator from MPN434 from M. pneumoniae
	>Term	TAAAAAAAGCAATGTATGGGTCTCCCCGCTACATTGCTTTTTTTAT		B. Subtilis
RBS	>RBS	AGGAGATGTTACAT		Lluch et al. 2006 Microbiology
	>RBS32	AAAGGAAGTGTTACAT		This study
	>RBS64	AACAGGAATGTTACAT		This study
Leader peptides	>mp200	ATGGAAGACAAGAAATGCTGTGGTTGCAAAACCGAAACAGCTAACTGTAGTAAATGCAACTGTGGCGGTTGCAAATGCTGCCAAAAA		zimmermann et al. 2005	5'-end mp200 gene
	>LP(5'groEL)	ATGGCAAAGGAATTAGTATTTGGCAAGAAT		5'groEL	5'-end from gene MPN573 from M. pneumoniae
ORF	>mp200-mCherry	ATGGAAGACAAGAAATGCTGTGGTTGCAAAACCGAAACAGCTAACTGTAGTAAATGCAACTGTGGCGGTTGCAAATGCTGCCAAAAAGGTACCGTTTCCAAGGGCGAAGAGGATAACATGGCTATCATTAAGGAGTTCATGAGATTCAAGGTTCACATGGAAGGTAGTGTGAACGGGCACGAGTTCGAAATTGAGGGGGAAGGCGAAGGGCGTCCTTATGAAGGAACCCAGACTGCCAAACTTAAAGTAACGAAGGGAGGCCCTTTGCCATTTGCTTGAGACATACTGAGTCCCCAGTTTATGTATGGTTCAAAGGCTTACGTCAAGCACCCCGCTGATATTCCAGACTACCTCAAGTTGAGTTTTCCGGAGGGTTTCAAATGAGAACGTGTTATGAAC…		this work	mcherry derived gene with 5'-end mp200 tag
	>araR-flag	ATGTTACCAAAATACGCGCAAGTAAAAGAAGAAATCAGTTCTTGGATTAATCAAGGCAAAATACTGCCCGATCAAAAAATCCCTACCGAAAACGAATTAATGCAGCAATTCGGCGTCAGCCGGCATACCATCCGCAAAGCGATCGGAGACCTCGTATCACAAGGTCTGCTGTACAGCGTGCAAGGCGGAGGCACCTTTGTCGCTTCACGCTCTGCTAAGTCAGCGCTGCATTCCAATAAAACGATCGGTGTTTTGACAACTTACATATCAGACTATATTTTCCCGAGCATCATCAGAGGAATCGAGTCCTATTTAAGCGAGCAGGGGTATTCTATGCTTTTGACAAGCACAAACAACAACCCGGACAATGAAAGAAGAGGCTTAGAAAACCTGCTGTCC…		this work	araR derived gene with 3'-end flag tag
	>araE-V5	ATGAAGAATACTCCAACTCAATTAGAACCAAATGTTCCTGTAACAAGAAGCCATTCAATGGGATTTGTCATTTTGATCTCATGTGCGGCGGGGCTTGGCGGCTTATTGTATGGCTATGACACGGCAGTGATTTCTGGCGCCATCGGTTTTCTGAAAGATTTATACAGCCTGAGTCCGTTTATGGAGGGACTTGTCATTTCAAGCATTATGATTGGAGGAGTTGTGGGCGTCGGGATATCCGGATTTTTAAGTGACAGATTCGGCCGGAGAAAAATTTTAATGACAGCCGCTTTGTTATTTGCGATATCAGCAATCGTTTCAGCGCTTTCTCAAGACGTGTCCACCTTAATCATTGCAAGGATTATCGGGGGGCTGGGAATCGGGATGGGCTCATCGCTC…		this work	araE derived gene with 3'-end V5 tag
	>LacI_MPN	ATGGTGAACGTTAAGCCTGTTACCTTATATGATGTGGCTGAATACGCGGGAGTCAGTTATCAAACCGTATCTCGCGTAGTCAACCAGGCAAGTCACGTTTCTGCCAAAACTAGAGAAAAGGTTGAAGCGGCGATGGCTGAACTGAACTATATTCCTAACAGAGTTGCTCAGCAATTGGCCGGCAAACAGTCTTTACTCATCGGGGTCGCTACGAGTTCCCTTGCCCTTCACGCACCGAGCCAAATAGTAGCAGCCATCAAGTCAAGGGCCGACCAGTTAGGAGCTTCGGTTGTGGTTAGTATGGTAGAACGATCCGGCGTGGAGGCGTGTAAAGCAGCAGTCCATAACTTACTCGCACAGAGAGTGTCAGGTCTGATTATCAATTATCCGCTCGACGAT…		this work	LacI gene from E. coli, codon optimised for M. pneumoniae
	>LP-LacI	ATGGCAAAGGAATTAGTATTTGGCAAGAATGTGAACGTTAAGCCTGTTACCTTATATGATGTGGCTGAATACGCGGGAGTCAGTTATCAAACCGTATCTCGCGTAGTCAACCAGGCAAGTCACGTTTCTGCCAAAACTAGAGAAAAGGTTGAAGCGGCGATGGCTGAACTGAACTATATTCCTAACAGAGTTGCTCAGCAATTGGCCGGCAAACAGTCTTTACTCATCGGGGTCGCTACGAGTTCCCTTGCCCTTCACGCACCGAGCCAAATAGTAGCAGCCATCAAGTCAAGGGCCGACCAGTTAGGAGCTTCGGTTGTGGTTAGTATGGTAGAACGATCCGGCGTGGAGGCGTGTAAAGCAGCAGTCCATAACTTACTCGCACAGAGAGTGTCAGGT…		this work	lacI_MPN derived gene with a 5'-end LP tag
	>CI-cMyc	ATGAGCACTAAGAAGAAGCCATTAACCCAGGAACAGTTGGAAGACGCGAGAAGGTTGAAGGCTATTTACGAAAAGAAAAAGAACGAATTGGGTCTAAGTCAGGAATCCGTGGCCGATAAGATGGGAATGGGACAAAGTGGGGTCGGTGCGCTATTTAACGGTATCAATGCTCTCAACGCCTACAACGCTGCGTTGCTCGCGAAGATTCTAAAGGTGTCTGTTGAAGAATTTAGCCCCAGTATAGCTCGCGAAATCTACGAAATGTACGAAGCTGTCTCCATGCAGCCTAGTCTGAGGTCCGAATATGAATATCCGGTGTTTTCCCACGTGCAGGCGGGGATGTTTTCGCCAGAATTGCGCACTTTCACCAAGGGCGATGCGGAAAGATGAGTGAGTACC…		this work	Ci derived gene with 3'-end c-Myc tag
	>tetR	ATGTCAAGATTAGATAAAAGTAAAGTGATTAACAGCGCATTAGAGCTGCTTAATGAGGTCGGAATCGAAGGTTTAACAACCCGTAAACTCGCCCAGAAGCTAGGTGTAGAGCAGCCTACATTGTATTGGCATGTAAAAAATAAGCGGGCTTTGCTCGACGCCTTAGCCATTGAGATGTTAGATAGGCACCATACTCACTTTTGCCCTTTAGAAGGGGAAAGCTGGCAAGATTTTTTACGTAATAACGCTAAAAGTTTTAGATGTGCTTTACTAAGTCATCGCGATGGAGCAAAAGTACATTTAGGTACACGGCCTACAGAAAAACAGTATGAAACTCTCGAAAATCAATTAGCCTTTTTATGCCAACAAGGTTTTTCACTAGAGAATGCATTATATGCA…		Mariscal et. al. 2015	tetR gene from E. coli
	cre	ATGTCCAATTTACTGACCGTACACCAAAATTTGCCTGCATTACCGGTCGATGCAACGAGTGATGAGGTTCGCAAGAACCTGATGGACATGTTCAGGGATCGCCAGGCGTTTTCTGAGCATACCTGGAAAATGCTTCTGTCCGTTTGCCGGTCGTGGGCGGCATGGTGCAAGTTGAATAACCGGAAATGGTTTCCCGCAGAACCTGAAGATGTTCGCGATTATCTTCTATATCTTCAGGCGCGCGGTCTGGCAGTAAAAACTATCCAGCAACATTTGGGCCAGCTAAACATGCTTCATCGTCGGTCCGGGCTGCCACGACCAAGTGACAGCAATGCTGTTTCACTGGTTATGCGGCGGATCCGAAAAGAAAACGTTGATGCCGGTGAACGTGCAAAACAG…		Mariscal et. al. 2015
	>creA (with TGG(W))	ATGTCCAATTTACTGACCGTACACCAAAATTTGCCTGCATTACCGGTCGATGCAACGAGTGATGAGGTTCGCAAGAACCTGATGGACATGTTCAGGGATCGCCAGGCGTTTTCTGAGCATACCTGGAAAATGCTTCTGTCCGTTTGCCGGTCGTGGGCGGCATGGTGCAAGTTGAATAACCGGAAATGGTTTCCCGCAGAACCTGAAGATGTTCGCGATTATCTTCTATATCTTCAGGCGCGCGGTCTGGCAGTAAAAACTATCCAGCAACATTTGGGCCAGCTAAACATGCTTCATCGTCGGTCCGGGCTGCCACGACCAAGTGACAGCAATGCTGTTTCACTGGTTATGCGGCGGATCCGAAAAGAAAACGTTGATGCCGGTGAACGTGCAAAACAG…		this work	cre gene with few TGG(W) codons modified to TGA
	>creB with CTG initiation codon	CTGTCCAATTTACTGACCGTACACCAAAATTTGCCTGCATTACCGGTCGATGCAACGAGTGATGAGGTTCGCAAGAACCTGATGGACATGTTCAGGGATCGCCAGGCGTTTTCTGAGCATACCTGGAAAATGCTTCTGTCCGTTTGCCGGTCGTGGGCGGCATGGTGCAAGTTGAATAACCGGAAATGGTTTCCCGCAGAACCTGAAGATGTTCGCGATTATCTTCTATATCTTCAGGCGCGCGGTCTGGCAGTAAAAACTATCCAGCAACATTTGGGCCAGCTAAACATGCTTCATCGTCGGTCCGGGCTGCCACGACCAAGTGACAGCAATGCTGTTTCACTGGTTATGCGGCGGATCCGAAAAGAAAACGTTGATGCCGGTGAACGTGCAAAACAG…		this work	cre derived gene with de-optimised initiation codon CTG
	>creC (with deoptimised 5'codons)	CTGTCAAATCTACTGACAGTACATCAGAATCTACCTGCACTTCCGGTCGATGCAACGTCAGATGAGGTTCGCAAGAACCTGATGGACATGTTCAGGGATCGCCAGGCGTTTTCTGAGCATACCTGAAAAATGCTTCTGTCCGTTTGCCGGTCGTGAGCGGCATGATGCAAGTTGAATAACCGGAAATGATTTCCCGCAGAACCTGAAGATGTTCGCGATTATCTTCTATATCTTCAGGCGCGCGGTCTGGCAGTAAAAACTATCCAGCAACATTTGGGCCAGCTAAACATGCTTCATCGTCGGTCCGGGCTGCCACGACCAAGTGACAGCAATGCTGTTTCACTGGTTATGCGGCGGATCCGAAAAGAAAACGTTGATGCCGGTGAACGTGCAAAACAG…		this work	cre derived gene with de-optimised initiation codon CTG and de-optimised 5'end codons (highlighted in bold)
	>apoI-V5	ATGGCTCAAAAGGCTCGTTTACGCCAGAACCGCTACGGGACTGTCATCAATACGACCTCCAGTAAGCAGGAGCTCCAGCTCGGTGACGCGTTGGTCGATGCCACCGAGCGCTTGACGGCGAAGTTCGGTATCGCCTTCACGCACGAGAAGAAGGTGATGCTCGCTGATATTGTCACCTCCCTCCGCCGCAGTTTCCCGACGGTGTCCTTCGATGACCCGCTCCCGAACACTTACATGAGTCCCGACGGCGGCATCCTCAGTATCATGGCGGCGGACGGCGAGCGCACCTTCCCTGTATTAATCACGGAGGTGAAGAACCAGGGGACCAACGACTTGCGCGCTCAGGAGGGGTTGAAGAAGCAAGCGATGGGTAATGCCATCGAGCGCCTCGGGAAGAAC…		this work	apoI derived gene with 3'-end V5 tag
	>apoIC	CTGGCACAGAAAGCAAGGCTTCGACAGAATAGGTATGGAACAGTAATAAATACAACATCCAGTAAGCAGGAGCTCCAGCTCGGTGACGCGTTGGTCGATGCCACCGAGCGCTTGACGGCGAAGTTCGGTATCGCCTTCACGCACGAGAAGAAGGTGATGCTCGCTGATATTGTCACCTCCCTCCGCCGCAGTTTCCCGACGGTGTCCTTCGATGACCCGCTCCCGAACACTTACATGAGTCCCGACGGCGGCATCCTCAGTATCATGGCGGCGGACGGCGAGCGCACCTTCCCTGTATTAATCACGGAGGTGAAGAACCAGGGGACCAACGACTTGCGCGCTCAGGAGGGGTTGAAGAAGCAAGCGATGGGTAATGCCATCGAGCGCCTCGGGAAGAAC…		this work	apoI derived gene with de-optimised initiation codon CTG and de-optimised 5'end codons (highlighted in bold)
	>sspIB	CTGTCGAAAGCAGCATATCAAGATTTCACAAAAAGATTCTCCCTGTTGATAAAAAAACATCCAAACCTCATAACGATGACACTGAGCAACATTTTCACAATGCGTCTCATTGGCAACAAAACCCACGGCGACTTGGCTGAGATTGCGATCTCCGAGTTCATTAATCAGTACATGTATGACTTTAAGTCGATTCATGTCGGCAAAGACCTCTATCGCGCAAAGTCCAAGGAAGAAGATATAACGGTTGAGAACGAAATCACAAAGGAAAAATTCCCCATCAGCCTCAAGGCTTATGGGGATGGTCCATTGCAGCTTTCGACTGACAAAAATTTTTTGATGTACCCTCTTCTTGAGGAAATTGGGGCGTTCATCAATGCCAAAGAAAAAATAGAAGAAATT…		this work	gene coding for SspI protein (ID JX649948.1); codon optimised for M. pneumoniae and with de-optimised initiation codon CTG
	>aseI	ATGTTGAGAGGACTGACTGTGGAACTTTTAGAATTAAAAAATAGAATAACCACCTCCTTTAGCGGTACTGAGGATGATTTAAGAGAAGTTCTCGACTTGATAGAGCAAGATCAGCCTGTGTTTCCGTTTAATGAGTATGAGCATCTCATTTGTAATCTTATCGAAAAGGGTGGTCTTAATTATAATCAATATATTGAAATTAGATCGGAATATATCAGTCAAAACCCGAACTTATGAATTTTTGAAATATCCGCCCCTAGAGGATTTGGTGAGAAATTTGCCCAAACGTATGTGAAAGGTAAGTGTTCGAAACTGAAAACCCCATCCAAAAAATTAGACCCAAATTATGCTGGAGAATATGATCTTTGACTCGACGGAATTACTATTGAGGTAAAAGCA…			gene coding for AseI protein (ID HQ327700.1); codon optimised for M. pneumoniae
	>aseID	CTGTTGAGAGGACTGACAGTAGAGCTTCTTGAGTTAAAAAATAGAATAACAACATCATTCAGCGGTACTGAGGATGATTTAAGAGAAGTTCTCGACTTGATAGAGCAAGATCAGCCTGTGTTTCCGTTTAATGAGTATGAGCATCTCATTTGTAATCTTATCGAAAAGGGTGGTCTTAATTATAATCAATATATTGAAATTAGATCGGAATATATCAGTCAAAACCCGAACTTATGAATTTTTGAAATATCCGCCCCTAGAGGATTTGGTGAGAAATTTGCCCAAACGTATGTGAAAGGTAAGTGTTCGAAACTGAAAACCCCATCCAAAAAATTAGACCCAAATTATGCTGGAGAATATGATCTTTGACTCGACGGAATTACTATTGAGGTAAAAGCA…		this work	gene coding for AseI protein (ID HQ327700.1); codon optimised for M. pneumoniae and with de-optimised initiation codon CTG and de-optimised 5'end codons (highlighted in bold)
	>cas9_MPN	ATGGATAAGAAATACTCAATAGGCTTAGATATCGGCACAAATAGCGTCGGATGGGCGGTGATCACTGATGAATATAAGGTTCCGTCTAAAAAGTTCAAGGTTCTGGGAAATACAGACCGCCACAGTATCAAAAAAAATCTTATAGGGGCTCTTTTATTTGACAGTGGAGAGACAGCGGAAGCGACTCGTCTCAAACGGACAGCTCGTAGAAGGTATACACGTCGGAAGAATCGTATTTGTTATCTACAGGAGATTTTTTCAAATGAGATGGCGAAAGTAGATGATAGTTTCTTTCATCGACTTGAAGAGTCTTTTTTGGTGGAAGAAGACAAGAAGCATGAACGTCATCCTATTTTTGGAAATATAGTAGATGAAGTTGCTTATCATGAGAAATATCCA…		this work	cas9 gene from S. pyogenes, codon optimised for M. pneumoniae
	>cas9B (with CTG initiation codon)	CTGGATAAGAAATACTCAATAGGCTTAGATATCGGCACAAATAGCGTCGGATGGGCGGTGATCACTGATGAATATAAGGTTCCGTCTAAAAAGTTCAAGGTTCTGGGAAATACAGACCGCCACAGTATCAAAAAAAATCTTATAGGGGCTCTTTTATTTGACAGTGGAGAGACAGCGGAAGCGACTCGTCTCAAACGGACAGCTCGTAGAAGGTATACACGTCGGAAGAATCGTATTTGTTATCTACAGGAGATTTTTTCAAATGAGATGGCGAAAGTAGATGATAGTTTCTTTCATCGACTTGAAGAGTCTTTTTTGGTGGAAGAAGACAAGAAGCATGAACGTCATCCTATTTTTGGAAATATAGTAGATGAAGTTGCTTATCATGAGAAATATCCA…		this work	cas9_MPN derived gene with de-optimised initiation codon CTG
	>cas9C (new gene seq. with CTG initiation codon)	CTGGATAAGAAATACTCAATCGGCTTAGATATCGGCACAAACAGCGTCGGATGGGCGGTGATCACTGATGAATATAAGGTTCCGTCTAAAAAGTTCAAGGTTCTGGGAAATACAGACCGCCACAGTATCAAAAAAAATCTTATCGGGGCTCTTTTATTTGACAGTGGAGAGACAGCGGAAGCGACTCGTCTCAAACGGACAGCTCGTAGAAGGTATACACGTCGTAAGAATCGGATTTGTTATCTACAGGAGATTTTTTCAAATGAGATGGCGAAAGTAGATGATTCCTTCTTTCATCGACTTGAAGAGTCTTTTTTGGTGGAAGAAGACAAGAAGCATGAACGTCATCCGATTTTTGGAAATATCGTAGATGAAGTTGCTTATCATGAGAAATATCCA…
	>par (Puromycin N-acetyltranferase)	ATGACTGAATATAAACCTACTGTTAGATTAGCTACTAGAGATGATGTTCCTAGAGCTGTTAGAACTTTAGCTGCTGCTTTTGCTGATTATCCTGCTACTAGACATACTGTTGATCCTGATAGACATATTGAAAGAGTTACTGAATTACAAGAATTATTTTTAACTAGAGTTGGTTTAGATATTGGTAAAGTTTGGGTTGCTGATGATGGTGCTGCTGTTGCTGTTTGGACTACTCCTGAAAGTGTTGAAGCTGGTGCTGTTTTTGCTGAAATTGGTCCTAGAATGGCTGAATTAAGTGGTAGTAGATTAGCTGCTCAACAACAAATGGAAGGTTTATTAGCTCCTCATAGACCTAAAGAACCTGCTTGGTTTTTAGCTACTGTTGGTGTTAGTCCTGAT…			Puromycin N-acetyltranferase
	>cat (chloranphenicol acetyltranferase)	ATGGAGAAAAAAATCACTGGATATACCACCGTTGATATATCCCAATGGCATCGTAAAGAACATTTTGAGGCATTTCAGTCAGTTGCTCAATGTACCTATAACCAGACCGTTCAGCTGGATATTACGGCCTTTTTAAAGACCGTAAAGAAAAATAAGCACAAGTTTTATCCGGCCTTTATTCACATTCTTGCCCGCCTGATGAATGCTCATCCGGAATTCCGTATGGCAATGAAAGACGGTGAGCTGGTGATATGGGATAGTGTTCACCCTTGTTACACCGTTTTCCATGAGCAAACTGAAACGTTTTCATCGCTCTGGAGTGAATACCACGACGATTTCCGGCAGTTTCTACACATATATTCGCAAGATGTGGCGTGTTACGGTGAAAACCTGGCCTAT…			Chloramphenicol acetyl-tranferase
Tag peptides	>cMyc	GAACAAAAACTGATTTCCGAAGAAGACCTC
	>flag	GACTACAAGGACGACGACGATAAGGGA
	>V5	GGTAAGCCCATTCCCAACCCCTTACTCGGTTTAGATTCCACC
Triple STOP codon	>3xSTOPa	TAGCGATAAGTAG
	>3xSTOPb	TAGTCTTAATTAG
gRNA	>gRNA_scafold	GTTTTAGAGCTAGAAATAGCAAGTTAAAATAAGGCTAGTCCGTTATCAACTTGAAAAAGTGGCACCGAGTCGGTGCTTTTTTTG
	>gRNA2 (8 targets)	GTTGACCCAACTGCCACGAAGTTTTAGAGCTAGAAATAGCAAGTTAAAATAAGGCTAGTCCGTTATCAACTTGAAAAAGTGGCACCGAGTCGGTGCTTTTTTTG		This study
	>gRNA4 (1 target inside ligA)	AATGCCCGCAATTTAGCAGCGTTTTAGAGCTAGAAATAGCAAGTTAAAATAAGGCTAGTCCGTTATCAACTTGAAAAAGTGGCACCGAGTCGGTGCTTTTTTTG		This study
	>gRNA4b (1 target inside ligA)	ACGAAAACGGATTGTTAACTGTTTTAGAGCTAGAAATAGCAAGTTAAAATAAGGCTAGTCCGTTATCAACTTGAAAAAGTGGCACCGAGTCGGTGCTTTTTTTG		This study
	>gRNA5 (1 target inside sigA)	TAACAAGGTAATTAGCCTGTGTTTTAGAGCTAGAAATAGCAAGTTAAAATAAGGCTAGTCCGTTATCAACTTGAAAAAGTGGCACCGAGTCGGTGCTTTTTTTG		This study
	>gRNA6 (1 target inside dnaK)	CTTACTTTAACGATGCAGAAGTTTTAGAGCTAGAAATAGCAAGTTAAAATAAGGCTAGTCCGTTATCAACTTGAAAAAGTGGCACCGAGTCGGTGCTTTTTTTG		This study
	>gRNA7 (1 target inside recA)	AGTCGCTAGCTTTCAAAAAGGTTTTAGAGCTAGAAATAGCAAGTTAAAATAAGGCTAGTCCGTTATCAACTTGAAAAAGTGGCACCGAGTCGGTGCTTTTTTTG		This study
ribozymes	>HDV	GGCCGGCATGGTCCCAGCCTCCTCGCTGGCGCCGGCTGGGCAACATGCTTCGGCATGGCGAATGGGAC		Gao et al. 2014
	>HH	CTGATGAGTCCGTGAGGACGAAACGAGTAAGCTCGTC		Gao et al. 2014
Tandem gRNA and rybozymes	>tandemRzgRNA	ACGAAAACGGATTGTTAACTGTTTTAGAGCTAGAAATAGCAAGTTAAAATAAGGCTAGTCCGTTATCAACTTGAAAAAGTGGCACCGAGTCGGTGCTTTTTTTGGGCCGGCATGGTCCCAGCCTCCTCGCTGGCGCCGGCTGGGCAACATGCTTCGGCATGGCGAATGGGACGCGCCGGCTGGGCTGATGAGTCCGTGAGGACGAAACGAGTAAGCTCGTCTAACAAGGTAATTAGCCTGTGTTTTAGAGCTAGAAATAGCAAGTTAAAATAAGGCTAGTCCGTTATCAACTTGAAAAAGTGGCACCGAGTCGGTGCTTTTTTTG		This study
	>NoRS - no riboswitch	GGTACCGGTGATTAAGGCATCGTCTTGATGCCCTTGGCAGCACCCGCTGCGCAGGAGGTCAACAAG		Topp et al. 2010
Riboswitches	>RS A+	GGTACCGGTGATACCAGCATCGTCTTGATGCCCTTGGCAGCACCCGCTGCGCAGGAGGTCAACAAG		Topp et al. 2010
	>AGA-RS77a	AGAGGTACCGGTGATACCAGCATCGTCTTGATGCCCTTGGCAGCACCCGCTGCGCAGGAGGTCAACAAG		This study	RS derived from RS A+
	>RS77a2	TTTACCGGTGATACCAGCATCGTCTTGATGCCCTTGGCAGCACCCATTGCTCAGGAGGTTATACAT		This study	RS derived from RS A+
	>pSpi-77a2	AATTAAAAGTTAGTGAACAAGAAAACAGTGAAGCACCAGTTTCTGAACCAAAAGAAGACGAAAAAACAAAAAAAGATTAAGCAATTTATTTGGAAAATCTTTTTTTGTTTTTTTAAGAAATATTTATTGTTTTTTTTAAAAAATTATTGTACAGTTGCTACTATAAGGGAAAGAAAAAAAGAAAGATATAAATTGTATAAAGTAGGGTTAGAAGCAATTAATAATTATTATTAATGTTATTTTTCTCTTATATATTCAATGTAATTTTAATTACATTTGCTTTTAATAAAAACACTACTTAATAGAGAAAGGAAATATATTTACCGGTGATACCAGCATCGTCTTGATGCCCTTGGCAGCACCCATTGCTCAGGAGGTTATACAT		This study
	>pSpishort-77a	AATTAAAAGTTAGTGAACAAGAAAACAGTGAAGCACCAGTTTCTGAACCAAAAGAAGACGAAAAAACAAAAAAAGATTAAGCAATTTATTTGGAAAATCTTTTTTTGTTTTTTTAAGAAATATTTATTGTTTTTTTTAAAAAATTATTGTACAGTTGCTACTATAAGGGAAAGAAAAAAAGAAAGATATAAATTGTATAAAGTAGGGTTAGAAGCAATTAATAATTATTATTAATGTTATTTTTCTCTTATATATTCAATGTAATTTTAATTACATTTGCTTTTAATAAAAACACTACTTAATAGAGTTTACCGGTGATACCAGCATCGTCTTGATGCCCTTGGCAGCACCCATTGCTCAGGAGGTTATACAT		This study
	>pSpi-77a	AATTAAAAGTTAGTGAACAAGAAAACAGTGAAGCACCAGTTTCTGAACCAAAAGAAGACGAAAAAACAAAAAAAGATTAAGCAATTTATTTGGAAAATCTTTTTTTGTTTTTTTAAGAAATATTTATTGTTTTTTTTAAAAAATTATTGTACAGTTGCTACTATAAGGGAAAGAAAAAAAGAAAGATATAAATTGTATAAAGTAGGGTTAGAAGCAATTAATAATTATTATTAATGTTATTTTTCTCTTATATATTCAATGTAATTTTAATTACATTTGCTTTTAATAAAAACACTACTTAATAGAGAAAGGAAATATAAGAGGTACCGGTGATACCAGCATCGTCTTGATGCCCTTGGCAGCACCCGCTGCGCAGGAGGTCAACAAG		This study
lox sites	>lox66	TACCGTTCGTATAATGTATGCTATACGAAGTTAT
	>lox71	ATAACTTCGTATAATGTATGCTATACGAACGGTA
Inverted repeats	>IR-OR	GATAAAGTCCGTATAATTGTGTAAAA			IR from Tn4001
	>IR-OI	TTTTACACAATTATACGGACTTTATC			IR from Tn4001

## Sheet: Suppl. Table 1C (Tools)
Suppl. Table 1.C - DNA sequences of tools design for M. pneumoniae in this work
	DNA sequences	sequence 5'->3'	GenBank file #	reference
MTn platforms	>MTn_platformA [IR-TrrnBMPN-p438-RBS-mp200mcherry]	GATAAAGTCCGTATAATTGTGTAAAAGGGCCCCCCCTCGAGAGTACTGTCGACGTCAAGAAGATAAAAGAGACTTAGGCCTATGCCTAGGTCTTTTTTATTGTTTTGTGCACGTCGACTAGTATTTAGAATTAATAAAGTAAAGGAGATGTTACATATGGAAGACAAGAAATGCTGTGGTTGCAAAACCGAAACAGCTAACTGTAGTAAATGCAACTGTGGCGGTTGCAAATGCTGCCAAAAAGGTACCGTTTCCAAGGGCGAAGAGGATAACATGGCTATCATTAAGGAGTTCATGAGATTCAAGGTTCACATGGAAGGTAGTGTGAACGGGCACGAGTTCGAAATTGAGGGGGAAGGCGAAGGGCGTCCTTATGAAGGAACCCAGACTGCCAAACTT…	A	This study
	>MTn_platformB [IR-T142-p438-RBS-mp200mcherry]	GATAAAGTCCGTATAATTGTGTAAAAGGGCCCCCCCTCGAGAGTACTGTCGAGCAGAAAGAAGCACAACTGTAAAAAGGTTGTGTTTTTTTTCATATTTACAACTTTTTGCTTTGTGCACGTCGACTAGTATTTAGAATTAATAAAGTAAAGGAGATGTTACATATGGAAGACAAGAAATGCTGTGGTTGCAAAACCGAAACAGCTAACTGTAGTAAATGCAACTGTGGCGGTTGCAAATGCTGCCAAAAAGGTACCGTTTCCAAGGGCGAAGAGGATAACATGGCTATCATTAAGGAGTTCATGAGATTCAAGGTTCACATGGAAGGTAGTGTGAACGGGCACGAGTTCGAAATTGAGGGGGAAGGCGAAGGGCGTCCTTATGAAGGAACCCAGACTG…	B	This study
constitutive mCherry	>p438-RBS-mp200mCherry	TAGTATTTAGAATTAATAAAGTAAAGGAGATGTTATATATGGAAGACAAGAAATGCTGTGGTTGCAAAACCGAAACAGCTAACTGTAGTAAATGCAACTGTGGCGGTTGCAAATGCTGCCAAAAAGGTACCGTTTCCAAGGGCGAAGAGGATAACATGGCTATCATTAAGGAGTTCATGAGATTCAAGGTTCACATGGAAGGTAGTGTGAACGGGCACGAGTTCGAAATTGAGGGGGAAGGCGAAGGGCGTCCTTATGAAGGAACCCAGACTGCCAAACTTAAAGTAACGAAGGGAGGCCCTTTGCCATTTGCTTGAGACATACTGAGTCCCCAGTTTATGTATGGTTCAAAGGCTTACGTCAAGCACCCCGCTGATATTCCAGACTACCTCAAGTTGA…	19	This study
AraR system	>p438_araR	TAGTATTTAGAATTAATAAAGTATGTTACCAAAATACGCGCAAGTAAAAGAAGAAATCAGTTCTTGGATTAATCAAGGCAAAATACTGCCCGATCAAAAAATCCCTACCGAAAACGAATTAATGCAGCAATTCGGCGTCAGCCGGCATACCATCCGCAAAGCGATCGGAGACCTCGTATCACAAGGTCTGCTGTACAGCGTGCAAGGCGGAGGCACCTTTGTCGCTTCACGCTCTGCTAAGTCAGCGCTGCATTCCAATAAAACGATCGGTGTTTTGACAACTTACATATCAGACTATATTTTCCCGAGCATCATCAGAGGAATCGAGTCCTATTTAAGCGAGCAGGGGTATTCTATGCTTTTGACAAGCACAAACAACAACCCGGACAATGAAAGAAG…	20(with araE) & 20b	This study
	>T142_pC27-araR	CAGAAAGAAGCACAACTGTAAAAAGGTTGTGTTTTTTTTCATATTTACAACTTTTTGCTTTGTGCACGTCGACCTGTTAAAAATATCTATCACCGGCGGTGATAACTATTTTACATCTGGCGGTTATAATAATTTAATGTACTAATGTTACCAAAATACGCGCAAGTAAAAGAAGAAATCAGTTCTTGGATTAATCAAGGCAAAATACTGCCCGATCAAAAAATCCCTACCGAAAACGAATTAATGCAGCAATTCGGCGTCAGCCGGCATACCATCCGCAAAGCGATCGGAGACCTCGTATCACAAGGTCTGCTGTACAGCGTGCAAGGCGGAGGCACCTTTGTCGCTTCACGCTCTGCTAAGTCAGCGCTGCATTCCAATAAAACGATCGGTGTTTTG…	18	This study
	>p438_araE_Term	TAGTATTTAGAATTAATAAAGTATGAAGAATACTCCAACTCAATTAGAACCAAATGTTCCTGTAACAAGAAGCCATTCAATGGGATTTGTCATTTTGATCTCATGTGCGGCGGGGCTTGGCGGCTTATTGTATGGCTATGACACGGCAGTGATTTCTGGCGCCATCGGTTTTCTGAAAGATTTATACAGCCTGAGTCCGTTTATGGAGGGACTTGTCATTTCAAGCATTATGATTGGAGGAGTTGTGGGCGTCGGGATATCCGGATTTTTAAGTGACAGATTCGGCCGGAGAAAAATTTTAATGACAGCCGCTTTGTTATTTGCGATATCAGCAATCGTTTCAGCGCTTTCTCAAGACGTGTCCACCTTAATCATTGCAAGGATTATCGGGGGGCTGGG…	20	This study
	>TrrnMPN_pA12-RBS-mCherry	GTCAAGAAGATAAAAGAGACTTAGGCCTATGCCTAGGTCTTTTTTATTGTTTTGTGCACGTCGACCTGTTAATAGTATTTAGAATTAAAAAATTGTTCGTACAAATATTTATTTATAGGTTTATTTTCTATCATTAGTACGTATCTTTTGTATGAAAGGAGATGTTACATATGGAAGACAAGAAATGCTGTGGTTGCAAAACCGAAACAGCTAACTGTAGTAAATGCAACTGTGGCGGTTGCAAATGCTGCCAAAAAGGTACCGTTTCCAAGGGCGAAGAGGATAACATGGCTATCATTAAGGAGTTCATGAGATTCAAGGTTCACATGGAAGGTAGTGTGAACGGGCACGAGTTCGAAATTGAGGGGGAAGGCGAAGGGCGTCCTTATGAAGGAACCC…	21	This study
	>TrrnMPN_pA13-RBS-mCherry	GTCAAGAAGATAAAAGAGACTTAGGCCTATGCCTAGGTCTTTTTTATTGTTTTGTGCACGTCGACCTGTTAAGAAAGAAAAGAAAAATTGTTCGTACAAATTGATATTTATAGGTTTATTTTCTAAAATTAGTACGTATCTTTTGTATGAAAGGAGATGTTACATATGGAAGACAAGAAATGCTGTGGTTGCAAAACCGAAACAGCTAACTGTAGTAAATGCAACTGTGGCGGTTGCAAATGCTGCCAAAAAGGTACCGTTTCCAAGGGCGAAGAGGATAACATGGCTATCATTAAGGAGTTCATGAGATTCAAGGTTCACATGGAAGGTAGTGTGAACGGGCACGAGTTCGAAATTGAGGGGGAAGGCGAAGGGCGTCCTTATGAAGGAACCCAGACT…	22	This study
	>TrrnMPN_pA14-RBS-mCherry	GTCAAGAAGATAAAAGAGACTTAGGCCTATGCCTAGGTCTTTTTTATTGTTTTGTGCACGTCGACCTGTTAATGTTGACTTACAAAGAATATTTCTGTAAAATGAAATTTGTCCGTATACATTTTAGGAGATGTTACATATGGAAGACAAGAAATGCTGTGGTTGCAAAACCGAAACAGCTAACTGTAGTAAATGCAACTGTGGCGGTTGCAAATGCTGCCAAAAAGGTACCGTTTCCAAGGGCGAAGAGGATAACATGGCTATCATTAAGGAGTTCATGAGATTCAAGGTTCACATGGAAGGTAGTGTGAACGGGCACGAGTTCGAAATTGAGGGGGAAGGCGAAGGGCGTCCTTATGAAGGAACCCAGACTGCCAAACTTAAAGTAACGAAGGGAGG…	23	This study
	>TrrnMPN_pA15-RBS-mCherry	GTCAAGAAGATAAAAGAGACTTAGGCCTATGCCTAGGTCTTTTTTATTGTTTTGTGCACGTCGACCTGTTAATTTAAACCTTCAATTGTACGTACTTATATTGAAATTTAACGAAAATTACATTTAATTAGTACGTACAAATATAGAATCATCTTGTTTGCATTTTCTGTCCCTGTTGACTTACAAAGAATATTTCTGTAAAATGAAATTTGTCCGTATACATTTTAGGAGATGTTACATATGGAAGACAAGAAATGCTGTGGTTGCAAAACCGAAACAGCTAACTGTAGTAAATGCAACTGTGGCGGTTGCAAATGCTGCCAAAAAGGTACCGTTTCCAAGGGCGAAGAGGATAACATGGCTATCATTAAGGAGTTCATGAGATTCAAGGTTCACATG…	24	This study
LacI system	>p438-lacI (codon opt for MPN) [L1]	TAGTATTTAGAATTAATAAAGTATGGTGAACGTTAAGCCTGTTACCTTATATGATGTGGCTGAATACGCGGGAGTCAGTTATCAAACCGTATCTCGCGTAGTCAACCAGGCAAGTCACGTTTCTGCCAAAACTAGAGAAAAGGTTGAAGCGGCGATGGCTGAACTGAACTATATTCCTAACAGAGTTGCTCAGCAATTGGCCGGCAAACAGTCTTTACTCATCGGGGTCGCTACGAGTTCCCTTGCCCTTCACGCACCGAGCCAAATAGTAGCAGCCATCAAGTCAAGGGCCGACCAGTTAGGAGCTTCGGTTGTGGTTAGTATGGTAGAACGATCCGGCGTGGAGGCGTGTAAAGCAGCAGTCCATAACTTACTCGCACAGAGAGTGTCAGGTCTGAT…	25	This study
	>p438-RBS-lacI (codon opt for MPN) [L2]	GAATTGATCGCCATAGGTTAAAGTAGTATAATATAAACTAATTGTGAACGTTAAGCCTGTTACCTTATATGATGTGGCTGAATACGCGGGAGTCAGTTATCAAACCGTATCTCGCGTAGTCAACCAGGCAAGTCACGTTTCTGCCAAAACTAGAGAAAAGGTTGAAGCGGCGATGGCTGAACTGAACTATATTCCTAACAGAGTTGCTCAGCAATTGGCCGGCAAACAGTCTTTACTCATCGGGGTCGCTACGAGTTCCCTTGCCCTTCACGCACCGAGCCAAATAGTAGCAGCCATCAAGTCAAGGGCCGACCAGTTAGGAGCTTCGGTTGTGGTTAGTATGGTAGAACGATCCGGCGTGGAGGCGTGTAAAGCAGCAGTCCATAACTTACTCGCACA…	26	This study
	>pS-RBS-lacI (codon opt for MPN) [L3]	GAATTGATCGCCATAGGTTAAAGTAGTATAATATAAACTAATTAAAGGAGATGTTATATATGGTGAACGTTAAGCCTGTTACCTTATATGATGTGGCTGAATACGCGGGAGTCAGTTATCAAACCGTATCTCGCGTAGTCAACCAGGCAAGTCACGTTTCTGCCAAAACTAGAGAAAAGGTTGAAGCGGCGATGGCTGAACTGAACTATATTCCTAACAGAGTTGCTCAGCAATTGGCCGGCAAACAGTCTTTACTCATCGGGGTCGCTACGAGTTCCCTTGCCCTTCACGCACCGAGCCAAATAGTAGCAGCCATCAAGTCAAGGGCCGACCAGTTAGGAGCTTCGGTTGTGGTTAGTATGGTAGAACGATCCGGCGTGGAGGCGTGTAAAGCAGCAG…	27	This study
	>pS-LP-lacI (codon opt for MPN) [L4]	GAATTGATCGCCATAGGTTAAAGTAGTATAATATAAACTAATTATGGCAAAGGAATTAGTATTTGGCAAGAATGTGAACGTTAAGCCTGTTACCTTATATGATGTGGCTGAATACGCGGGAGTCAGTTATCAAACCGTATCTCGCGTAGTCAACCAGGCAAGTCACGTTTCTGCCAAAACTAGAGAAAAGGTTGAAGCGGCGATGGCTGAACTGAACTATATTCCTAACAGAGTTGCTCAGCAATTGGCCGGCAAACAGTCTTTACTCATCGGGGTCGCTACGAGTTCCCTTGCCCTTCACGCACCGAGCCAAATAGTAGCAGCCATCAAGTCAAGGGCCGACCAGTTAGGAGCTTCGGTTGTGGTTAGTATGGTAGAACGATCCGGCGTGGAGGCGTG…	28	This study
	>pCSyp32-RBS-lacI (codon reoptimised)	CAGAAAGAAGCACAACTGTAAAAAGGTTGTGTTTTTTTTCATATTTACAACTTTTTGCTTTGTGCACGTCGACCTTTCATATCGCATTAGCATTATATTATAATGAAATTATGGCAAAGGAATTAGTATTTGGCAAGAATCTATCACCGGCGGTGATAACTATTTTACCTCTGGCGGTGATATAAGGATAAAGGAGATGTTACATATGGCAAAGGAATTAGTATTTGGCAAGAATGTGAACGTTAAGCCAGTTACCTTATATGATGTGGCTGAATACGCGGGTGTTAGTTATCAAACCGTTTCCCGCGTGGTTAACCAGGCTAGTCACGTTTCCGCCAAAACTCGCGAAAAGGTTGAAGCGGCGATGGCTGAACTCAACTATATTCCAAACCGTGTTGC…	17	This study
	>T142_pL52-RBS-mCherry	CAGAAAGAAGCACAACTGTAAAAAGGTTGTGTTTTTTTTCATATTTACAACTTTTTGCTTTGTGCACGTCGACCTGTTAATTAAATAAAAAAATTTATCAAAAAGAGTGTTGACAATTGTGAGCGCTCACAATAAAATTAGATTCATGTACTAAGGAGATGTTACATATGGAAGACAAGAAATGCTGTGGTTGCAAAACCGAAACAGCTAACTGTAGTAAATGCAACTGTGGCGGTTGCAAATGCTGCCAAAAAGGTACCGTTTCCAAGGGCGAAGAGGATAACATGGCTATCATTAAGGAGTTCATGAGATTCAAGGTTCACATGGAAGGTAGTGTGAACGGGCACGAGTTCGAAATTGAGGGGGAAGGCGAAGGGCGTCCTTATGAAGGAACCCAGA…	29	This study
	>T142_pL53-RBS-mCherry	CAGAAAGAAGCACAACTGTAAAAAGGTTGTGTTTTTTTTCATATTTACAACTTTTTGCTTTGTGCACGTCGACCTGTTAATTAAATAAAAAATTGTGAGCGGATAACAATTGACTTGTGAGCGGATAACAATTAAAATTAGATTCATGTACTAAGGAGATGTTACATATGGAAGACAAGAAATGCTGTGGTTGCAAAACCGAAACAGCTAACTGTAGTAAATGCAACTGTGGCGGTTGCAAATGCTGCCAAAAAGGTACCGTTTCCAAGGGCGAAGAGGATAACATGGCTATCATTAAGGAGTTCATGAGATTCAAGGTTCACATGGAAGGTAGTGTGAACGGGCACGAGTTCGAAATTGAGGGGGAAGGCGAAGGGCGTCCTTATGAAGGAACCCAGA…	30	This study
	>T142_pL52b62-RBS-mCherry	CAGAAAGAAGCACAACTGTAAAAAGGTTGTGTTTTTTTTCATATTTACAACTTTTTGCTTTGTGCACGTCGACAATTGTGAGCGGATAACAATTCTGTTAATTAAATAAAAAAATTTATCAAAAAGAGTGTTGACAATTGTGAGCGCTCACAATAAAATTAGATTCATGTACTAAGGAGATGTTACATATGGAAGACAAGAAATGCTGTGGTTGCAAAACCGAAACAGCTAACTGTAGTAAATGCAACTGTGGCGGTTGCAAATGCTGCCAAAAAGGTACCGTTTCCAAGGGCGAAGAGGATAACATGGCTATCATTAAGGAGTTCATGAGATTCAAGGTTCACATGGAAGGTAGTGTGAACGGGCACGAGTTCGAAATTGAGGGGGAAGGCGAAGGGC…	31	This study
	>T142_pL52b92-RBS-mCherry	CAGAAAGAAGCACAACTGTAAAAAGGTTGTGTTTTTTTTCATATTTACAACTTTTTGCTTTGTGCACGTCGACAATTGTGAGCGGATAACAATTTAATCAAATATCGAAATTTATCTTAAACAGCTGTTAATTAAATAAAAAAATTTATCAAAAAGAGTGTTGACAATTGTGAGCGCTCACAATAAAATTAGATTCATGTACTAAGGAGATGTTACATATGGAAGACAAGAAATGCTGTGGTTGCAAAACCGAAACAGCTAACTGTAGTAAATGCAACTGTGGCGGTTGCAAATGCTGCCAAAAAGGTACCGTTTCCAAGGGCGAAGAGGATAACATGGCTATCATTAAGGAGTTCATGAGATTCAAGGTTCACATGGAAGGTAGTGTGAACGGGCACG…	32	This study
	>T142_pLT32-RBS-mCherry	CAGAAAGAAGCACAACTGTAAAAAGGTTGTGTTTTTTTTCATATTTACAACTTTTTGCTTTGTGCACGTCGACAATTGTGAGCGGATAACAATTCTGTTAATTAAATAAAAAAATTTATCAAAAAGAGTGTTACAATTGTGAGCGCTCACAATATAATTAGATTCATGTACTAAAAGGAAGTGTTACATATGGAAGACAAGAAATGCTGTGGTTGCAAAACCGAAACAGCTAACTGTAGTAAATGCAACTGTGGCGGTTGCAAATGCTGCCAAAAAGGTACCGTTTCCAAGGGCGAAGAGGATAACATGGCTATCATTAAGGAGTTCATGAGATTCAAGGTTCACATGGAAGGTAGTGTGAACGGGCACGAGTTCGAAATTGAGGGGGAAGGCGAAGGG…	33	This study
	>T142_pLG64-RBS-mCherry	GTCGAGCAGAAAGAAGCACAACTGTAAAAAGGTTGTGTTTTTTTTCATATTTACAACTTTTTGCTTTGTGCACGTCGACAATTGTGAGCGGATAACAATTCTGTTAATTAAATAAAAAAATTTATCAAAAAGAGTGTTACAATTGTGAGCGCTCACAATAGAATTAGATTCATGTACTAAACAGGAATGTTACATATGGAAGACAAGAAATGCTGTGGTTGCAAAACCGAAACAGCTAACTGTAGTAAATGCAACTGTGGCGGTTGCAAATGCTGCCAAAAAGGTACCGTTTCCAAGGGCGAAGAGGATAACATGGCTATCATTAAGGAGTTCATGAGATTCAAGGTTCACATGGAAGGTAGTGTGAACGGGCACGAGTTCGAAATTGAGGGGGAAGGC…	34	This study
CI system	>p438_cI	TAGTATTTAGAATTAATAAAGTATGAGCACTAAGAAGAAGCCATTAACCCAGGAACAGTTGGAAGACGCGAGAAGGTTGAAGGCTATTTACGAAAAGAAAAAGAACGAATTGGGTCTAAGTCAGGAATCCGTGGCCGATAAGATGGGAATGGGACAAAGTGGGGTCGGTGCGCTATTTAACGGTATCAATGCTCTCAACGCCTACAACGCTGCGTTGCTCGCGAAGATTCTAAAGGTGTCTGTTGAAGAATTTAGCCCCAGTATAGCTCGCGAAATCTACGAAATGTACGAAGCTGTCTCCATGCAGCCTAGTCTGAGGTCCGAATATGAATATCCGGTGTTTTCCCACGTGCAGGCGGGGATGTTTTCGCCAGAATTGCGCACTTTCACCAAGGGCGA…	35	This study
	>inverted-switch pSpiTetR/pBT-cI	CTAATTAAGACTAGAGGTCTTCTTCGGAAATCAGTTTTTGTTCACCAAATGTTTCTTCCGGCCATTGTGAAGCAATCACTTTGCCCACAACAGAGCAGCTCTCGTTGCAGGGAATCATCGGGTACTGCGGGTTGAGCGGCTGTAAGAACACTTGTCCACTATCTCTTATTAGCTTCTTAAAAGTAAACTCGTCACCACCCAACCTTGCAATACAGAAATCGCCTGGTTCGACTGCCTGCTCTGGATCTACGAGAATGAGCATCCCATCGGGAAACGATGGCTTCGACCCCGTGGGCGCCGTCATACTGTTCCCTTCCACTTCTAATCAAAAAGCACTATCTGACGCCTTTTTAGTGGTACTCACTCATCTTTCCGCATCGCCCTTGGTGAAAGTGCGCA…	36	This study
	>T142_p24-RBS-mCherry	CAGAAAGAAGCACAACTGTAAAAAGGTTGTGTTTTTTTTCATATTTACAACTTTTTGCTTTGTGCACGTCGACCTGTTAAAAATATCTAACACCGTGCGTGTTGACTATTTTACCTCTGGCGGTGATAATAATTTAATGTACTAAGGAGATGTTACATATGGAAGACAAGAAATGCTGTGGTTGCAAAACCGAAACAGCTAACTGTAGTAAATGCAACTGTGGCGGTTGCAAATGCTGCCAAAAAGGTACCGTTTCCAAGGGCGAAGAGGATAACATGGCTATCATTAAGGAGTTCATGAGATTCAAGGTTCACATGGAAGGTAGTGTGAACGGGCACGAGTTCGAAATTGAGGGGGAAGGCGAAGGGCGTCCTTATGAAGGAACCCAGACTGCCAAAC…	37	This study
	>T142_p27-RBS-mCherry	GTCGAGCAGAAAGAAGCACAACTGTAAAAAGGTTGTGTTTTTTTTCATATTTACAACTTTTTGCTTTGTGCACGTCGACCTGTTAAAAATATCTATCACCGGCGGTGATAACTATTTTACATCTGGCGGTTATAATAATTTAATGTACTAAGGAGATGTTACATATGGAAGACAAGAAATGCTGTGGTTGCAAAACCGAAACAGCTAACTGTAGTAAATGCAACTGTGGCGGTTGCAAATGCTGCCAAAAAGGTACCGTTTCCAAGGGCGAAGAGGATAACATGGCTATCATTAAGGAGTTCATGAGATTCAAGGTTCACATGGAAGGTAGTGTGAACGGGCACGAGTTCGAAATTGAGGGGGAAGGCGAAGGGCGTCCTTATGAAGGAACCCAGACTG…	38	This study
	>T142_p28-RBS-mCherry	CAGAAAGAAGCACAACTGTAAAAAGGTTGTGTTTTTTTTCATATTTACAACTTTTTGCTTTGTGCACGTCGACCTGTTAAATGTAACATCTTTTTAATAAATTAAATTATTATCACCGCCAGAGGTAAAATAGTCAACACGCACGGTGTTATATATTTATCATATACTAAGGAGATGTTACATATGGAAGACAAGAAATGCTGTGGTTGCAAAACCGAAACAGCTAACTGTAGTAAATGCAACTGTGGCGGTTGCAAATGCTGCCAAAAAGGTACCGTTTCCAAGGGCGAAGAGGATAACATGGCTATCATTAAGGAGTTCATGAGATTCAAGGTTCACATGGAAGGTAGTGTGAACGGGCACGAGTTCGAAATTGAGGGGGAAGGCGAAGGGCGTCCT…	39	This study
	>T142_p119-mCherry	CTGTTAAACTGCCAATTAGGTAAAGTGCGGTTGTGTTTGCGTGTTGCAATGGCTTATAAATTAATAAAATTATACCAACTCTACTTTCTGGGAATAAACGTTACATGGAAGACAAGAAATGCTGTGGTTGCAAAACCGAAACAGCTAACTGTAGTAAATGCAACTGTGGCGGTTGCAAATGCTGCCAAAAAGGTACCGTTTCCAAGGGCGAAGAGGATAACATGGCTATCATTAAGGAGTTCATGAGATTCAAGGTTCACATGGAAGGTAGTGTGAACGGGCACGAGTTCGAAATTGAGGGGGAAGGCGAAGGGCGTCCTTATGAAGGAACCCAGACTGCCAAACTTAAAGTAACGAAGGGAGGCCCTTTGCCATTTGCTTGAGACATACTGAGTCCCC…	48
	>T142_pC199synth-RBS-mCherry	CTGTTAAGTAATTAAATAAATTATGTAAATTATCACCGGCGGTGATAGTTGCAATATCACCGGCGGTGATAAAATTAAACCAACTCTACTTTCTGGGAATAAACGTCATATGGAAGACAAGAAATGCTGTGGTTGCAAAACCGAAACAGCTAACTGTAGTAAATGCAACTGTGGCGGTTGCAAATGCTGCCAAAAAGGTACCGTTTCCAAGGGCGAAGAGGATAACATGGCTATCATTAAGGAGTTCATGAGATTCAAGGTTCACATGGAAGGTAGTGTGAACGGGCACGAGTTCGAAATTGAGGGGGAAGGCGAAGGGCGTCCTTATGAAGGAACCCAGACTGCCAAACTTAAAGTAACGAAGGGAGGCCCTTTGCCATTTGCTTGAGACATACTGAG…	49
	>T142_p309-mCherry	CTGTTAATTAGTTTTGTAAGGCTTGCAAGCTTTGCCGTCATTTTCATTTAAATAGCATTTATTCATTTGCATTTTTTTAGATAAATTAAAATTAATGGTATAGTGTCAGCTTTGCTGTTGGCACCTTTTAAAGACAGTAAATGGAAGACAAGAAATGCTGTGGTTGCAAAACCGAAACAGCTAACTGTAGTAAATGCAACTGTGGCGGTTGCAAATGCTGCCAAAAAGGTACCGTTTCCAAGGGCGAAGAGGATAACATGGCTATCATTAAGGAGTTCATGAGATTCAAGGTTCACATGGAAGGTAGTGTGAACGGGCACGAGTTCGAAATTGAGGGGGAAGGCGAAGGGCGTCCTTATGAAGGAACCCAGACTGCCAAACTTAAAGTAACGAAGGGAG…	50
	>T142_pC309synth-mCherry	CTGTTAATTAGTTTTGTAAGGCTTGCAAGCTTTGCCGTCATTTTCATTATCACCGGCGGTGATAATTTGCATATCACCGGCGGTGATAAAATTAATGGTATAGTGTCAGCTTTGCTGTTGGCACCTTTTAAAGACAGCATATGGAAGACAAGAAATGCTGTGGTTGCAAAACCGAAACAGCTAACTGTAGTAAATGCAACTGTGGCGGTTGCAAATGCTGCCAAAAAGGTACCGTTTCCAAGGGCGAAGAGGATAACATGGCTATCATTAAGGAGTTCATGAGATTCAAGGTTCACATGGAAGGTAGTGTGAACGGGCACGAGTTCGAAATTGAGGGGGAAGGCGAAGGGCGTCCTTATGAAGGAACCCAGACTGCCAAACTTAAAGTAACGAAGGGAG…	51
TetR system	>pTB-mp200mcherry	ATTTATCCCTATCAGTGATAGAGATTGACACTCTATCATTGATAGAGTATAATTAATTTGATACATATGGAAGACAAGAAATGCTGTGGTTGCAAAACCGAAACAGCTAACTGTAGTAAATGCAACTGTGGCGGTTGCAAATGCTGCCAAAAAGGTACCGTTTCCAAGGGCGAAGAGGATAACATGGCTATCATTAAGGAGTTCATGAGATTCAAGGTTCACATGGAAGGTAGTGTGAACGGGCACGAGTTCGAAATTGAGGGGGAAGGCGAAGGGCGTCCTTATGAAGGAACCCAGACTGCCAAACTTAAAGTAACGAAGGGAGGCCCTTTGCCATTTGCTTGAGACATACTGAGTCCCCAGTTTATGTATGGTTCAAAGGCTTACGTCAAGCACCCC…	40	This study
	>pTC-mp200mcherry	ATTTAACTCTATCATTGATAGAGTTTGACACTCTATCATTGATAGAGTATAATTAATTTGATACATATGGAAGACAAGAAATGCTGTGGTTGCAAAACCGAAACAGCTAACTGTAGTAAATGCAACTGTGGCGGTTGCAAATGCTGCCAAAAAGGTACCGTTTCCAAGGGCGAAGAGGATAACATGGCTATCATTAAGGAGTTCATGAGATTCAAGGTTCACATGGAAGGTAGTGTGAACGGGCACGAGTTCGAAATTGAGGGGGAAGGCGAAGGGCGTCCTTATGAAGGAACCCAGACTGCCAAACTTAAAGTAACGAAGGGAGGCCCTTTGCCATTTGCTTGAGACATACTGAGTCCCCAGTTTATGTATGGTTCAAAGGCTTACGTCAAGCACCCC…	41	This study
	>pTD-mp200mcherry	ATTTATCCCTATCAGTGATAGAGATTGACACTCTATCATTGATAGAGTATAATTAATTTGATGTACTAAGGAGATGTTACATATGGAAGACAAGAAATGCTGTGGTTGCAAAACCGAAACAGCTAACTGTAGTAAATGCAACTGTGGCGGTTGCAAATGCTGCCAAAAAGGTACCGTTTCCAAGGGCGAAGAGGATAACATGGCTATCATTAAGGAGTTCATGAGATTCAAGGTTCACATGGAAGGTAGTGTGAACGGGCACGAGTTCGAAATTGAGGGGGAAGGCGAAGGGCGTCCTTATGAAGGAACCCAGACTGCCAAACTTAAAGTAACGAAGGGAGGCCCTTTGCCATTTGCTTGAGACATACTGAGTCCCCAGTTTATGTATGGTTCAAAGGC…	42	This study
	>pTE-mp200mcherry	ATTTAACTCTATCATTGATAGAGTTTGACACTCTATCATTGATAGAGTATAATTAATTTGATGTACTAAGGAGATGTTACATATGGAAGACAAGAAATGCTGTGGTTGCAAAACCGAAACAGCTAACTGTAGTAAATGCAACTGTGGCGGTTGCAAATGCTGCCAAAAAGGTACCGTTTCCAAGGGCGAAGAGGATAACATGGCTATCATTAAGGAGTTCATGAGATTCAAGGTTCACATGGAAGGTAGTGTGAACGGGCACGAGTTCGAAATTGAGGGGGAAGGCGAAGGGCGTCCTTATGAAGGAACCCAGACTGCCAAACTTAAAGTAACGAAGGGAGGCCCTTTGCCATTTGCTTGAGACATACTGAGTCCCCAGTTTATGTATGGTTCAAAGGC…	43	This study
	>pXyltetO2-mp200mCherry	AATTCCAGAGTCTCCATATATGAATAATGGATTTCATTTTTTTCCAAGATCTAAGAAATGAAAAAACTTTTATCGATCAAAAACTAAAAAAAATATTGACACTCTATCATTGATAGAGTATAATTAACGGGATCCTCTATCATTGATAGAGCATATGGAAGACAAGAAATGCTGTGGTTGCAAAACCGAAACAGCTAACTGTAGTAAATGCAACTGTGGCGGTTGCAAATGCTGCCAAAAAGGTACCGTTTCCAAGGGCGAAGAGGATAACATGGCTATCATTAAGGAGTTCATGAGATTCAAGGTTCACATGGAAGGTAGTGTGAACGGGCACGAGTTCGAAATTGAGGGGGAAGGCGAAGGGCGTCCTTATGAAGGAACCCAGACTGCCAAACTTAA…	52
	>pSpitetR/pTB-mp200mcherry	TTACTTGTAGAGTTCATCCATCCCACCAGTGGAGTGACGACCTTCCGCGCGTTCGTACTGTTCTACAATAGTATAGTCCTCGTTATGGGACGTGATGTCGAGTTTGATGTTGACGTTATACGCTCCTGGGAGTTGGACTGGCTTCTTAGCCTTATACGTGGTCTTGACCTCGGCATCATAATGACCCCCATCTTTTAACTTCAATCTTTGCTTAATTTCCCCCTTTAACGCACCGTCTTCTGGGTACATTCTCTCGGACGAGGCTTCCCACCCCATTGTTTTCTTTTGCATTACCGGGCCATCGGATGGAAAATTAGTGCCTCGCAACTTAACCTTGTAAATGAACTCCCCATCTTGTAAAGAACTGTCCTGGGTAACAGTCACGACGCCACCATCTTC…	44	This study
	>pSpitetR/pTC-mp200mcherry	TTACTTGTAGAGTTCATCCATCCCACCAGTGGAGTGACGACCTTCCGCGCGTTCGTACTGTTCTACAATAGTATAGTCCTCGTTATGGGACGTGATGTCGAGTTTGATGTTGACGTTATACGCTCCTGGGAGTTGGACTGGCTTCTTAGCCTTATACGTGGTCTTGACCTCGGCATCATAATGACCCCCATCTTTTAACTTCAATCTTTGCTTAATTTCCCCCTTTAACGCACCGTCTTCTGGGTACATTCTCTCGGACGAGGCTTCCCACCCCATTGTTTTCTTTTGCATTACCGGGCCATCGGATGGAAAATTAGTGCCTCGCAACTTAACCTTGTAAATGAACTCCCCATCTTGTAAAGAACTGTCCTGGGTAACAGTCACGACGCCACCATCTTC…	45	This study
	>pSpitetR/pTD-mp200mcherry	TTACTTGTAGAGTTCATCCATCCCACCAGTGGAGTGACGACCTTCCGCGCGTTCGTACTGTTCTACAATAGTATAGTCCTCGTTATGGGACGTGATGTCGAGTTTGATGTTGACGTTATACGCTCCTGGGAGTTGGACTGGCTTCTTAGCCTTATACGTGGTCTTGACCTCGGCATCATAATGACCCCCATCTTTTAACTTCAATCTTTGCTTAATTTCCCCCTTTAACGCACCGTCTTCTGGGTACATTCTCTCGGACGAGGCTTCCCACCCCATTGTTTTCTTTTGCATTACCGGGCCATCGGATGGAAAATTAGTGCCTCGCAACTTAACCTTGTAAATGAACTCCCCATCTTGTAAAGAACTGTCCTGGGTAACAGTCACGACGCCACCATCTTC…	46	This study
	>pSpitetR/p438-mp200mcherry	TTACTTGTAGAGTTCATCCATCCCACCAGTGGAGTGACGACCTTCCGCGCGTTCGTACTGTTCTACAATAGTATAGTCCTCGTTATGGGACGTGATGTCGAGTTTGATGTTGACGTTATACGCTCCTGGGAGTTGGACTGGCTTCTTAGCCTTATACGTGGTCTTGACCTCGGCATCATAATGACCCCCATCTTTTAACTTCAATCTTTGCTTAATTTCCCCCTTTAACGCACCGTCTTCTGGGTACATTCTCTCGGACGAGGCTTCCCACCCCATTGTTTTCTTTTGCATTACCGGGCCATCGGATGGAAAATTAGTGCCTCGCAACTTAACCTTGTAAATGAACTCCCCATCTTGTAAAGAACTGTCCTGGGTAACAGTCACGACGCCACCATCTTC…	47
	>pSpitetR/pXyltetO2-mp200mcherry	TTACTTGTAGAGTTCATCCATCCCACCAGTGGAGTGACGACCTTCCGCGCGTTCGTACTGTTCTACAATAGTATAGTCCTCGTTATGGGACGTGATGTCGAGTTTGATGTTGACGTTATACGCTCCTGGGAGTTGGACTGGCTTCTTAGCCTTATACGTGGTCTTGACCTCGGCATCATAATGACCCCCATCTTTTAACTTCAATCTTTGCTTAATTTCCCCCTTTAACGCACCGTCTTCTGGGTACATTCTCTCGGACGAGGCTTCCCACCCCATTGTTTTCTTTTGCATTACCGGGCCATCGGATGGAAAATTAGTGCCTCGCAACTTAACCTTGTAAATGAACTCCCCATCTTGTAAAGAACTGTCCTGGGTAACAGTCACGACGCCACCATCTTC…	53

## Sheet: Suppl. Table 1D (KS & circuits)
Suppl. Table 1.D - DNA sequences of Kill switches and circuits engineered for M. pneumoniae in this work
seq (GenBank file)#	Circuit	reference figure	sequence 5'->3' (only showing circuits included between IRs in the MTns)	reference
1	KS1 without gRNA	Fig. 2 (I)	GATAAAGTCCGTATAATTGTGTAAAAGGGCCCCCCCTCGAGAGTACTGTCGAGCAGAAAGAAGCACAACTGTAAAAAGGTTGTGTTTTTTTTCATATTTACAACTTTTTGCTTTGTGCACGTCGACAATTGTGAGCGGATAACAATTCTGTTAATTAAATAAAAAAATTTATCAAAAAGAGTGTTACAATTGTGAGCGCTCACAATAGAATTAGATTCATGTACTAAACAGGAATGTTACATCTGGATAAGAAATACTCAATAGGCTTAGATATCGGCACAAATAGCGTCGGATGGGCGGTGATCACTGATGAATATAAGGTTCCGTCTAAAAAGTTCAAGGTTCTGGGAAATACAGACCGCCACAGTATCAAAAAAAATCTTATAGGGGCTCTTTTAT…	this work
2	KS1	Fig. 2 (II and III); fig. 4 (AI)	GATAAAGTCCGTATAATTGTGTAAAAGGGCCCCCCCTCGAGTAGTATTTAGAATTAATAAAGTGTTGACCCAACTGCCACGAAGTTTTAGAGCTAGAAATAGCAAGTTAAAATAAGGCTAGTCCGTTATCAACTTGAAAAAGTGGCACCGAGTCGGTGCTTTTTTTGGTCGACAATTGTGAGCGGATAACAATTCTGTTAATTAAATAAAAAAATTTATCAAAAAGAGTGTTACAATTGTGAGCGCTCACAATAGAATTAGATTCATGTACTAAACAGGAATGTTACATCTGGATAAGAAATACTCAATAGGCTTAGATATCGGCACAAATAGCGTCGGATGGGCGGTGATCACTGATGAATATAAGGTTCCGTCTAAAAAGTTCAAGGTTCTGGGAAA…	this work
3	TKS2 (1xTetR)	Fig. 3 (1xtetR cassette)	GATAAAGTCCGTATAATTGTGTAAAAGCGGCCGCTCTAGAACTAGTGGATCGGATCCTTACGCCCCGCCCTGCCACTCATCGCAGTACTGTTGTAATTCATTAAGCATTCTGCCGACATGGAAGCCATCACAGACGGCATGATGAACCTGAATCGCCAGCGGCATCAGCACCTTGTCGCCTTGCGTATAATATTTGCCCATGGTGAAAACGGGGGCGAAGAAGTTGTCCATATTGGCCACGTTTAAATCAAAACTGGTGAAACTCACCCAGGGATTGGCTGAGACGAAAAACATATTCTCAATAAACCCTTTAGGGAAATAGGCCAGGTTTTCACCGTAACACGCCACATCTTGCGAATATATGTGTAGAAACTGCCGGAAATCGTCGTGGTATTCACT…	this work
4	TKS2 (2xTetR)	Fig. 3 (2xtetR cassette); fig. 4 (AIII)	GATAAAGTCCGTATAATTGTGTAAAAGCGGCCGCTCTAGAACTAGTGGATCGGATCCTTACGCCCCGCCCTGCCACTCATCGCAGTACTGTTGTAATTCATTAAGCATTCTGCCGACATGGAAGCCATCACAGACGGCATGATGAACCTGAATCGCCAGCGGCATCAGCACCTTGTCGCCTTGCGTATAATATTTGCCCATGGTGAAAACGGGGGCGAAGAAGTTGTCCATATTGGCCACGTTTAAATCAAAACTGGTGAAACTCACCCAGGGATTGGCTGAGACGAAAAACATATTCTCAATAAACCCTTTAGGGAAATAGGCCAGGTTTTCACCGTAACACGCCACATCTTGCGAATATATGTGTAGAAACTGCCGGAAATCGTCGTGGTATTCACT…	this work
5	KS13g (cat)	Fig. 4 (AII)	GATAAAGTCCGTATAATTGTGTAAAAGGGCCCCCCCTCGAGTAGTATTTAGAATTAATAAAGTTAACAAGGTAATTAGCCTGTGTTTTAGAGCTAGAAATAGCAAGTTAAAATAAGGCTAGTCCGTTATCAACTTGAAAAAGTGGCACCGAGTCGGTGCTTTTTTTGGTCGAGTAGTATTTAGAATTAATAAAGTAATGCCCGCAATTTAGCAGCGTTTTAGAGCTAGAAATAGCAAGTTAAAATAAGGCTAGTCCGTTATCAACTTGAAAAAGTGGCACCGAGTCGGTGCTTTTTTTGGTCGAGTAGTATTTAGAATTAATAAAGTGTTGACCCAACTGCCACGAAGTTTTAGAGCTAGAAATAGCAAGTTAAAATAAGGCTAGTCCGTTATCAACTT…	this work
6	KSapoA_a	Suppl. Fig. 6 (Ba)	GATAAAGTCCGTATAATTGTGTAAAAGGGCCCCCCCTCGAGAGTACTGTCGAGCAGAAAGAAGCACAACTGTAAAAAGGTTGTGTTTTTTTTCATATTTACAACTTTTTGCTTTGTGCACGTCGACAATTGTGAGCGGATAACAATTCTGTTAATTAAATAAAAAAATTTATCAAAAAGAGTGTTACAATTGTGAGCGCTCACAATAAAATTAGATTCATGTACTAAGGAGATGTTACATATGGCTCAAAAGGCTCGTTTACGCCAGAACCGCTACGGGACTGTCATCAATACGACCTCCAGTAAGCAGGAGCTCCAGCTCGGTGACGCGTTGGTCGATGCCACCGAGCGCTTGACGGCGAAGTTCGGTATCGCCTTCACGCACGAGAAGAAGGTGATG…	this work
7	KSapoA_b	Suppl. Fig. 6 (Bb)	GATAAAGTCCGTATAATTGTGTAAAAGGGCCCCCCCTCGAGAGTACTGTCGAGCAGAAAGAAGCACAACTGTAAAAAGGTTGTGTTTTTTTTCATATTTACAACTTTTTGCTTTGTGCACGTCGACAATTGTGAGCGGATAACAATTTAATCAAATATCGAAATTTATCTTAAACAGCTGTTAATTAAATAAAAAAATTTATCAAAAAGAGTGTTGACAATTGTGAGCGCTCACAATAAAATTAGATTCATGTACTAAGGAGATGTTACATATGGCTCAAAAGGCTCGTTTACGCCAGAACCGCTACGGGACTGTCATCAATACGACCTCCAGTAAGCAGGAGCTCCAGCTCGGTGACGCGTTGGTCGATGCCACCGAGCGCTTGACGGCGAAGTTCGG…	this work
8	KSapoA_c	Suppl. Fig. 6 (Bb)	GATAAAGTCCGTATAATTGTGTAAAAGGGCCCCCCCTCGAGAGTACTGTCGAGCAGAAAGAAGCACAACTGTAAAAAGGTTGTGTTTTTTTTCATATTTACAACTTTTTGCTTTGTGCACGTCGACAATTGTGAGCGGATAACAATTCTGTTAATTAAATAAAAAAATTTATCAAAAAGAGTGTTACAATTGTGAGCGCTCACAATAGAATTAGATTCATGTACTAAACAGGAATGTTACATATGGCTCAAAAGGCTCGTTTACGCCAGAACCGCTACGGGACTGTCATCAATACGACCTCCAGTAAGCAGGAGCTCCAGCTCGGTGACGCGTTGGTCGATGCCACCGAGCGCTTGACGGCGAAGTTCGGTATCGCCTTCACGCACGAGAAGAAGGTGA…	this work
9	KSapoA_d	Suppl. Fig. 6 (Bd)	GATAAAGTCCGTATAATTGTGTAAAAGGGCCCCCCCTCGAGAGTACTGTCGAGCAGAAAGAAGCACAACTGTAAAAAGGTTGTGTTTTTTTTCATATTTACAACTTTTTGCTTTGTGCACGTCGACAATTGTGAGCGGATAACAATTCTGTTAATTAAATAAAAAAATTTATCAAAAAGAGTGTTACAATTGTGAGCGCTCACAATAGAATTAGATTCATGTACTAAACAGGAATGTTACATCTGGCTCAAAAGGCTCGTTTACGCCAGAACCGCTACGGGACTGTCATCAATACGACCTCCAGTAAGCAGGAGCTCCAGCTCGGTGACGCGTTGGTCGATGCCACCGAGCGCTTGACGGCGAAGTTCGGTATCGCCTTCACGCACGAGAAGAAGGTGA…	this work
10	KS13g	Suppl. Fig. 7 (II)	GATAAAGTCCGTATAATTGTGTAAAAGGGCCCCCCCTCGAGTAGTATTTAGAATTAATAAAGTTAACAAGGTAATTAGCCTGTGTTTTAGAGCTAGAAATAGCAAGTTAAAATAAGGCTAGTCCGTTATCAACTTGAAAAAGTGGCACCGAGTCGGTGCTTTTTTTGGTCGAGTAGTATTTAGAATTAATAAAGTAATGCCCGCAATTTAGCAGCGTTTTAGAGCTAGAAATAGCAAGTTAAAATAAGGCTAGTCCGTTATCAACTTGAAAAAGTGGCACCGAGTCGGTGCTTTTTTTGGTCGAGTAGTATTTAGAATTAATAAAGTGTTGACCCAACTGCCACGAAGTTTTAGAGCTAGAAATAGCAAGTTAAAATAAGGCTAGTCCGTTATCAACTT…	this work
11	KS1i	Suppl. Fig. 7 (III)	GATAAAGTCCGTATAATTGTGTAAAAGGGCCCCCCCTCGAGAAAAAAATATAGTGACTTTAACACATTTTTATTATGTATTTTTCAAAACTTTATTTGATTATTTTTCAATTGTGAGCGCTCACAATAAAATTAACTTACGAAAACGGATTGTTAACTGTTTTAGAGCTAGAAATAGCAAGTTAAAATAAGGCTAGTCCGTTATCAACTTGAAAAAGTGGCACCGAGTCGGTGCTTTTTTTGGGCCGGCATGGTCCCAGCCTCCTCGCTGGCGCCGGCTGGGCAACATGCTTCGGCATGGCGAATGGGACGCGCCGGCTGGGCTGATGAGTCCGTGAGGACGAAACGAGTAAGCTCGTCTAACAAGGTAATTAGCCTGTGTTTTAGAGCTAGAAATAGC…	this work
12	TetR/Cre	Suppl. Fig. 9	GATAAAGTCCGTATAATTGTGTAAAAGGGCCCCCCCTCGAGGTCGACGGTATCGATAAGCTTGATCTGCAGCTAATCGCCATCTTCCAGCAGGCGCACCATTGCCCCTGTTTCACTATCCAGGTTACGGATATAGTTCATGACAATATTTACATTGGTCCAGCCACCAGCTTGCATGATCTCCGGTATTGAAACTCCAGCGCGGGCCATATCTCGCGCGGCTCCGACACGGGCACTGTGTCCAGACCAGGCCAGGTATCTCTGACCAGAGTCATCCTTAGCGCCGTAAATCAATCGATGAGTTGCTTCAAAAATCCCTTCCAGGGCGCGAGTTGATAGCTGGCTGGTGGCAGATGGCGCGGCAACACCATTTTTTCTGACCCGGCAAAACAGGTAGTTA…	this work
13	TetR/CI+CreA	Suppl. Fig. 10 (CreA)	GATAAAGTCCGTATAATTGTGTAAAAGGGCCCCCCCTCGAGCTAATCGCCATCTTCCAGCAGGCGCACCATTGCCCCTGTTTCACTATCCAGGTTACGGATATAGTTCATGACAATATTTACATTGGTCCAGCCACCAGCTTGCATGATCTCCGGTATTGAAACTCCAGCGCGGGCCATATCTCGCGCGGCTCCGACACGGGCACTGTGTCCAGACCAGGCCAGGTATCTCTGACCAGAGTCATCCTTAGCGCCGTAAATCAATCGATGAGTTGCTTCAAAAATCCCTTCCAGGGCGCGAGTTGATAGCTGGCTGGTGGCAGATGGCGCGGCAACACCATTTTTTCTGACCCGGCAAAACAGGTAGTTATTCGGATCATCAGCTACACCAGAGACGGAA…	this work
14	TetR/CI+CreB	Suppl. Fig. 10 (Creb)	GATAAAGTCCGTATAATTGTGTAAAAGGGCCCCCCCTCGAGCTAATCGCCATCTTCCAGCAGGCGCACCATTGCCCCTGTTTCACTATCCAGGTTACGGATATAGTTCATGACAATATTTACATTGGTCCAGCCACCAGCTTGCATGATCTCCGGTATTGAAACTCCAGCGCGGGCCATATCTCGCGCGGCTCCGACACGGGCACTGTGTCCAGACCAGGCCAGGTATCTCTGACCAGAGTCATCCTTAGCGCCGTAAATCAATCGATGAGTTGCTTCAAAAATCCCTTCCAGGGCGCGAGTTGATAGCTGGCTGGTGGCAGATGGCGCGGCAACACCATTTTTTCTGACCCGGCAAAACAGGTAGTTATTCGGATCATCAGCTACACCAGAGACGGAA…	this work
15	TetR/CI+CreC	Suppl. Fig. 10 (CreC)	GATAAAGTCCGTATAATTGTGTAAAAGGGCCCCCCCTCGAGCTAATCGCCATCTTCCAGCAGGCGCACCATTGCCCCTGTTTCACTATCCAGGTTACGGATATAGTTCATGACAATATTTACATTGGTCCAGCCACCAGCTTGCATGATCTCCGGTATTGAAACTCCAGCGCGGGCCATATCTCGCGCGGCTCCGACACGGGCACTGTGTCCAGACCAGGCCAGGTATCTCTGACCAGAGTCATCCTTAGCGCCGTAAATCAATCGATGAGTTGCTTCAAAAATCCCTTCCAGGGCGCGAGTTGATAGCTGGCTGGTGGCAGATGGCGCGGCAACACCATTTTTTCTGACCCGGCAAAACAGGTAGTTATTCGGATCATCAGCTACACCAGAGACGGAA…	this work
16	TetR/CI+CreC/mCh	Suppl. Fig. 10 (CreC and mCh)	GATAAAGTCCGTATAATTGTGTAAAAGGGCCCCCCCTCGAGCTAATCGCCATCTTCCAGCAGGCGCACCATTGCCCCTGTTTCACTATCCAGGTTACGGATATAGTTCATGACAATATTTACATTGGTCCAGCCACCAGCTTGCATGATCTCCGGTATTGAAACTCCAGCGCGGGCCATATCTCGCGCGGCTCCGACACGGGCACTGTGTCCAGACCAGGCCAGGTATCTCTGACCAGAGTCATCCTTAGCGCCGTAAATCAATCGATGAGTTGCTTCAAAAATCCCTTCCAGGGCGCGAGTTGATAGCTGGCTGGTGGCAGATGGCGCGGCAACACCATTTTTTCTGACCCGGCAAAACAGGTAGTTATTCGGATCATCAGCTACACCAGAGACGGAA…	this work
17	TetR/CI+CreC/LacI	Suppl. Fig. 11 (LacI)	GATAAAGTCCGTATAATTGTGTAAAAGGGCCCCCCCTCGAGCTAATCGCCATCTTCCAGCAGGCGCACCATTGCCCCTGTTTCACTATCCAGGTTACGGATATAGTTCATGACAATATTTACATTGGTCCAGCCACCAGCTTGCATGATCTCCGGTATTGAAACTCCAGCGCGGGCCATATCTCGCGCGGCTCCGACACGGGCACTGTGTCCAGACCAGGCCAGGTATCTCTGACCAGAGTCATCCTTAGCGCCGTAAATCAATCGATGAGTTGCTTCAAAAATCCCTTCCAGGGCGCGAGTTGATAGCTGGCTGGTGGCAGATGGCGCGGCAACACCATTTTTTCTGACCCGGCAAAACAGGTAGTTATTCGGATCATCAGCTACACCAGAGACGGAA…	this work
18	TetR/CI+CreC/AraR	Suppl. Fig. 11 (AraR)	GATAAAGTCCGTATAATTGTGTAAAAGGGCCCCCCCTCGAGCTAATCGCCATCTTCCAGCAGGCGCACCATTGCCCCTGTTTCACTATCCAGGTTACGGATATAGTTCATGACAATATTTACATTGGTCCAGCCACCAGCTTGCATGATCTCCGGTATTGAAACTCCAGCGCGGGCCATATCTCGCGCGGCTCCGACACGGGCACTGTGTCCAGACCAGGCCAGGTATCTCTGACCAGAGTCATCCTTAGCGCCGTAAATCAATCGATGAGTTGCTTCAAAAATCCCTTCCAGGGCGCGAGTTGATAGCTGGCTGGTGGCAGATGGCGCGGCAACACCATTTTTTCTGACCCGGCAAAACAGGTAGTTATTCGGATCATCAGCTACACCAGAGACGGAA…	this work

## Sheet: Suppl. Table 1E (primers)
Suppl. Table 1.E - List of relevant primers used in this work
screening and sequencing primers
#	seq (5'-)
S1	CTACATGATGAATGGATT	dwstTnp
S2	CTGTTTTCTTGTTCACTA	upstpS
S3	TTCCTGCATCAACATGAG	TetUp
S4	GTCGTCCAAATAGTCGGA	TetDown
S5	CAACGGTGGTATATCCAG	CmUp
S6	ATGAATTACAACAGTACTG	CmDown
S7	GTAAAACGACGGCCAGT	Fup-17
S8	GGAAACAGCTATGACCATG	Rup-17
S9	CCTTCCATGTGAACCTTG	mChUp
S10	CTATACTATTGTAGAACAGTAC	mChDown
S11	CAGCTATGACCATGATTAC	DwstColE1
S13b	CTCTAATGCGCTGTTAATC	upstTetR
S14b	GAGCCAGCCTTCTTATTC	dwstTetR
S15	ACGGTTTGATAACTGACTC	upstLacI
S16	CTGGCTGATAGTCTCATG	dwstLacI
S17	GTAAATAGCCTTCAACCTTC	upstCI
S18	AGTACCCGATGATTCCCT	dwstCI
S24	GATGGCTGCTACTATTTG	LacI upst
S27	TCACATGGAAGGTAGTGTGA	FwmCh
S28	CTTCTGGGTACATTCTCTCG	RevmCh
S29	CTTTTGCTGATTATCCTGCT	Fwpar
S30	TAGGACCTTCAGGAACTTCA	Revpar
S31	CTATAACCAGACCGTTCAGC	Fwcat
S32	GCGAAGAAGTTGTCCATATT	Revcat
S33	TTTAGCTCATGTTGATGCAG	Fwtet
S34	CAGATTCGGTAAAGTTCGTC	Revtet
S35	GAGTCCTATTTAAGCGAGCA	FwaraR
S36	TCTCCAGTGTGGCTTTTACT	RevaraR
S37	CCTGTAACAAGAAGCCATTC	FwaraE
S38	CCCAGTATCGTAAAGAGCTG	RevaraE
S39	GTCCGTATAATTGTGTAAAAGG	dwstIROIXho
S53	CAGTAGGTTTATATTCAGTC	ParUp
S54	GATGTTGAAGTTCCTGAAG	ParDown
S55	CGTATAATTGTGTAAAAGCG	dwstIROINot
S56	CATCACTCGTTGCATCGAC	upstCre
S57	TATCCGTAACCTGGATAGTG	dwstCre
S58	GAAATACTCAATAGGCTTAG	FwCas9-1 (Nuc)
S59	GAAGCGACTCGTCTCAAAC	FwCas9-2 (ah)
S60	GATATGCAGGTTATATTGATG	FwCas9-3 (ah)
S61	AGTTGTTGATGAATTGGTC	FwCas9-4 (Nuc)
S62	CTTGCAAATGGAGAGATTC	FwCas9-5 (Nuc)
S63	TTCTTGACAATATTGACTTG	RevCas9-1 (Nuc)
S64	GACTTCCTAATTCTTTGATAC	RevCas9-2 (Nuc)
S65	GTCCGTTGCTTGCGCAG	RevCas9-3 (ah)
S66	AACCCAATGACAAAGCAATG	RevCas9-4 (ah)
S67	TATCAGCGAGCATCACCTTC	ApoUp
S68	GAAGCAAGCGATGGGTAATG	ApoDw
106	AATTCCAGAGTCTCCATATAT	pTetRana
52up	TAGTACATGAATCTAATT	52upst
S78	CACAATTATACGGACTTTATC	seqMTnins.IR
S79	CGATGAGTGTCAGCCAGNNNNNNGATTA	APRC-6N
S80	CGATGAGTGTCAGCCAG	APCR-fix5ext
S92	GTTTGGCTTGAAGGTGAAGG	FwMPN462
S93	ATTAATTTGTTAGTTAATTAAG	RevMPN462
S124	AGTTAATTATTACTGAGTTAGATAAGCGTTCC	qFwGroEL-3
S125	GTTTCTAGGGTAGTGTTAATCGTCTTAG	qRevGroEL-4
S129	TACTTTGACCAATATATTCCCAACTTGA	Fw2_findC20
S130	AGCCTATTGAGTATTTCTTATCCAGATG	Rev2_cas9up
S131	TTCATTTAGCTGGAGATTAGAAGGAAAA	Rev3_findC20
clonning primers

## Sheet: Suppl. Table 1F (MTn vectors)
Suppl. Table 1.F - List of MTn vectors used in this work
vectors:	GenBank file #	Name	selection gene included	seq.	ref. or origin
Minitranspososns (MTn)	-	>MTncat	cat	CTAAATTGTAAGCGTTAATATTTTGTTAAAATTCGCGTTAAATTTTTGTTAAATCAGCTCATTTTTTAACCAATAGGCCGAAATCGGCAAAATCCCTTATAAATCAAAAGAATAGACCGAGATAGGGTTGAGTGTTGTTCCAGTTTGGAACAAGAGTCCACTATTAAAGAACGTGGACTCCAACGTCAAAGGGCGAAAAACCGTCTATCAGGGCGATGGCCCACTACGTGAACCATCACCCTAATCAAGTTTTTTGGGGTCGAGGTGCCGTAAAGCACTAAATCGGAACCCTAAAGGGAGCCCCCGATTTAGAGCTTGACGGGGAAAGCCGGCGAACGTGGCGAGAAAGGAAGGGAAGAAAGCGAAAGGAGCGGGCGCTAGGGCGCTGGCAAGTGTAGC…	Calisto et al. 2012
	-	>Mtnpar	par	CGATCCACTAGTTCTAGAGCGGCCGCTTTTACACAATTATACGGACTTTATCAGCTAGCTCCAGCTTTTGTTCCCTTTAGTGAGGGTTAATTGCGCGCTTGGCGTAATCATGGTCATAGCTGTTTCCTGTGTGAAATTGTTATCCGCTCACAATTCCACACAACATACGAGCCGGAAGCATAAAGTGTAAAGCCTGGGGTGCCTAATGAGTGAGCTAACTCACATTAATTGCGTTGCGCTCACTGCCCGCTTTCCAGTCGGGAAACCTGTCGTGCCAGCTGCATTAATGAATCGGCCAACGCGCGGGGAGAGGCGGTTTGCGTATTGGGCGCTCTTCCGCTTCCTCGCTCACTGACTCGCTGCGCTCGGTCGTTCGGCTGCGGCGAGCGGTATCAGCTC…	Paetzold et al. 2013 (﻿GenBank accession no. KC816623)
source of tetR and cre genes	-	pΔMG_217Cre	cat	see GenBank file	Mariscal et al. DNA Res. 2016
MTn with TFs	20	pMtncat_p438araR_p438araE (RE)	cat	see GenBank file	this study
	20b	pMtncat_p438araR (R)	cat	see GenBank file	this study
	25	pMtncat_p438lacI (L1)	cat	see GenBank file	this study
	26	pMtncat_pS-lacI (L2)	cat	see GenBank file	this study
	27	pMtncat_pS-RBS-lacI (L3)	cat	see GenBank file	this study
	28	pMtncat_pS-LP-lacI (L4)	cat	see GenBank file	this study
	35	pMtncat_p438cI	cat	see GenBank file	this study
Mtnpar_mCh	19	pMTnpar_p438-RBS-mp200mCherry	par	see GenBank file
MTn platform A	Platform A	pMTnpar_TrrnMPN-p438-RBS-mp200mCherry	par	see GenBank file	this study
MTns platform A with synth promoters	21	pMTnpar_TrrnMPNpA12mp200mCherry	par	see GenBank file	this study
	22	pMTnpar_TrrnMPNpA13mp200mCherry	par	see GenBank file	this study
	23	pMTnpar_TrrnMPNpA14mp200mCherry	par	see GenBank file	this study
	24	pMTnpar_TrrnMPNpA15mp200mCherry	par	see GenBank file	this study
	48	pMTnpar_TrrnMPNp119mp200mCherry	par	see GenBank file	this study
	49	pMTnpar_TrrnMPNpC119synthmp200mCherry	par	see GenBank file	this study
	50	pMTnpar_TrrnMPNp309mp200mCherry	par	see GenBank file	this study
	51	pMTnpar_TrrnMPNpC309synthmp200mCherry	par	see GenBank file	this study
MTn platform B	Platform B	pMTnpar_T142-p438-RBS-mp200mCherry	par	see GenBank file	this study
MTns platform B with synth promoters	37	pMTnpar_T142pC24mp200mCherry	par	see GenBank file	this study
	38	pMTnpar_T142pC27mp200mCherry	par	see GenBank file	this study
	39	pMTnpar_T142pC28mp200mCherry	par	see GenBank file	this study
	29	pMTnpar_T142pL52mp200mCherry	par	see GenBank file	this study
	30	pMTnpar_T142pL53mp200mCherry	par	see GenBank file	this study
	31	pMTnpar_T142pL52b62mp200mCherry	par	see GenBank file	this study
	32	pMTnpar_T142pL52b92mp200mCherry	par	see GenBank file	this study
	33	pMTnpar_T142pLT32mp200mCherry	par	see GenBank file	this study
	34	pMTnpar_T142pLG64mp200mCherry	par	see GenBank file	this study
MTn platform C with synth promters	52	pMTncat_pXyltetO2mp200mCherry	cat	see GenBank file	this study
	40	pMTncat_pTBmp200mCherry	cat	see GenBank file	this study
	41	pMTncat_pTCmp200mCherry	cat	see GenBank file	this study
	42	pMTncat_pTD-RBS-mp200mCherry	cat	see GenBank file	this study
	43	pMTncat_pTE-RBS-mp200mCherry	cat	see GenBank file
MTn platform C with TetR and synth pT promoters	47	pMtncat_pSpitetR_p438-RBS-mp200mCherry	cat	see GenBank file	this study
	53	pMTncat_pSpitetR_pXyltetO2mp200mCherry	cat	see GenBank file	this study
	44	pMTncat_pSpitetR_pTBmp200mCherry	cat	see GenBank file	this study
	45	pMTncat_pSpitetR_pTCmp200mCherry	cat	see GenBank file	this study
	46	pMTncat_pSpitetR_pTD-RBS-mp200mCherry	cat	see GenBank file	this study
MTn platform B with RS	54	pMTnpar_T142p438-NoRS-mp200mCherry	par	see GenBank file	this study
	55	pMTnpar_T142p438-RSA+-mp200mCherry	par	see GenBank file	this study
	56	pMTnpar_T142p438-RS77a2-mp200mCherry	par	see GenBank file	this study
MTn with KS1 versions	1b	pMTnpar_T142pLG64cas9_pS-LP-lacI	par	see GenBank file	this study
	1	pMTnpar_T142pLG64[CTG]cas9B_pS-LP-lacI [KS1 without gRNA]	par	see GenBank file	this study
	2	pMTnpar_p438gRNA2_pLG64[CTG]cas9_pS-LP-lacI [KS1]	par	see GenBank file	this study
	5	pMTncat_p438gRNA5_p438gRNA4_p438gRNA2_pLG64[CTG]cas9B_pS-LP-lacI [KS13g]	cat	see GenBank file
	10	pMTnpar_p438gRNA5_p438gRNA4_p438gRNA2_pLG64[CTG]cas9B_pS-LP-lacI [KS13g]	par	see GenBank file	this study
	11	pMTnpar_pSynIndT-tandemRzgRNA_pLG64r[CTG]cas9B_pS-LP-lacI [KS1i]	par	see GenBank file	this study
MTns with circuits with TetR/Cre	12	pMTncat_pSpi-lox71-tetR-lox66_pXyltetO2cre	cat	see GenBank file	this study
	13	pMTncat_pSpi-lox71tetR-lox66_pTBcI-creA	cat	see GenBank file	this study
	14	pMTncat_pSpi-lox71tetR-lox66_pTBcI-creB	cat	see GenBank file	this study
	15	pMTncat_pSpi-lox71tetR-lox66_pTBcI-creC	cat	see GenBank file	this study
	36	pMTncat_pSpi-tetR-_pTBcI	cat	see GenBank file
	16	pMTncat_pC27mp200mCherry_pSpi-lox71tetR-lox66_pTBcI-creC	cat	see GenBank file	this study
	17	pMTncat_T142pCSyp32lacI_pSpi-lox71tetR-lox66_pTBcI-creC	cat	see GenBank file	this study
	18	pMTncat_T142pC27araR_pSpi-lox71tetR-lox66_pTBcI-creC	cat	see GenBank file	this study
MTns with TKS2	3	pMTncat_pSpi-lox71tetR-lox66_pTBcI-creC-[CTG]cas9B [TKS2(1xTetR)]	cat	see GenBank file	this study
	4	pMTncat_2x(pSpi-lox71tetR-lox66)_pTBcI-creC-[CTG]cas9B [TKS2(2xTetR)]	cat	see GenBank file	this study
MTns with KS with apoRI	6	pMTnpar_T142pL52b62apoRI_pS-LP-lacI	par	see GenBank file	this study
	7	pMTnpar_T142pL52b92apoRI_pS-LP-lacI	par	see GenBank file	this study
	8	pMTnpar_T142pLG64apoRI_pS-LP-lacI	par	see GenBank file	this study
	9	pMTnpar_T142pLG64[CTG]apoRIB_pS-LP-lacI	par	see GenBank file	this study

## Sheet: Suppl. Table 1G (Strains)
Suppl. Table 1.G - List of Strains used in this work
	Escherichia coli strains
	Strain	origin	genotype
Cloning	Top10	ThermoFisher Scientific #C404010	F- mcrA Δ( mrr-hsdRMS-mcrBC) Φ80lacZΔM15 Δ lacX74 recA1 araD139 Δ( araleu)7697 galU galK rpsL (StrR) endA1 nupG
	XL1-Blue	Agilent #200249	recA1 endA1 gyrA96 thi-1 hsdR17 supE44 relA1 lac [F ́ proAB lacIqZ∆M15 Tn10 (Tetr)].
	F’1q	NEB #C2992I	F´ proA+B+ lacIq ∆(lacZ)M15 zzf::Tn10 (TetR) / fhuA2∆(argF-lacZ)U169 phoA glnV44 Φ80Δ(lacZ)M15 gyrA96 recA1 relA1 endA1 thi-1 hsdR17
	Mycoplasma pneumoniae strains
	Strain	origin	Parental strain	selection gene(s)	Description	reference of Figure(s) whit data about the strain	GenBank file #
	M129	﻿ATTC 29342, subtype 1, broth passage no. 35		-	WT Strain	Suppl.Fig.1	NC_000912
	M129_cat	this work	M129	cat	Polyclonal M129 Mtncat		*see DNA seq in Suppl. Table 1G
	M129_par	this work	M129	par	Polyclonal M129 Mtnpar		*see DNA seq in Suppl. Table 1G
Tools	M129_RE	this work	M129	cat	Polyclonal M129 Mtncat_p438araR_p438araE	Suppl.Fig.1	20
	M129_R	this work	M129	cat	Polyclonal M129 Mtncat_p438araR	Suppl.Fig.1	20b
	M129_L1	this work	M129	cat	Polyclonal M129 Mtncat_p438lacI	Suppl.Fig.1	25
	M129_L2	this work	M129	cat	Polyclonal M129 Mtncat_pS-lacI	Suppl.Fig.1	26
	M129_L3	this work	M129	cat	Polyclonal M129 Mtncat_pS-RBS-lacI	Suppl.Fig.1	27
	M129_L4	this work	M129	cat	Polyclonal M129 Mtncat_pS-LP-lacI	Suppl.Fig.1	28
	M129_cI	this work	M129	cat	Polyclonal M129 Mtncat_p438cI	Suppl.Fig.1	35
	M129_p438mCh	this work	M129	par	Polyclonal M129 MTnpar_TrrnMPNp438-RBS-mp200mCherry	Fig.1; Suppl.Fig.2	19
	M129_RE_p438mCh	this work	M129_RE	cat, par	Polyclonal M129 Mtncat_p438araR MTnpar_TrrnMPNp438-RBS-mp200mCherry	Suppl.Fig.4	20+19
	M129_L4_p438mCh	this work	M129_L4	cat, par	Polyclonal M129 Mtncat_pS-LP-lacI MTnpar_TrrnMPNp438-RBS-mp200mCherry	Suppl.Fig.4	28+19
	M129_cI_p438mCh	this work	M129_cI	cat, par	Polyclonal M129 Mtncat_p438cI MTnpar_TrrnMPNp438-RBS-mp200mCherry	Suppl.Fig.4	35+19
	M129_TetR_p438mCh	this work	M129	par	Polyclonal M129 Mtncat_pSpitetR_p438mp200mCherry	Suppl.Fig.4	47
	M129_pA12mCh	this work	M129	par	Polyclonal M129 MTnpar_TrrnMPNpA12mp200mCherry	Suppl.Fig.2	21
	M129_pA13mCh	this work	M129	par	Polyclonal M129 MTnpar_TrrnMPNpA13mp200mCherry	Suppl.Fig.2	22
	M129_pA14mCh	this work	M129	par	Polyclonal M129 MTnpar_TrrnMPNpA14mp200mCherry	Suppl.Fig.2	23
	M129_pA15mCh	this work	M129	par	Polyclonal M129 MTnpar_TrrnMPNpA15mp200mCherry	Suppl.Fig.2	24
	M129_RE_pA12mCh	this work	M129_RE	cat, par	Polyclonal M129 Mtncat_p438araR_p438araE MTnpar_TrrnMPNpA12mp200mCherry	Fig.1	20+21
	M129_RE_pA13mCh	this work	M129_RE	cat, par	Polyclonal M129 Mtncat_p438araR_p438araE MTnpar_TrrnMPNpA13mp200mCherry	Fig.1; Suppl.Fig.3	20+22
	M129_RE_pA15mCh	this work	M129_RE	cat, par	Polyclonal M129 Mtncat_p438araR_p438araE MTnpar_TrrnMPNpA15mp200mCherry	Fig.1	20+24
	M129_R_pA13mCh	this work	M129_R	cat, par	Polyclonal M129 Mtncat_p438araR MTnpar_TrrnMPNpA13mp200mCherry	Suppl. Fig. 3	20b+22
	M129_pC24mCh	this work	M129	par	Polyclonal M129 MTnpar_T142pC24mp200mCherry	Fig.1; Suppl.Fig.2	37
	M129_pC27mCh	this work	M129	par	Polyclonal M129 MTnpar_T142pC27mp200mCherry	Fig.1; Suppl.Fig.2	38
	M129_pC28mCh	this work	M129	par	Polyclonal M129 MTnpar_T142pC28mp200mCherry	Fig.1; Suppl.Fig.2	39
	M129_cI_pC27mCh	this work	M129_cI	cat, par	Polyclonal M129 Mtncat_p438lacI MTnpar_T142pC27mp200mCherry	Fig.1	35+38
	M129_cI_pC28mCh	this work	M129_cI	cat, par	Polyclonal M129 Mtncat_p438lacI MTnpar_T142pC28mp200mCherry	Fig.1	35+39
	M129_p119mCh	this work	M129	par	Polyclonal M129 MTnpar_TrrnMPNp119mp200mCherry	Suppl.Fig.8	48
	M129_pC119synthmCh	this work	M129	par	Polyclonal M129 MTnpar_TrrnMPNpC119synthmp200mCherry	Suppl.Fig.8	49
	M129_p309mCh	this work	M129	par	Polyclonal M129 MTnpar_TrrnMPNp309mp200mCherry	Suppl.Fig.8	50
	M129_pC309synthmCh	this work	M129	par	Polyclonal M129 MTnpar_TrrnMPNpC309synthmp200mCherry	Suppl.Fig.8	51
	M129_pL52mCh	this work	M129	par	Polyclonal M129 MTnpar_T142pL52mp200mCherry	Suppl.Fig.2	29
	M129_pL53mCh	this work	M129	par	Polyclonal M129 MTnpar_T142pL53mp200mCherry	Suppl.Fig.2	30
	M129_pL52b62mCh	this work	M129	par	Polyclonal M129 MTnpar_T142pL52b62mp200mCherry	Suppl.Fig.2	31
	M129_pL52b92mCh	this work	M129	par	Polyclonal M129 MTnpar_T142pL52b92mp200mCherry	Suppl.Fig.2	32
	M129_pLT32mCh	this work	M129	par	Polyclonal M129 MTnpar_T142pLT32mp200mCherry		33
	M129_pLG64mCh	this work	M129	par	Polyclonal M129 MTnpar_T142pLG64mp200mCherry		34
	M129_L4_pL52b62mCh	this work	M129_L4	cat, par	Polyclonal M129 Mtncat_pS-LP-lacI MTnpar_T142pL52b62mp200mCherry	Fig.1	28+31
	M129_L4_pLT32mCh	this work	M129_L4	cat, par	Polyclonal M129 Mtncat_pS-LP-lacI MTnpar_T142pLT32mp200mCherry	Fig.1	28+33
	M129_L4_pLG64mCh	this work	M129_L4	cat, par	Polyclonal M129 Mtncat_pS-LP-lacI MTnpar_T142pLG64mp200mCherry	Fig.1	28+34
	M129_pXyltetO2mCh	this work	M129	cat	Polyclonal M129 MTncat_pXyltetO2mp200mCherry	Suppl.Fig.2	52
	M129_pTBmCh	this work	M129	cat	Polyclonal M129 MTncat_pTBmp200mCherry	Suppl.Fig.2	40
	M129_pTCmCh	this work	M129	cat	Polyclonal M129 MTncat_pTCmp200mCherry	Suppl.Fig.2	41
	M129_pTDmCh	this work	M129	cat	Polyclonal M129 MTncat_pTD-RBS-mp200mCherry	Suppl.Fig.2	42
	M129_TetR_pXyltetO2mCh	this work	M129	cat	Polyclonal M129 MTncat_pSpitetR_pXyltetO2mp200mCherry	Fig.1	53
	M129_TetR_pTBmCh	this work	M129	cat	Polyclonal M129 MTncat_pSpitetR_pTBmp200mCherry	Fig.1	44
	M129_TetR_pTCmCh	this work	M129	cat	Polyclonal M129 MTncat_pSpitetR_pTCmp200mCherry	Fig.1	45
	M129_TetR_pTDmCh	this work	M129	cat	Polyclonal M129 MTncat_pSpitetR_pTD-RBS-mp200mCherry	Fig.1	46
	M129_NoRSmCh	this work	M129	par (Theo)	Polyclonal M129 MTnpar_T142p438-NoRS-mp200mCherry	Suppl.Fig.5	54
	M129_RSA(+)mCh	this work	M129	par (Theo)	Polyclonal M129 MTnpar_T142p438-RSA+-mp200mCherry	Suppl.Fig.5	55
	M129_RS77a2mCh	this work	M129	par (Theo)	Polyclonal M129 MTnpar_T142p438-RS77a2-mp200mCherry	Suppl.Fig.5	56
circuits	M129_pLG64cas9_L4	this work	M129	par	Polyclonal M129 MTnpar_T142pLG64cas9_pS-LP-lacI	Fig.2	1b
	M129_pLG64cas9B_L4	this work	M129	par	Polyclonal M129 [KS1 without gRNA]MTnpar_T142pLG64[CTG]cas9B_pS-LP-lacI	Fig.2	1
	M129_TetR/Cre	this work	M129	cat	Polyclonal M129 MTncat_pSpi-lox71-tetR-lox66_pXyltetO2cre	Suppl.Fig.9	12
	M129_TetR/CI+CreA	this work	M129	cat	Polyclonal M129 MTncat_pSpi-lox71tetR-lox66_pTBcI-creA	Suppl.Fig.10A	13
	M129_TetR/CI+CreB	this work	M129	cat	Polyclonal M129 MTncat_pSpi-lox71tetR-lox66_pTBcI-creB	Suppl.Fig.10B	14
	M129_TetR/CI+CreC	this work	M129	cat	Polyclonal M129 MTncat_pSpi-lox71tetR-lox66_pTBcI-creC	Suppl.Fig.10C	15
	M129_TetR/CI+CreC/mCh	this work	M129	cat	Polyclonal M129 MTncat_pC27mp200mCherry_pSpi-lox71tetR-lox66_pTBcI-creC	Suppl.Fig.10C with mCh	16
	M129_TetR/CI+CreC/LacI	this work	M129	cat	Polyclonal M129 MTncat_T142pCSyp32lacI_pSpi-lox71tetR-lox66_pTBcI-creC	Suppl.Fig11 LacI	17
	M129_TetR/CI+CreC/AraR	this work	M129	cat	Polyclonal M129 MTncat_T142pC27araR_pSpi-lox71tetR-lox66_pTBcI-creC	Suppl.Fig11 AraRI	18
	M129_TKS2(1xTetR)	this work	M129	par (need Theo)	Polyclonal M129 [TKS2(1xTetR)]MTncat_pSpi-lox71tetR-lox66_pTBcI-creC-[CTG]cas9B	Fig.3	3
	M129_TKS2(2xtetR)	this work	M129	par (need Theo)	Polyclonal M129 [TKS2(2xTetR)]MTncat_2x(pSpi-lox71tetR-lox66)_pTBcI-creC-[CTG]cas9B	Fig.3	4
kill-switches	M129_KSapoA_a	this work	M129	par	Polyclonal M129 MTnpar_T142pL52b62apoRI_pS-LP-lacI	Suppl.Fig.6a	6
	M129_KSapoA_b	this work	M129	par	Polyclonal M129 MTnpar_T142pL52b92apoRI_pS-LP-lacI	Suppl.Fig.6b	7
	M129_KSapoA_c	this work	M129	par	Polyclonal M129 MTnpar_T142pLG64apoRI_pS-LP-lacI	Suppl.Fig.6c	8
	M129_KSapoA_d	this work	M129	par	Polyclonal M129 MTnpar_T142pLG64[CTG]apoRIB_pS-LP-lacI	Suppl.Fig.6d	9
	M129_KS1	this work	M129	par	Polyclonal M129 [KS1]MTnpar_p438gRNA2_pLG64[CTG]cas9_pS-LP-lacI	Fig.2; Suppl.Fig.7I	2
	M129_KS13g	this work	M129	par	Polyclonal M129 [KS13g]MTnpar_p438gRNA5_p438gRNA4_p438gRNA2_pLG64[CTG]cas9B_pS-LP-lacI	Suppl.Fig.7II	10
	M129_KS1i	this work	M129	par	Polyclonal M129 [KS1i]MTnpar_pSynIndT-tandemRzgRNA_pLG64r[CTG]cas9B_pS-LP-lacI	Suppl.Fig.7III	11
	M129_KS1(C5)_TKS2(2xtetR)	this work	M129_KS1 C5	par, cat (need Theo)	Polyclonal derivative of C5 strain with TKS2(2xTetR)	Suppl.Fig.12	2+4
	M129_KS1 C5	this work	M129	par	Clon C5, M129 mpn462::Mtnpar_KS1	Fig.4; Table 1; Suppl.Fig.12; Suppl. Fig.13	2
	M129_KS1_KS13g C20	this work	M129_KS1 C5	par, cat	Clon C20 is a C5 derivative with KS13g inserted in the intergenic region between genes mpn648 and mpn649	Fig.4; Suppl.Fig12; Suppl. Fig.13	2+5
	M129_KS1_TKS2 C26	this work	M129_KS1 C5	par, cat (need Theo)	Clon C26 is a C5 derivative with mpn062::KS1i	Fig.4; suppl.Fig.12; Suppl. Fig.13	2+4
