# Supplementary material for: A genetic toolkit and gene switches to limit Mycoplasma growth for biosafety applications
Source: Nat Commun. 2022 Apr 7;13:1910. doi: 10.1038/s41467-022-29574-0 (PMC8991246; doi:10.1038/s41467-022-29574-0)
Supplement: Supplementary file 7 — Supplementary Data 2 [file 41467_2022_29574_MOESM7_ESM.csv]

	SAMPLE	POS	QUAL	TOT	REFN	ALTN	FRAC	REF	ALT	EFF	IMPACT	AFF	MUT	ANN_TYPE	TOP
443045	p3IPTG_A_S1	566372	2,18E-15	677	676	1	0,1479289979	CTA	TTT	stop_gained	HIGH	LacI4	p.LeuGly102*	cassette	0
443032	p3IPTG_A_S1	566245	1,14E-15	670	669	1	0,1494768262	G	T	missense_variant	MODERATE	LacI4	p.Ala145Asp	cassette	0
443043	p3IPTG_A_S1	566351	0,00E+00	655	654	1	0,152905196	T	C	missense_variant	MODERATE	LacI4	p.Met110Val	cassette	0
443077	p3IPTG_A_S1	566562	0,00E+00	655	654	1	0,152905196	T	G	synonymous_variant	LOW	LacI4	p.Ala39Ala	cassette	0
443082	p3IPTG_A_S1	566622	0,00E+00	647	646	1	0,154798761	A	C	stop_gained	HIGH	LacI4	p.Tyr19*	cassette	0
443066	p3IPTG_A_S1	566495	0,00E+00	643	642	1	0,1557632387	T	G	missense_variant	MODERATE	LacI4	p.Asn62His	cassette	0
443084	p3IPTG_A_S1	566627	0,00E+00	642	641	1	0,1560062468	A	T	missense_variant	MODERATE	LacI4	p.Leu18Ile	cassette	0
443046	p3IPTG_A_S1	566377	1,33E-15	639	638	1	0,1567398161	T	C	missense_variant	MODERATE	LacI4	p.Gln101Arg	cassette	0
443124	p3IPTG_A_S1	567010	3,62E-15	637	636	1	0,1572327018	AATAAA	CCTAAC	upstream_gene_variant	MODIFIER	intergenic_cassette	c.-2704_-2699delTTTATTinsGTTAGG	cassette	0
443092	p3IPTG_A_S1	566698	0,00E+00	637	636	1	0,1572327018	A	T	upstream_gene_variant	MODIFIER	regulator pS	c.-2387T>A	cassette	0
443085	p3IPTG_A_S1	566630	2,99E-15	635	634	1	0,1577287018	T	A	missense_variant	MODERATE	LacI4	p.Thr17Ser	cassette	0
443123	p3IPTG_A_S1	567009	0,00E+00	632	631	1	0,1584786028	T	A	upstream_gene_variant	MODIFIER	intergenic_cassette	c.-2698A>T	cassette	0
443047	p3IPTG_A_S1	566381	6,83E-15	631	630	1	0,1587301642	C	T	missense_variant	MODERATE	LacI4	p.Asp100Asn	cassette	0
443067	p3IPTG_A_S1	566499	0,00E+00	628	627	1	0,1594896317	A	G	synonymous_variant	LOW	LacI4	p.Ile60Ile	cassette	0
443129	p3IPTG_A_S1	567073	5,21E-15	626	625	1	0,1599999964	C	T	upstream_gene_variant	MODIFIER	intergenic_cassette	c.-2762G>A	cassette	0
443148	p3IPTG_A_S1	567229	1,04E-14	623	622	1	0,1607716978	T	C	upstream_gene_variant	MODIFIER	intergenic_cassette	c.-2918A>G	cassette	0
443088	p3IPTG_A_S1	566635	6,99E-15	622	621	1	0,1610305905	G	C	missense_variant	MODERATE	LacI4	p.Pro15Arg	cassette	0
443128	p3IPTG_A_S1	567058	3,52E-15	621	620	1	0,1612903178	T	C	upstream_gene_variant	MODIFIER	intergenic_cassette	c.-2747A>G	cassette	0
443068	p3IPTG_A_S1	566501	0,00E+00	619	618	1	0,1618122905	T	A	missense_variant	MODERATE	LacI4	p.Ile60Phe	cassette	0
443050	p3IPTG_A_S1	566412	1,94E-15	616	615	1	0,16260162	G	T	missense_variant	MODERATE	LacI4	p.Ser89Arg	cassette	0
443125	p3IPTG_A_S1	567018	7,08E-15	613	612	1	0,163398698	T	C	upstream_gene_variant	MODIFIER	intergenic_cassette	c.-2707A>G	cassette	0
443056	p3IPTG_A_S1	566425	0,00E+00	612	611	1	0,1636661142	A	G	missense_variant	MODERATE	LacI4	p.Leu85Pro	cassette	0
443048	p3IPTG_A_S1	566390	6,87E-15	609	608	1	0,1644736826	A	G	missense_variant	MODERATE	LacI4	p.Ser97Pro	cassette	0
443029	p3IPTG_A_S1	566223	0,00E+00	609	608	1	0,1644736826	G	A	synonymous_variant	LOW	LacI4	p.Cys152Cys	cassette	0
443142	p3IPTG_A_S1	567173	3,46E-15	608	607	1	0,1647446454	A	T	upstream_gene_variant	MODIFIER	intergenic_cassette	c.-2862T>A	cassette	0
443065	p3IPTG_A_S1	566486	5,51E-15	608	607	1	0,1647446454	C	A	missense_variant	MODERATE	LacI4	p.Ala65Ser	cassette	0
443114	p3IPTG_A_S1	566929	4,54E-17	607	606	1	0,1650165021	C	T	upstream_gene_variant	MODIFIER	intergenic_cassette	c.-2618G>A	cassette	0
443040	p3IPTG_A_S1	566305	3,63E-15	607	606	1	0,1650165021	TTA	CTG	missense_variant	MODERATE	LacI4	p.Asn125Ser	cassette	0
443091	p3IPTG_A_S1	566691	1,06E-16	607	606	1	0,1650165021	T	G	upstream_gene_variant	MODIFIER	regulator pS	c.-2380A>C	cassette	0
443289	p3IPTG_A_S1	568459	0,00E+00	606	605	1	0,165289253	A	G	synonymous_variant	LOW	cas9B	p.Ile1120Ile	cassette	0
443147	p3IPTG_A_S1	567228	7,23E-15	604	603	1	0,1658374816	A	G	upstream_gene_variant	MODIFIER	intergenic_cassette	c.-2917T>C	cassette	0
443086	p3IPTG_A_S1	566632	7,30E-15	604	603	1	0,1658374816	A	C	missense_variant	MODERATE	LacI4	p.Val16Gly	cassette	0
443670	p3IPTG_A_S1	571747	3,83E-15	603	602	1	0,1661129594	T	C	synonymous_variant	LOW	cas9B	p.Glu24Glu	cassette	0
443087	p3IPTG_A_S1	566633	0,00E+00	602	601	1	0,1663893461	C	T	missense_variant	MODERATE	LacI4	p.Val16Ile	cassette	0
443130	p3IPTG_A_S1	567078	4,15E-16	602	601	1	0,1663893461	T	C	upstream_gene_variant	MODIFIER	intergenic_cassette	c.-2767A>G	cassette	0
443070	p3IPTG_A_S1	566511	0,00E+00	600	599	1	0,1669449061	T	C	synonymous_variant	LOW	LacI4	p.Glu56Glu	cassette	0
443039	p3IPTG_A_S1	566304	0,00E+00	599	598	1	0,1672240794	G	A	synonymous_variant	LOW	LacI4	p.Asn125Asn	cassette	0
443023	p3IPTG_A_S1	566176	3,68E-15	599	598	1	0,1672240794	A	G	missense_variant	MODERATE	LacI4	p.Ile168Thr	cassette	0
443052	p3IPTG_A_S1	566418	2,20E-15	598	597	1	0,1675041914	T	G	synonymous_variant	LOW	LacI4	p.Ala87Ala	cassette	0
443079	p3IPTG_A_S1	566604	0,00E+00	596	595	1	0,1680672318	C	A	synonymous_variant	LOW	LacI4	p.Ala25Ala	cassette	0
443042	p3IPTG_A_S1	566343	5,45E-15	595	594	1	0,168350175	T	C	synonymous_variant	LOW	LacI4	p.Glu112Glu	cassette	0
443141	p3IPTG_A_S1	567168	7,40E-15	595	594	1	0,168350175	A	T	upstream_gene_variant	MODIFIER	intergenic_cassette	c.-2857T>A	cassette	0
443003	p3IPTG_A_S1	565997	7,40E-15	595	594	1	0,168350175	G	C	missense_variant	MODERATE	LacI4	p.Arg228Gly	cassette	0
443137	p3IPTG_A_S1	567155	0,00E+00	594	593	1	0,168634057	A	G	upstream_gene_variant	MODIFIER	intergenic_cassette	c.-2844T>C	cassette	0
443051	p3IPTG_A_S1	566414	3,98E-15	594	593	1	0,168634057	T	C	missense_variant	MODERATE	LacI4	p.Ser89Gly	cassette	0
443057	p3IPTG_A_S1	566427	0,00E+00	594	593	1	0,168634057	GGCAA	AGCAG	missense_variant	MODERATE	LacI4	p.Leu83Pro	cassette	0
443135	p3IPTG_A_S1	567143	1,40E-14	594	593	1	0,168634057	CATC	TATT	upstream_gene_variant	MODIFIER	intergenic_cassette	c.-2835_-2832delGATGinsAATA	cassette	0
443064	p3IPTG_A_S1	566482	5,22E-15	592	591	1	0,1692047417	TGA	GGG	missense_variant	MODERATE	LacI4	p.Gln66Pro	cassette	0
443290	p3IPTG_A_S1	568461	0,00E+00	592	591	1	0,1692047417	T	C	missense_variant	MODERATE	cas9B	p.Ile1120Val	cassette	0
443143	p3IPTG_A_S1	567178	0,00E+00	591	590	1	0,1694915295	ACTCTAGT	GCTCCAGC	upstream_gene_variant	MODIFIER	intergenic_cassette	c.-2874_-2867delACTAGAGTinsGCTGGAGC	cassette	0
443072	p3IPTG_A_S1	566529	1,78E-15	590	589	1	0,1697792858	AA	CT	missense_variant	MODERATE	LacI4	p.Val50Glu	cassette	0
443081	p3IPTG_A_S1	566617	0,00E+00	587	586	1	0,1706484705	A	C	missense_variant	MODERATE	LacI4	p.Val21Gly	cassette	0
443080	p3IPTG_A_S1	566608	0,00E+00	587	586	1	0,1706484705	T	G	missense_variant	MODERATE	LacI4	p.Tyr24Ser	cassette	0
443030	p3IPTG_A_S1	566229	1,09E-14	587	586	1	0,1706484705	G	A	synonymous_variant	LOW	LacI4	p.Ala150Ala	cassette	0
443071	p3IPTG_A_S1	566518	5,55E-15	586	585	1	0,1709401757	A	G	missense_variant	MODERATE	LacI4	p.Met54Thr	cassette	0
443138	p3IPTG_A_S1	567158	7,55E-15	586	585	1	0,1709401757	C	G	upstream_gene_variant	MODIFIER	intergenic_cassette	c.-2847G>C	cassette	0
443049	p3IPTG_A_S1	566396	4,20E-15	585	584	1	0,1712328792	T	C	missense_variant	MODERATE	LacI4	p.Ile95Val	cassette	0
443027	p3IPTG_A_S1	566201	2,08E-15	585	584	1	0,1712328792	G	A	missense_variant	MODERATE	LacI4	p.Leu160Phe	cassette	0
443132	p3IPTG_A_S1	567093	4,14E-15	585	584	1	0,1712328792	A	G	upstream_gene_variant	MODIFIER	intergenic_cassette	c.-2782T>C	cassette	0
443654	p3IPTG_A_S1	571602	1,42E-14	584	583	1	0,171526581	T	A	missense_variant	MODERATE	cas9B	p.Thr73Ser	cassette	0
443104	p3IPTG_A_S1	566832	0,00E+00	582	581	1	0,1721170396	T	C	upstream_gene_variant	MODIFIER	intergenic_cassette	c.-2521A>G	cassette	0
443058	p3IPTG_A_S1	566447	0,00E+00	582	581	1	0,1721170396	C	T	missense_variant	MODERATE	LacI4	p.Val78Ile	cassette	0
443022	p3IPTG_A_S1	566171	0,00E+00	582	581	1	0,1721170396	A	G	missense_variant	MODERATE	LacI4	p.Ser170Pro	cassette	0
443002	p3IPTG_A_S1	565989	2,86E-15	582	581	1	0,1721170396	TCCCTCG	TCCTCG	frameshift_variant	HIGH	LacI4	p.Gly230fs	cassette	0
443383	p3IPTG_A_S1	569253	3,92E-15	581	580	1	0,1724137962	C	T	missense_variant	MODERATE	cas9B	p.Val856Ile	cassette	0
443007	p3IPTG_A_S1	566031	0,00E+00	581	580	1	0,1724137962	ATA	GTG	missense_variant	MODERATE	LacI4	p.Tyr216His	cassette	0
443089	p3IPTG_A_S1	566646	0,00E+00	581	580	1	0,1724137962	C	A	synonymous_variant	LOW	LacI4	p.Val11Val	cassette	0
443382	p3IPTG_A_S1	569252	0,00E+00	579	578	1	0,1730103791	A	G	missense_variant	MODERATE	cas9B	p.Val856Ala	cassette	0
443146	p3IPTG_A_S1	567220	3,10E-15	579	578	1	0,1730103791	ATA	CTC	upstream_gene_variant	MODIFIER	intergenic_cassette	c.-2911_-2909delTATinsGAG	cassette	0
443000	p3IPTG_A_S1	565984	1,45E-14	579	578	1	0,1730103791	C	A	missense_variant	MODERATE	LacI4	p.Trp232Leu	cassette	0
443623	p3IPTG_A_S1	571350	7,70E-15	577	576	1	0,1736111045	C	A	missense_variant	MODERATE	cas9B	p.Ala157Ser	cassette	0
443294	p3IPTG_A_S1	568518	7,70E-15	577	576	1	0,1736111045	G	A	stop_gained	HIGH	cas9B	p.Gln1101*	cassette	0
443640	p3IPTG_A_S1	571486	2,23E-15	576	575	1	0,1739130467	C	T	synonymous_variant	LOW	cas9B	p.Lys111Lys	cassette	0
443075	p3IPTG_A_S1	566543	2,23E-15	576	575	1	0,1739130467	T	C	missense_variant	MODERATE	LacI4	p.Thr46Ala	cassette	0
443001	p3IPTG_A_S1	565985	2,23E-15	576	575	1	0,1739130467	A	G	missense_variant	MODERATE	LacI4	p.Trp232Arg	cassette	0
443037	p3IPTG_A_S1	566287	1,44E-14	575	574	1	0,174216032	A	C	missense_variant	MODERATE	LacI4	p.Val131Gly	cassette	0
442997	p3IPTG_A_S1	565980	0,00E+00	573	572	1	0,1748251766	C	T	synonymous_variant	LOW	LacI4	p.Ser233Ser	cassette	0
443345	p3IPTG_A_S1	568958	0,00E+00	573	572	1	0,1748251766	TTA	CTT	missense_variant	MODERATE	cas9B	p.Lys954Arg	cassette	0
443402	p3IPTG_A_S1	569451	6,13E-15	572	571	1	0,1751313508	C	A	stop_gained	HIGH	cas9B	p.Glu790*	cassette	0
443021	p3IPTG_A_S1	566162	4,14E-15	572	571	1	0,1751313508	A	G	missense_variant	MODERATE	LacI4	p.Phe173Leu	cassette	0
443131	p3IPTG_A_S1	567090	6,01E-15	572	571	1	0,1751313508	A	G	upstream_gene_variant	MODIFIER	intergenic_cassette	c.-2779T>C	cassette	0
443616	p3IPTG_A_S1	571280	4,08E-15	572	571	1	0,1751313508	T	G	missense_variant	MODERATE	cas9B	p.Asp180Ala	cassette	0
443118	p3IPTG_A_S1	566966	0,00E+00	572	571	1	0,1751313508	C	T	upstream_gene_variant	MODIFIER	intergenic_cassette	c.-2655G>A	cassette	0
443034	p3IPTG_A_S1	566265	0,00E+00	571	570	1	0,1754385978	ATA	TTT	missense_variant	MODERATE	LacI4	p.Tyr138Lys	cassette	0
443168	p3IPTG_A_S1	567376	2,67E-15	571	570	1	0,1754385978	T	A	upstream_gene_variant	MODIFIER	intergenic_cassette	c.-3065A>T	cassette	0
443121	p3IPTG_A_S1	566985	2,67E-15	571	570	1	0,1754385978	AGGTTC	AC	upstream_gene_variant	MODIFIER	intergenic_cassette	c.-2678_-2675delAACC	cassette	0
443315	p3IPTG_A_S1	568699	2,67E-15	571	570	1	0,1754385978	A	G	synonymous_variant	LOW	cas9B	p.Ser1040Ser	cassette	0
443618	p3IPTG_A_S1	571296	4,33E-15	570	569	1	0,1757469177	TTAAA	GTAAG	missense_variant	MODERATE	cas9B	p.Asn175His	cassette	0
443325	p3IPTG_A_S1	568825	0,00E+00	569	568	1	0,1760563403	A	G	synonymous_variant	LOW	cas9B	p.Ile998Ile	cassette	0
443140	p3IPTG_A_S1	567163	0,00E+00	569	568	1	0,1760563403	C	T	upstream_gene_variant	MODIFIER	intergenic_cassette	c.-2852G>A	cassette	0
443074	p3IPTG_A_S1	566540	0,00E+00	569	568	1	0,1760563403	T	C	missense_variant	MODERATE	LacI4	p.Arg47Gly	cassette	0
443036	p3IPTG_A_S1	566284	0,00E+00	569	568	1	0,1760563403	G	T	stop_gained	HIGH	LacI4	p.Ser132*	cassette	0
443381	p3IPTG_A_S1	569246	0,00E+00	569	568	1	0,1760563403	G	A	missense_variant	MODERATE	cas9B	p.Thr858Met	cassette	0
443136	p3IPTG_A_S1	567150	5,80E-15	568	567	1	0,1763668358	A	T	upstream_gene_variant	MODIFIER	intergenic_cassette	c.-2839T>A	cassette	0
443016	p3IPTG_A_S1	566122	1,04E-15	566	565	1	0,1769911498	A	C	missense_variant	MODERATE	LacI4	p.Leu186Trp	cassette	0
443096	p3IPTG_A_S1	566768	1,04E-15	566	565	1	0,1769911498	T	C	upstream_gene_variant	MODIFIER	intergenic_cassette	c.-2457A>G	cassette	0
443624	p3IPTG_A_S1	571353	7,64E-15	564	563	1	0,1776198894	A	G	synonymous_variant	LOW	cas9B	p.Leu156Leu	cassette	0
442990	p3IPTG_A_S1	565934	0,00E+00	564	563	1	0,1776198894	T	C	missense_variant	MODERATE	LacI4	p.Ile249Val	cassette	0
443112	p3IPTG_A_S1	566909	1,13E-14	564	563	1	0,1776198894	CAGGT	TAGGA	upstream_gene_variant	MODIFIER	intergenic_cassette	c.-2602_-2598delACCTGinsTCCTA	cassette	0
443063	p3IPTG_A_S1	566480	0,00E+00	564	563	1	0,1776198894	G	A	stop_gained	HIGH	LacI4	p.Gln67*	cassette	0
443090	p3IPTG_A_S1	566681	2,03E-15	564	563	1	0,1776198894	TTAGT	ATAGC	upstream_gene_variant	MODIFIER	regulator pS	c.-2374_-2370delACTAAinsGCTAT	cassette	0
443354	p3IPTG_A_S1	569002	6,17E-15	563	562	1	0,177935943	C	T	missense_variant	MODERATE	cas9B	p.Met939Ile	cassette	0
443269	p3IPTG_A_S1	568263	6,29E-15	563	562	1	0,177935943	C	A	missense_variant	MODERATE	cas9B	p.Gly1186Trp	cassette	0
442989	p3IPTG_A_S1	565933	4,17E-15	563	562	1	0,177935943	A	G	missense_variant	MODERATE	LacI4	p.Ile249Thr	cassette	0
443033	p3IPTG_A_S1	566255	2,82E-15	562	561	1	0,1782531142	C	T	missense_variant	MODERATE	LacI4	p.Asp142Asn	cassette	0
443642	p3IPTG_A_S1	571497	0,00E+00	562	561	1	0,1782531142	C	T	missense_variant	MODERATE	cas9B	p.Glu108Lys	cassette	0
443120	p3IPTG_A_S1	566969	0,00E+00	562	561	1	0,1782531142	T	C	upstream_gene_variant	MODIFIER	intergenic_cassette	c.-2658A>G	cassette	0
443113	p3IPTG_A_S1	566916	0,00E+00	562	561	1	0,1782531142	AACAA	CACCC	upstream_gene_variant	MODIFIER	intergenic_cassette	c.-2609_-2605delTTGTTinsGGGTG	cassette	0
443368	p3IPTG_A_S1	569140	2,82E-15	562	561	1	0,1782531142	A	G	synonymous_variant	LOW	cas9B	p.Thr893Thr	cassette	0
443006	p3IPTG_A_S1	566012	2,82E-15	562	561	1	0,1782531142	G	T	missense_variant	MODERATE	LacI4	p.Gln223Lys	cassette	0
443073	p3IPTG_A_S1	566534	1,48E-14	561	560	1	0,1785714328	T	A	stop_gained	HIGH	LacI4	p.Lys49*	cassette	0
443111	p3IPTG_A_S1	566883	0,00E+00	561	560	1	0,1785714328	A	G	upstream_gene_variant	MODIFIER	intergenic_cassette	c.-2572T>C	cassette	0
443005	p3IPTG_A_S1	566011	0,00E+00	560	559	1	0,1788908839	T	C	missense_variant	MODERATE	LacI4	p.Gln223Arg	cassette	0
443062	p3IPTG_A_S1	566477	6,01E-15	559	558	1	0,1792114675	A	T	missense_variant	MODERATE	LacI4	p.Leu68Met	cassette	0
443669	p3IPTG_A_S1	571736	7,31E-16	559	558	1	0,1792114675	GGAAC	AGTAT	missense_variant	MODERATE	cas9B	p.ValPro27IleLeu	cassette	0
443004	p3IPTG_A_S1	566004	7,96E-15	559	558	1	0,1792114675	A	G	synonymous_variant	LOW	LacI4	p.Ile225Ile	cassette	0
443622	p3IPTG_A_S1	571347	0,00E+00	559	558	1	0,1792114675	A	G	synonymous_variant	LOW	cas9B	p.Leu158Leu	cassette	0
443035	p3IPTG_A_S1	566270	4,54E-15	558	557	1	0,1795332134	T	C	missense_variant	MODERATE	LacI4	p.Asn137Asp	cassette	0
443119	p3IPTG_A_S1	566967	4,61E-15	558	557	1	0,1795332134	A	G	upstream_gene_variant	MODIFIER	intergenic_cassette	c.-2656T>C	cassette	0
443352	p3IPTG_A_S1	568995	0,00E+00	557	556	1	0,1798561215	TAG	AAA	stop_gained	HIGH	cas9B	p.ThrLys941*	cassette	0
442994	p3IPTG_A_S1	565957	0,00E+00	556	555	1	0,1801801771	G	T	missense_variant	MODERATE	LacI4	p.Thr241Lys	cassette	0
443344	p3IPTG_A_S1	568955	0,00E+00	556	555	1	0,1801801771	A	C	missense_variant	MODERATE	cas9B	p.Val955Gly	cassette	0
443647	p3IPTG_A_S1	571532	0,00E+00	556	555	1	0,1801801771	C	T	missense_variant	MODERATE	cas9B	p.Ser96Asn	cassette	0
443620	p3IPTG_A_S1	571334	0,00E+00	556	555	1	0,1801801771	A	G	missense_variant	MODERATE	cas9B	p.Ile162Thr	cassette	0
443361	p3IPTG_A_S1	569080	0,00E+00	556	555	1	0,1801801771	T	C	synonymous_variant	LOW	cas9B	p.Lys913Lys	cassette	0
443392	p3IPTG_A_S1	569350	0,00E+00	555	554	1	0,1805054098	A	G	synonymous_variant	LOW	cas9B	p.Tyr823Tyr	cassette	0
443116	p3IPTG_A_S1	566944	6,33E-15	554	553	1	0,1808318198	TGAT	CGAC	upstream_gene_variant	MODIFIER	intergenic_cassette	c.-2636_-2633delATCAinsGTCG	cassette	0
443638	p3IPTG_A_S1	571467	6,45E-15	554	553	1	0,1808318198	T	C	missense_variant	MODERATE	cas9B	p.Ile118Val	cassette	0
443109	p3IPTG_A_S1	566859	0,00E+00	554	553	1	0,1808318198	A	T	upstream_gene_variant	MODIFIER	intergenic_cassette	c.-2548T>A	cassette	0
443139	p3IPTG_A_S1	567162	0,00E+00	554	553	1	0,1808318198	A	T	upstream_gene_variant	MODIFIER	intergenic_cassette	c.-2851T>A	cassette	0
443401	p3IPTG_A_S1	569443	9,19E-16	553	552	1	0,1811594218	T	G	synonymous_variant	LOW	cas9B	p.Gly792Gly	cassette	0
443644	p3IPTG_A_S1	571515	0,00E+00	552	551	1	0,181488201	CAAGT	CAGT	frameshift_variant	HIGH	cas9B	p.Glu102fs	cassette	0
443648	p3IPTG_A_S1	571535	0,00E+00	552	551	1	0,181488201	T	C	missense_variant	MODERATE	cas9B	p.Asp95Gly	cassette	0
443101	p3IPTG_A_S1	566812	1,51E-14	552	551	1	0,181488201	G	T	upstream_gene_variant	MODIFIER	intergenic_cassette	c.-2501C>A	cassette	0
443106	p3IPTG_A_S1	566843	0,00E+00	552	551	1	0,181488201	G	T	upstream_gene_variant	MODIFIER	intergenic_cassette	c.-2532C>A	cassette	0
443641	p3IPTG_A_S1	571492	1,16E-14	551	550	1	0,1818181872	T	C	synonymous_variant	LOW	cas9B	p.Glu109Glu	cassette	0
443338	p3IPTG_A_S1	568917	0,00E+00	551	550	1	0,1818181872	T	C	missense_variant	MODERATE	cas9B	p.Lys968Glu	cassette	0
443061	p3IPTG_A_S1	566464	0,00E+00	551	550	1	0,1818181872	TGTT	AGTC	missense_variant	MODERATE	LacI4	p.LysGln71ArgLeu	cassette	0
443355	p3IPTG_A_S1	569005	0,00E+00	551	550	1	0,1818181872	G	A	synonymous_variant	LOW	cas9B	p.Arg938Arg	cassette	0
443621	p3IPTG_A_S1	571339	8,29E-16	550	549	1	0,1821493655	ATG	TTT	missense_variant	MODERATE	cas9B	p.His160Lys	cassette	0
443645	p3IPTG_A_S1	571529	0,00E+00	549	548	1	0,1824817508	A	C	missense_variant	MODERATE	cas9B	p.Phe97Cys	cassette	0
443403	p3IPTG_A_S1	569460	4,70E-15	549	548	1	0,1824817508	C	A	missense_variant	MODERATE	cas9B	p.Gly787Cys	cassette	0
443335	p3IPTG_A_S1	568900	0,00E+00	547	546	1	0,1831501871	ATAG	TTAA	stop_gained	HIGH	cas9B	p.Tyr973*	cassette	0
443365	p3IPTG_A_S1	569122	0,00E+00	547	546	1	0,1831501871	A	T	missense_variant	MODERATE	cas9B	p.Asn899Lys	cassette	0
443292	p3IPTG_A_S1	568468	0,00E+00	547	546	1	0,1831501871	G	C	missense_variant	MODERATE	cas9B	p.Asp1117Glu	cassette	0
443424	p3IPTG_A_S1	569675	0,00E+00	547	546	1	0,1831501871	C	T	missense_variant	MODERATE	cas9B	p.Gly715Glu	cassette	0
443017	p3IPTG_A_S1	566127	0,00E+00	546	545	1	0,1834862381	T	C	synonymous_variant	LOW	LacI4	p.Glu184Glu	cassette	0
443612	p3IPTG_A_S1	571263	0,00E+00	546	545	1	0,1834862381	TA	CC	missense_variant	MODERATE	cas9B	p.PheIle185LeuVal	cassette	0
442991	p3IPTG_A_S1	565940	4,54E-15	545	544	1	0,1838235259	C	T	missense_variant	MODERATE	LacI4	p.Glu247Lys	cassette	0
443384	p3IPTG_A_S1	569270	4,60E-15	545	544	1	0,1838235259	T	C	missense_variant	MODERATE	cas9B	p.Asp850Gly	cassette	0
443405	p3IPTG_A_S1	569486	4,48E-15	545	544	1	0,1838235259	C	T	missense_variant	MODERATE	cas9B	p.Arg778Gln	cassette	0
443393	p3IPTG_A_S1	569356	4,54E-15	545	544	1	0,1838235259	G	A	synonymous_variant	LOW	cas9B	p.Asp821Asp	cassette	0
443501	p3IPTG_A_S1	570349	3,07E-15	544	543	1	0,1841620654	T	A	synonymous_variant	LOW	cas9B	p.Ser490Ser	cassette	0
442988	p3IPTG_A_S1	565926	4,75E-15	544	543	1	0,1841620654	TGGA	GGGG	synonymous_variant	LOW	LacI4	p.252	cassette	0
443020	p3IPTG_A_S1	566161	0,00E+00	544	543	1	0,1841620654	A	G	missense_variant	MODERATE	LacI4	p.Phe173Ser	cassette	0
443288	p3IPTG_A_S1	568455	3,13E-15	544	543	1	0,1841620654	G	A	missense_variant	MODERATE	cas9B	p.Arg1122Cys	cassette	0
443336	p3IPTG_A_S1	568911	1,07E-15	544	543	1	0,1841620654	A	T	missense_variant	MODERATE	cas9B	p.Phe970Ile	cassette	0
443406	p3IPTG_A_S1	569490	3,07E-15	544	543	1	0,1841620654	A	G	missense_variant	MODERATE	cas9B	p.Ser777Pro	cassette	0
443311	p3IPTG_A_S1	568646	1,13E-15	544	543	1	0,1841620654	C	T	missense_variant	MODERATE	cas9B	p.Arg1058His	cassette	0
443312	p3IPTG_A_S1	568654	0,00E+00	544	543	1	0,1841620654	T	C	synonymous_variant	LOW	cas9B	p.Gly1055Gly	cassette	0
443609	p3IPTG_A_S1	571252	3,07E-15	544	543	1	0,1841620654	T	C	synonymous_variant	LOW	cas9B	p.Val189Val	cassette	0
443626	p3IPTG_A_S1	571371	3,07E-15	544	543	1	0,1841620654	C	T	missense_variant	MODERATE	cas9B	p.Asp150Asn	cassette	0
443665	p3IPTG_A_S1	571707	0,00E+00	543	542	1	0,1845018417	T	A	missense_variant	MODERATE	cas9B	p.Thr38Ser	cassette	0
443270	p3IPTG_A_S1	568268	0,00E+00	543	542	1	0,1845018417	G	C	missense_variant	MODERATE	cas9B	p.Ala1184Gly	cassette	0
443378	p3IPTG_A_S1	569216	1,17E-14	542	541	1	0,1848428845	T	C	missense_variant	MODERATE	cas9B	p.Asp868Gly	cassette	0
443627	p3IPTG_A_S1	571379	0,00E+00	542	541	1	0,1848428845	T	C	missense_variant	MODERATE	cas9B	p.Asp147Gly	cassette	0
443656	p3IPTG_A_S1	571611	0,00E+00	542	541	1	0,1848428845	TAC	AAA	missense_variant	MODERATE	cas9B	p.ArgArg69LeuTrp	cassette	0
443497	p3IPTG_A_S1	570326	1,17E-14	542	541	1	0,1848428845	A	T	missense_variant	MODERATE	cas9B	p.Phe498Tyr	cassette	0
442993	p3IPTG_A_S1	565955	0,00E+00	542	541	1	0,1848428845	T	A	missense_variant	MODERATE	LacI4	p.Met242Leu	cassette	0
443337	p3IPTG_A_S1	568913	0,00E+00	542	541	1	0,1848428845	T	C	missense_variant	MODERATE	cas9B	p.Asp969Gly	cassette	0
443404	p3IPTG_A_S1	569469	0,00E+00	541	540	1	0,1851851791	T	C	missense_variant	MODERATE	cas9B	p.Ile784Val	cassette	0
443362	p3IPTG_A_S1	569088	0,00E+00	541	540	1	0,1851851791	G	A	missense_variant	MODERATE	cas9B	p.Leu911Phe	cassette	0
442959	p3IPTG_A_S1	565745	0,00E+00	541	540	1	0,1851851791	A	T	missense_variant	MODERATE	LacI4	p.Ser312Thr	cassette	0
443363	p3IPTG_A_S1	569105	2,86E-15	540	539	1	0,1855287552	C	T	missense_variant	MODERATE	cas9B	p.Arg905His	cassette	0
443291	p3IPTG_A_S1	568467	2,86E-15	540	539	1	0,1855287552	T	A	stop_gained	HIGH	cas9B	p.Lys1118*	cassette	0
443097	p3IPTG_A_S1	566772	4,91E-15	540	539	1	0,1855287552	A	T	upstream_gene_variant	MODIFIER	intergenic_cassette	c.-2461T>A	cassette	0
443371	p3IPTG_A_S1	569161	4,85E-15	540	539	1	0,1855287552	A	G	synonymous_variant	LOW	cas9B	p.Leu886Leu	cassette	0
443436	p3IPTG_A_S1	569812	2,92E-15	540	539	1	0,1855287552	A	C	synonymous_variant	LOW	cas9B	p.Gly669Gly	cassette	0
443014	p3IPTG_A_S1	566074	4,85E-15	540	539	1	0,1855287552	G	A	missense_variant	MODERATE	LacI4	p.Ser202Leu	cassette	0
443313	p3IPTG_A_S1	568660	0,00E+00	540	539	1	0,1855287552	T	C	synonymous_variant	LOW	cas9B	p.Ala1053Ala	cassette	0
443677	p3IPTG_A_S1	571792	0,00E+00	539	538	1	0,1858736128	T	C	synonymous_variant	LOW	cas9B	p.Leu9Leu	cassette	0
443326	p3IPTG_A_S1	568832	6,04E-15	539	538	1	0,1858736128	GCAGTT	ACAGCC	missense_variant	MODERATE	cas9B	p.ThrAla995AlaVal	cassette	0
443293	p3IPTG_A_S1	568469	1,51E-15	539	538	1	0,1858736128	T	C	missense_variant	MODERATE	cas9B	p.Asp1117Gly	cassette	0
443153	p3IPTG_A_S1	567279	0,00E+00	538	537	1	0,1862197369	T	C	upstream_gene_variant	MODIFIER	intergenic_cassette	c.-2968A>G	cassette	0
443108	p3IPTG_A_S1	566845	0,00E+00	538	537	1	0,1862197369	A	G	upstream_gene_variant	MODIFIER	intergenic_cassette	c.-2534T>C	cassette	0
442958	p3IPTG_A_S1	565734	0,00E+00	538	537	1	0,1862197369	G	T	synonymous_variant	LOW	LacI4	p.Arg315Arg	cassette	0
443400	p3IPTG_A_S1	569423	0,00E+00	537	536	1	0,1865671575	T	G	missense_variant	MODERATE	cas9B	p.His799Pro	cassette	0
443652	p3IPTG_A_S1	571579	0,00E+00	537	536	1	0,1865671575	ACAAA	TCAAT	missense_variant	MODERATE	cas9B	p.IleCys79AsnTrp	cassette	0
442957	p3IPTG_A_S1	565727	6,76E-15	536	535	1	0,1869158894	G	A	stop_gained	HIGH	LacI4	p.Gln318*	cassette	0
443658	p3IPTG_A_S1	571617	6,64E-15	536	535	1	0,1869158894	C	A	missense_variant	MODERATE	cas9B	p.Ala68Ser	cassette	0
442995	p3IPTG_A_S1	565961	0,00E+00	536	535	1	0,1869158894	G	A	stop_gained	HIGH	LacI4	p.Gln240*	cassette	0
443100	p3IPTG_A_S1	566800	1,14E-14	536	535	1	0,1869158894	TCAACATC	CCAGCATT	upstream_gene_variant	MODIFIER	intergenic_cassette	c.-2496_-2489delGATGTTGAinsAATGCTGG	cassette	0
443372	p3IPTG_A_S1	569169	6,64E-15	536	535	1	0,1869158894	TCCAA	TCAA	frameshift_variant	HIGH	cas9B	p.Arg884fs	cassette	0
443395	p3IPTG_A_S1	569373	0,00E+00	536	535	1	0,1869158894	GATAA	CATAG	missense_variant	MODERATE	cas9B	p.Leu816Val	cassette	0
443386	p3IPTG_A_S1	569291	6,70E-15	536	535	1	0,1869158894	G	A	missense_variant	MODERATE	cas9B	p.Pro843Leu	cassette	0
442955	p3IPTG_A_S1	565717	1,28E-15	535	534	1	0,1872659177	T	C	missense_variant	MODERATE	LacI4	p.Gln321Arg	cassette	0
443308	p3IPTG_A_S1	568637	0,00E+00	535	534	1	0,1872659177	G	A	missense_variant	MODERATE	cas9B	p.Pro1061Leu	cassette	0
443319	p3IPTG_A_S1	568746	1,17E-15	535	534	1	0,1872659177	A	C	missense_variant	MODERATE	cas9B	p.Ser1025Ala	cassette	0
443059	p3IPTG_A_S1	566453	7,11E-15	535	534	1	0,1872659177	TGAGT	GGAGA	missense_variant	MODERATE	LacI4	p.LeuLeuIle74PheLeuLeu	cassette	0
443169	p3IPTG_A_S1	567383	1,22E-15	535	534	1	0,1872659177	T	G	upstream_gene_variant	MODIFIER	intergenic_cassette	c.-3072A>C	cassette	0
443377	p3IPTG_A_S1	569204	1,29E-15	535	534	1	0,1872659177	C	T	missense_variant	MODERATE	cas9B	p.Ser872Asn	cassette	0
442945	p3IPTG_A_S1	565643	0,00E+00	535	534	1	0,1872659177	T	G	missense_variant	MODERATE	LacI4	p.Thr346Pro	cassette	0
443370	p3IPTG_A_S1	569150	3,22E-15	535	534	1	0,1872659177	T	C	missense_variant	MODERATE	cas9B	p.Lys890Arg	cassette	0
443599	p3IPTG_A_S1	571172	3,16E-15	535	534	1	0,1872659177	A	G	missense_variant	MODERATE	cas9B	p.Leu216Ser	cassette	0
442947	p3IPTG_A_S1	565655	0,00E+00	534	533	1	0,1876172572	A	G	synonymous_variant	LOW	LacI4	p.Leu342Leu	cassette	0
443321	p3IPTG_A_S1	568775	0,00E+00	534	533	1	0,1876172572	A	G	missense_variant	MODERATE	cas9B	p.Val1015Ala	cassette	0
443380	p3IPTG_A_S1	569236	0,00E+00	534	533	1	0,1876172572	A	T	missense_variant	MODERATE	cas9B	p.Asp861Glu	cassette	0
443667	p3IPTG_A_S1	571725	0,00E+00	534	533	1	0,1876172572	A	G	missense_variant	MODERATE	cas9B	p.Phe32Leu	cassette	0
443630	p3IPTG_A_S1	571409	0,00E+00	534	533	1	0,1876172572	T	G	missense_variant	MODERATE	cas9B	p.His137Pro	cassette	0
443668	p3IPTG_A_S1	571726	0,00E+00	534	533	1	0,1876172572	CTTTTTAG	CTTTTTTAG	frameshift_variant	HIGH	cas9B	p.Phe32fs	cassette	0
443477	p3IPTG_A_S1	570153	0,00E+00	533	532	1	0,187969923	TTGTT	ATGTA	missense_variant	MODERATE	cas9B	p.LysThrAsn554AsnThrTyr	cassette	0
443272	p3IPTG_A_S1	568274	0,00E+00	533	532	1	0,187969923	A	T	stop_gained	HIGH	cas9B	p.Leu1182*	cassette	0
443590	p3IPTG_A_S1	571084	0,00E+00	533	532	1	0,187969923	T	G	synonymous_variant	LOW	cas9B	p.Ser245Ser	cassette	0
443475	p3IPTG_A_S1	570150	0,00E+00	533	532	1	0,187969923	G	A	missense_variant	MODERATE	cas9B	p.Arg557Trp	cassette	0
442971	p3IPTG_A_S1	565817	3,15E-15	533	532	1	0,187969923	TGT	GGG	missense_variant	MODERATE	LacI4	p.AspThr287AlaPro	cassette	0
442986	p3IPTG_A_S1	565915	0,00E+00	532	531	1	0,188323915	A	G	missense_variant	MODERATE	LacI4	p.Leu255Pro	cassette	0
443316	p3IPTG_A_S1	568703	6,42E-15	532	531	1	0,188323915	T	G	missense_variant	MODERATE	cas9B	p.Tyr1039Ser	cassette	0
443657	p3IPTG_A_S1	571614	0,00E+00	532	531	1	0,188323915	G	A	missense_variant	MODERATE	cas9B	p.Arg69Cys	cassette	0
443013	p3IPTG_A_S1	566069	8,42E-15	532	531	1	0,188323915	C	A	missense_variant	MODERATE	LacI4	p.Val204Phe	cassette	0
443625	p3IPTG_A_S1	571364	0,00E+00	532	531	1	0,188323915	C	T	missense_variant	MODERATE	cas9B	p.Arg152His	cassette	0
442946	p3IPTG_A_S1	565647	8,42E-15	532	531	1	0,188323915	A	G	synonymous_variant	LOW	LacI4	p.Pro344Pro	cassette	0
443579	p3IPTG_A_S1	570993	0,00E+00	531	530	1	0,1886792481	C	T	missense_variant	MODERATE	cas9B	p.Asp276Asn	cassette	0
443358	p3IPTG_A_S1	569024	3,01E-15	531	530	1	0,1886792481	G	T	missense_variant	MODERATE	cas9B	p.Ala932Glu	cassette	0
443474	p3IPTG_A_S1	570149	5,00E-15	531	530	1	0,1886792481	C	A	missense_variant	MODERATE	cas9B	p.Arg557Leu	cassette	0
443604	p3IPTG_A_S1	571210	6,19E-15	530	529	1	0,1890359223	TGCGTT	GGCGGG	missense_variant	MODERATE	cas9B	p.Asn202Pro	cassette	0
443164	p3IPTG_A_S1	567346	0,00E+00	530	529	1	0,1890359223	ATA	TTT	upstream_gene_variant	MODIFIER	intergenic_cassette	c.-3037_-3035delTATinsAAA	cassette	0
443152	p3IPTG_A_S1	567277	1,60E-15	530	529	1	0,1890359223	G	C	upstream_gene_variant	MODIFIER	intergenic_cassette	c.-2966C>G	cassette	0
443396	p3IPTG_A_S1	569390	1,60E-15	530	529	1	0,1890359223	T	C	missense_variant	MODERATE	cas9B	p.Lys810Arg	cassette	0
443012	p3IPTG_A_S1	566068	1,16E-14	529	528	1	0,1893939376	A	C	missense_variant	MODERATE	LacI4	p.Val204Gly	cassette	0
443476	p3IPTG_A_S1	570152	0,00E+00	529	528	1	0,1893939376	T	C	missense_variant	MODERATE	cas9B	p.Asn556Ser	cassette	0
443347	p3IPTG_A_S1	568966	0,00E+00	528	527	1	0,1897533238	T	C	synonymous_variant	LOW	cas9B	p.Arg951Arg	cassette	0
443591	p3IPTG_A_S1	571086	0,00E+00	528	527	1	0,1897533238	A	T	missense_variant	MODERATE	cas9B	p.Ser245Thr	cassette	0
443172	p3IPTG_A_S1	567424	0,00E+00	528	527	1	0,1897533238	A	C	upstream_gene_variant	MODIFIER	intergenic_cassette	c.-3113T>G	cassette	0
443331	p3IPTG_A_S1	568880	0,00E+00	528	527	1	0,1897533238	T	G	missense_variant	MODERATE	cas9B	p.Asn980Thr	cassette	0
443364	p3IPTG_A_S1	569119	4,73E-15	527	526	1	0,190114066	T	A	missense_variant	MODERATE	cas9B	p.Leu900Phe	cassette	0
443529	p3IPTG_A_S1	570608	0,00E+00	527	526	1	0,190114066	G	A	missense_variant	MODERATE	cas9B	p.Thr404Ile	cassette	0
443107	p3IPTG_A_S1	566844	4,85E-15	527	526	1	0,190114066	T	A	upstream_gene_variant	MODIFIER	intergenic_cassette	c.-2533A>T	cassette	0
443167	p3IPTG_A_S1	567364	3,44E-15	526	525	1	0,190476194	TTCT	TT	upstream_gene_variant	MODIFIER	intergenic_cassette	c.-3056_-3055delAG	cassette	0
443671	p3IPTG_A_S1	571749	3,44E-15	526	525	1	0,190476194	C	T	missense_variant	MODERATE	cas9B	p.Glu24Lys	cassette	0
443493	p3IPTG_A_S1	570303	3,32E-15	526	525	1	0,190476194	T	C	missense_variant	MODERATE	cas9B	p.Lys506Glu	cassette	0
443583	p3IPTG_A_S1	571009	0,00E+00	526	525	1	0,190476194	AGTA	GGTG	synonymous_variant	LOW	cas9B	p.271	cassette	0
442987	p3IPTG_A_S1	565920	6,06E-15	525	524	1	0,190839693	GGCGG	TGCGT	missense_variant	MODERATE	LacI4	p.Thr252Asn	cassette	0
443582	p3IPTG_A_S1	571006	1,54E-14	525	524	1	0,190839693	G	T	stop_gained	HIGH	cas9B	p.Tyr271*	cassette	0
443496	p3IPTG_A_S1	570319	0,00E+00	525	524	1	0,190839693	T	C	synonymous_variant	LOW	cas9B	p.Lys500Lys	cassette	0
443339	p3IPTG_A_S1	568922	0,00E+00	525	524	1	0,190839693	AA	GT	missense_variant	MODERATE	cas9B	p.Phe966Thr	cassette	0
443271	p3IPTG_A_S1	568271	3,06E-17	525	524	1	0,190839693	T	G	missense_variant	MODERATE	cas9B	p.Glu1183Ala	cassette	0
443163	p3IPTG_A_S1	567344	0,00E+00	524	523	1	0,1912045926	T	C	upstream_gene_variant	MODIFIER	intergenic_cassette	c.-3033A>G	cassette	0
443399	p3IPTG_A_S1	569413	0,00E+00	524	523	1	0,1912045926	T	A	missense_variant	MODERATE	cas9B	p.Glu802Asp	cassette	0
443343	p3IPTG_A_S1	568948	0,00E+00	524	523	1	0,1912045926	G	C	synonymous_variant	LOW	cas9B	p.Thr957Thr	cassette	0
443409	p3IPTG_A_S1	569555	1,21E-14	524	523	1	0,1912045926	T	C	missense_variant	MODERATE	cas9B	p.Lys755Arg	cassette	0
443593	p3IPTG_A_S1	571091	0,00E+00	523	522	1	0,191570878	G	C	missense_variant	MODERATE	cas9B	p.Ala243Gly	cassette	0
443332	p3IPTG_A_S1	568883	0,00E+00	523	522	1	0,191570878	T	G	missense_variant	MODERATE	cas9B	p.Asn979Thr	cassette	0
443286	p3IPTG_A_S1	568428	5,11E-15	522	521	1	0,1919385791	ATTTTTTTGGA	ATTTTTTGGA	frameshift_variant	HIGH	cas9B	p.Lys1130fs	cassette	0
443492	p3IPTG_A_S1	570298	5,17E-15	522	521	1	0,1919385791	T	A	synonymous_variant	LOW	cas9B	p.Val507Val	cassette	0
443500	p3IPTG_A_S1	570343	0,00E+00	522	521	1	0,1919385791	AATAAA	GATGAT	missense_variant	MODERATE	cas9B	p.Phe491Ile	cassette	0
443594	p3IPTG_A_S1	571093	5,17E-15	522	521	1	0,1919385791	A	G	synonymous_variant	LOW	cas9B	p.Ile242Ile	cassette	0
443472	p3IPTG_A_S1	570140	4,32E-15	521	520	1	0,1923076957	GTTA	CTTT	missense_variant	MODERATE	cas9B	p.ValThr559GluSer	cassette	0
443611	p3IPTG_A_S1	571259	0,00E+00	520	519	1	0,192678228	T	A	missense_variant	MODERATE	cas9B	p.Gln187Leu	cassette	0
443348	p3IPTG_A_S1	568975	0,00E+00	520	519	1	0,192678228	T	G	missense_variant	MODERATE	cas9B	p.Lys948Asn	cassette	0
443360	p3IPTG_A_S1	569039	0,00E+00	520	519	1	0,192678228	A	C	missense_variant	MODERATE	cas9B	p.Ile927Ser	cassette	0
443295	p3IPTG_A_S1	568522	3,07E-15	519	518	1	0,1930501908	TTCTGT	ACCTGA	missense_variant	MODERATE	cas9B	p.ThrGlu1098SerGly	cassette	0
443610	p3IPTG_A_S1	571253	1,42E-14	519	518	1	0,1930501908	ACCAA	GCCAC	missense_variant	MODERATE	cas9B	p.LeuVal188ValAla	cassette	0
443470	p3IPTG_A_S1	570134	0,00E+00	519	518	1	0,1930501908	T	C	missense_variant	MODERATE	cas9B	p.Lys562Arg	cassette	0
443340	p3IPTG_A_S1	568925	7,84E-16	519	518	1	0,1930501908	TCAGA	CCAGG	missense_variant	MODERATE	cas9B	p.SerAsp964ProGly	cassette	0
443376	p3IPTG_A_S1	569199	4,95E-15	518	517	1	0,193423599	C	T	missense_variant	MODERATE	cas9B	p.Glu874Lys	cassette	0
443351	p3IPTG_A_S1	568989	7,01E-15	518	517	1	0,193423599	C	T	missense_variant	MODERATE	cas9B	p.Asp944Asn	cassette	0
443661	p3IPTG_A_S1	571657	0,00E+00	518	517	1	0,193423599	G	T	missense_variant	MODERATE	cas9B	p.Asp54Glu	cassette	0
443260	p3IPTG_A_S1	568177	3,53E-15	517	516	1	0,1937984526	C	T	synonymous_variant	LOW	cas9B	p.Leu1214Leu	cassette	0
443499	p3IPTG_A_S1	570335	0,00E+00	517	516	1	0,1937984526	ATGC	TTGT	missense_variant	MODERATE	cas9B	p.ArgMet494HisLys	cassette	0
442969	p3IPTG_A_S1	565815	3,53E-15	517	516	1	0,1937984526	T	C	synonymous_variant	LOW	LacI4	p.Thr288Thr	cassette	0
443471	p3IPTG_A_S1	570135	1,54E-15	517	516	1	0,1937984526	T	A	stop_gained	HIGH	cas9B	p.Lys562*	cassette	0
443534	p3IPTG_A_S1	570663	3,53E-15	517	516	1	0,1937984526	T	C	missense_variant	MODERATE	cas9B	p.Thr386Ala	cassette	0
443243	p3IPTG_A_S1	568030	0,00E+00	516	515	1	0,1941747516	C	G	missense_variant	MODERATE	cas9B	p.Lys1263Asn	cassette	0
442968	p3IPTG_A_S1	565812	0,00E+00	516	515	1	0,1941747516	T	C	synonymous_variant	LOW	LacI4	p.Glu289Glu	cassette	0
443323	p3IPTG_A_S1	568786	0,00E+00	515	514	1	0,1945525259	A	G	synonymous_variant	LOW	cas9B	p.Gly1011Gly	cassette	0
443273	p3IPTG_A_S1	568286	0,00E+00	515	514	1	0,1945525259	G	A	missense_variant	MODERATE	cas9B	p.Pro1178Leu	cassette	0
443440	p3IPTG_A_S1	569852	0,00E+00	515	514	1	0,1945525259	T	C	missense_variant	MODERATE	cas9B	p.Tyr656Cys	cassette	0
443309	p3IPTG_A_S1	568641	1,21E-14	515	514	1	0,1945525259	G	A	missense_variant	MODERATE	cas9B	p.Arg1060Cys	cassette	0
443318	p3IPTG_A_S1	568722	0,00E+00	515	514	1	0,1945525259	T	G	missense_variant	MODERATE	cas9B	p.Thr1033Pro	cassette	0
443322	p3IPTG_A_S1	568778	0,00E+00	515	514	1	0,1945525259	TTAT	CTAC	missense_variant	MODERATE	cas9B	p.TyrLys1013CysArg	cassette	0
443581	p3IPTG_A_S1	571002	1,19E-14	515	514	1	0,1945525259	CATC	TATT	missense_variant	MODERATE	cas9B	p.AspAsp272AsnAsn	cassette	0
443310	p3IPTG_A_S1	568643	8,72E-15	514	513	1	0,1949317753	T	C	missense_variant	MODERATE	cas9B	p.Lys1059Arg	cassette	0
443505	p3IPTG_A_S1	570403	8,66E-15	514	513	1	0,1949317753	T	C	synonymous_variant	LOW	cas9B	p.Thr472Thr	cassette	0
443259	p3IPTG_A_S1	568176	0,00E+00	514	513	1	0,1949317753	C	T	missense_variant	MODERATE	cas9B	p.Ala1215Thr	cassette	0
443608	p3IPTG_A_S1	571238	3,22E-15	514	513	1	0,1949317753	TGAT	CGAC	missense_variant	MODERATE	cas9B	p.AsnGln193SerArg	cassette	0
443151	p3IPTG_A_S1	567266	8,72E-15	514	513	1	0,1949317753	C	T	upstream_gene_variant	MODIFIER	intergenic_cassette	c.-2955G>A	cassette	0
443602	p3IPTG_A_S1	571192	5,32E-15	513	512	1	0,1953125	T	C	synonymous_variant	LOW	cas9B	p.Lys209Lys	cassette	0
443490	p3IPTG_A_S1	570295	5,32E-15	513	512	1	0,1953125	T	C	synonymous_variant	LOW	cas9B	p.Leu508Leu	cassette	0
443388	p3IPTG_A_S1	569309	3,48E-15	513	512	1	0,1953125	TCAT	CCAC	missense_variant	MODERATE	cas9B	p.TyrAsp836CysGly	cassette	0
443527	p3IPTG_A_S1	570599	0,00E+00	512	511	1	0,1956947148	T	A	missense_variant	MODERATE	cas9B	p.Asn407Ile	cassette	0
443535	p3IPTG_A_S1	570664	1,90E-15	512	511	1	0,1956947148	A	C	synonymous_variant	LOW	cas9B	p.Gly385Gly	cassette	0
443216	p3IPTG_A_S1	567810	0,00E+00	511	510	1	0,1960784346	T	A	missense_variant	MODERATE	cas9B	p.Thr1337Ser	cassette	0
443457	p3IPTG_A_S1	570038	0,00E+00	511	510	1	0,1960784346	T	C	missense_variant	MODERATE	cas9B	p.Tyr594Cys	cassette	0
443672	p3IPTG_A_S1	571750	0,00E+00	511	510	1	0,1960784346	A	T	missense_variant	MODERATE	cas9B	p.Asp23Glu	cassette	0
443533	p3IPTG_A_S1	570662	0,00E+00	511	510	1	0,1960784346	G	A	missense_variant	MODERATE	cas9B	p.Thr386Ile	cassette	0
443257	p3IPTG_A_S1	568135	0,00E+00	510	509	1	0,1964636594	C	T	synonymous_variant	LOW	cas9B	p.Leu1228Leu	cassette	0
443387	p3IPTG_A_S1	569299	0,00E+00	510	509	1	0,1964636594	G	T	missense_variant	MODERATE	cas9B	p.His840Gln	cassette	0
443320	p3IPTG_A_S1	568766	3,32E-15	510	509	1	0,1964636594	ACATCATAA	CCCTCCTAC	stop_gained	HIGH	cas9B	p.TyrAspVal1016*	cassette	0
443379	p3IPTG_A_S1	569228	0,00E+00	510	509	1	0,1964636594	C	T	missense_variant	MODERATE	cas9B	p.Arg864His	cassette	0
443427	p3IPTG_A_S1	569712	0,00E+00	510	509	1	0,1964636594	T	C	missense_variant	MODERATE	cas9B	p.Thr703Ala	cassette	0
443314	p3IPTG_A_S1	568666	8,51E-15	510	509	1	0,1964636594	T	C	synonymous_variant	LOW	cas9B	p.Thr1051Thr	cassette	0
443423	p3IPTG_A_S1	569671	7,04E-15	509	508	1	0,1968503892	T	C	synonymous_variant	LOW	cas9B	p.Gln716Gln	cassette	0
443242	p3IPTG_A_S1	568028	7,04E-15	509	508	1	0,1968503892	T	G	missense_variant	MODERATE	cas9B	p.His1264Pro	cassette	0
443408	p3IPTG_A_S1	569540	0,00E+00	509	508	1	0,1968503892	A	G	missense_variant	MODERATE	cas9B	p.Val760Ala	cassette	0
443467	p3IPTG_A_S1	570113	7,10E-15	509	508	1	0,1968503892	A	G	missense_variant	MODERATE	cas9B	p.Phe569Ser	cassette	0
443600	p3IPTG_A_S1	571183	7,10E-15	509	508	1	0,1968503892	A	G	synonymous_variant	LOW	cas9B	p.Leu212Leu	cassette	0
442977	p3IPTG_A_S1	565846	7,10E-15	509	508	1	0,1968503892	G	A	missense_variant	MODERATE	LacI4	p.Ala278Val	cassette	0
443606	p3IPTG_A_S1	571231	3,69E-15	508	507	1	0,1972386539	A	G	synonymous_variant	LOW	cas9B	p.Phe196Phe	cassette	0
443307	p3IPTG_A_S1	568626	5,79E-15	508	507	1	0,1972386539	TT	CG	missense_variant	MODERATE	cas9B	p.GluThr1064AspAla	cassette	0
443389	p3IPTG_A_S1	569314	0,00E+00	508	507	1	0,1972386539	ATCA	CTCC	missense_variant	MODERATE	cas9B	p.SerAsp834ArgGlu	cassette	0
443601	p3IPTG_A_S1	571186	3,75E-15	508	507	1	0,1972386539	A	G	synonymous_variant	LOW	cas9B	p.Ile211Ile	cassette	0
443484	p3IPTG_A_S1	570240	3,63E-15	508	507	1	0,1972386539	C	T	missense_variant	MODERATE	cas9B	p.Val527Ile	cassette	0
443192	p3IPTG_A_S1	567592	8,44E-15	507	506	1	0,1976284534	TAATC	AAATT	upstream_gene_variant	MODIFIER	intergenic_cassette	c.-3285_-3281delGATTAinsAATTT	cassette	0
443597	p3IPTG_A_S1	571124	2,79E-16	507	506	1	0,1976284534	T	C	missense_variant	MODERATE	cas9B	p.Glu232Gly	cassette	0
443662	p3IPTG_A_S1	571675	0,00E+00	507	506	1	0,1976284534	T	C	missense_variant	MODERATE	cas9B	p.Ile48Met	cassette	0
443495	p3IPTG_A_S1	570310	4,07E-16	507	506	1	0,1976284534	TGGAA	AGGAG	missense_variant	MODERATE	cas9B	p.Leu502Pro	cassette	0
443276	p3IPTG_A_S1	568323	2,79E-16	507	506	1	0,1976284534	T	G	missense_variant	MODERATE	cas9B	p.Ile1166Leu	cassette	0
443491	p3IPTG_A_S1	570296	0,00E+00	506	505	1	0,1980198026	A	T	missense_variant	MODERATE	cas9B	p.Leu508Gln	cassette	0
443522	p3IPTG_A_S1	570539	0,00E+00	506	505	1	0,1980198026	TCT	ACA	missense_variant	MODERATE	cas9B	p.GlnGlu426HisVal	cassette	0
443580	p3IPTG_A_S1	571001	8,86E-15	505	504	1	0,1984127015	T	C	missense_variant	MODERATE	cas9B	p.Asp273Gly	cassette	0
443098	p3IPTG_A_S1	566777	0,00E+00	505	504	1	0,1984127015	AAGT	CAGC	upstream_gene_variant	MODIFIER	intergenic_cassette	c.-2469_-2466delACTTinsGCTG	cassette	0
443544	p3IPTG_A_S1	570727	0,00E+00	505	504	1	0,1984127015	ATCA	TTCT	missense_variant	MODERATE	cas9B	p.Asp364Glu	cassette	0
443592	p3IPTG_A_S1	571088	6,95E-15	505	504	1	0,1984127015	A	G	missense_variant	MODERATE	cas9B	p.Leu244Ser	cassette	0
443575	p3IPTG_A_S1	570966	8,83E-15	505	504	1	0,1984127015	G	A	stop_gained	HIGH	cas9B	p.Gln285*	cassette	0
443584	p3IPTG_A_S1	571016	3,47E-15	504	503	1	0,1988071501	T	G	missense_variant	MODERATE	cas9B	p.Lys268Thr	cassette	0
442961	p3IPTG_A_S1	565767	2,79E-15	504	503	1	0,1988071501	ATCT	GTCC	synonymous_variant	LOW	LacI4	p.305	cassette	0
443333	p3IPTG_A_S1	568885	0,00E+00	504	503	1	0,1988071501	AATCT	GATCA	missense_variant	MODERATE	cas9B	p.Glu977Val	cassette	0
443574	p3IPTG_A_S1	570959	5,47E-15	504	503	1	0,1988071501	G	A	missense_variant	MODERATE	cas9B	p.Ala287Val	cassette	0
442962	p3IPTG_A_S1	565772	5,41E-15	504	503	1	0,1988071501	G	A	stop_gained	HIGH	LacI4	p.Gln303*	cassette	0
443521	p3IPTG_A_S1	570531	5,47E-15	504	503	1	0,1988071501	A	G	missense_variant	MODERATE	cas9B	p.Tyr430His	cassette	0
443275	p3IPTG_A_S1	568317	5,65E-15	503	502	1	0,1992031932	TTGT	ATGA	missense_variant	MODERATE	cas9B	p.ThrIle1167SerPhe	cassette	0
443554	p3IPTG_A_S1	570778	0,00E+00	503	502	1	0,1992031932	A	G	synonymous_variant	LOW	cas9B	p.Tyr347Tyr	cassette	0
443397	p3IPTG_A_S1	569397	0,00E+00	503	502	1	0,1992031932	TTTGCA	CTTGGT	missense_variant	MODERATE	cas9B	p.LeuGlnAsn806TyrGlnAsp	cassette	0
442978	p3IPTG_A_S1	565852	0,00E+00	502	501	1	0,1996008009	A	T	missense_variant	MODERATE	LacI4	p.Val276Glu	cassette	0
443162	p3IPTG_A_S1	567340	6,74E-15	502	501	1	0,1996008009	TCA	ACT	upstream_gene_variant	MODIFIER	intergenic_cassette	c.-3031_-3029delTGAinsAGT	cassette	0
443349	p3IPTG_A_S1	568982	0,00E+00	502	501	1	0,1996008009	T	C	missense_variant	MODERATE	cas9B	p.Asn946Ser	cassette	0
443441	p3IPTG_A_S1	569854	0,00E+00	501	500	1	0,200000003	A	C	synonymous_variant	LOW	cas9B	p.Arg655Arg	cassette	0
443479	p3IPTG_A_S1	570200	0,00E+00	501	500	1	0,200000003	A	G	missense_variant	MODERATE	cas9B	p.Leu540Pro	cassette	0
443555	p3IPTG_A_S1	570779	0,00E+00	501	500	1	0,200000003	T	C	missense_variant	MODERATE	cas9B	p.Tyr347Cys	cassette	0
443390	p3IPTG_A_S1	569319	0,00E+00	500	499	1	0,2004007995	T	C	missense_variant	MODERATE	cas9B	p.Ser834Gly	cassette	0
443676	p3IPTG_A_S1	571787	5,20E-15	500	499	1	0,2004007995	A	G	missense_variant	MODERATE	cas9B	p.Ile11Thr	cassette	0
443452	p3IPTG_A_S1	569997	5,20E-15	500	499	1	0,2004007995	C	T	missense_variant	MODERATE	cas9B	p.Asp608Asn	cassette	0
443461	p3IPTG_A_S1	570070	1,79E-15	499	498	1	0,2008032203	A	G	synonymous_variant	LOW	cas9B	p.Val583Val	cassette	0
443375	p3IPTG_A_S1	569195	3,78E-15	499	498	1	0,2008032203	A	T	missense_variant	MODERATE	cas9B	p.Val875Glu	cassette	0
443431	p3IPTG_A_S1	569764	0,00E+00	499	498	1	0,2008032203	T	C	synonymous_variant	LOW	cas9B	p.Ser685Ser	cassette	0
443480	p3IPTG_A_S1	570203	0,00E+00	499	498	1	0,2008032203	A	G	missense_variant	MODERATE	cas9B	p.Phe539Ser	cassette	0
443425	p3IPTG_A_S1	569690	1,91E-15	499	498	1	0,2008032203	T	C	missense_variant	MODERATE	cas9B	p.Lys710Arg	cassette	0
443553	p3IPTG_A_S1	570773	1,84E-15	499	498	1	0,2008032203	T	G	missense_variant	MODERATE	cas9B	p.Glu349Ala	cassette	0
443650	p3IPTG_A_S1	571562	0,00E+00	499	498	1	0,2008032203	AAAATC	TATATT	missense_variant	MODERATE	cas9B	p.Phe86Tyr	cassette	0
443171	p3IPTG_A_S1	567402	0,00E+00	499	498	1	0,2008032203	ATTA	TTTT	upstream_gene_variant	MODIFIER	intergenic_cassette	c.-3094_-3091delTAATinsAAAA	cassette	0
443426	p3IPTG_A_S1	569701	4,37E-16	498	497	1	0,2012072504	T	C	synonymous_variant	LOW	cas9B	p.Glu706Glu	cassette	0
442963	p3IPTG_A_S1	565780	3,77E-16	498	497	1	0,2012072504	G	A	missense_variant	MODERATE	LacI4	p.Thr300Met	cassette	0
443524	p3IPTG_A_S1	570557	0,00E+00	498	497	1	0,2012072504	G	A	missense_variant	MODERATE	cas9B	p.Ala421Val	cassette	0
443173	p3IPTG_A_S1	567425	3,16E-16	498	497	1	0,2012072504	A	G	upstream_gene_variant	MODIFIER	intergenic_cassette	c.-3114T>C	cassette	0
443567	p3IPTG_A_S1	570899	0,00E+00	498	497	1	0,2012072504	C	T	missense_variant	MODERATE	cas9B	p.Arg307Lys	cassette	0
443430	p3IPTG_A_S1	569751	0,00E+00	498	497	1	0,2012072504	T	C	missense_variant	MODERATE	cas9B	p.Asn690Asp	cassette	0
443595	p3IPTG_A_S1	571103	0,00E+00	497	496	1	0,2016129047	C	T	missense_variant	MODERATE	cas9B	p.Gly239Glu	cassette	0
443587	p3IPTG_A_S1	571036	0,00E+00	497	496	1	0,2016129047	A	G	synonymous_variant	LOW	cas9B	p.Asp261Asp	cassette	0
443586	p3IPTG_A_S1	571033	0,00E+00	497	496	1	0,2016129047	A	G	synonymous_variant	LOW	cas9B	p.Ala262Ala	cassette	0
443510	p3IPTG_A_S1	570423	0,00E+00	497	496	1	0,2016129047	T	A	missense_variant	MODERATE	cas9B	p.Thr466Ser	cassette	0
443305	p3IPTG_A_S1	568616	1,24E-14	497	496	1	0,2016129047	T	C	missense_variant	MODERATE	cas9B	p.Glu1068Gly	cassette	0
443256	p3IPTG_A_S1	568129	0,00E+00	497	496	1	0,2016129047	G	T	missense_variant	MODERATE	cas9B	p.Ser1230Arg	cassette	0
442951	p3IPTG_A_S1	565693	0,00E+00	497	496	1	0,2016129047	T	G	missense_variant	MODERATE	LacI4	p.Gln329Pro	cassette	0
443598	p3IPTG_A_S1	571126	0,00E+00	497	496	1	0,2016129047	A	C	synonymous_variant	LOW	cas9B	p.Gly231Gly	cassette	0
443556	p3IPTG_A_S1	570780	1,24E-14	497	496	1	0,2016129047	A	T	missense_variant	MODERATE	cas9B	p.Tyr347Asn	cassette	0
443193	p3IPTG_A_S1	567597	0,00E+00	496	495	1	0,2020201981	T	C	upstream_gene_variant	MODIFIER	intergenic_cassette	c.-3286A>G	cassette	0
442949	p3IPTG_A_S1	565671	0,00E+00	496	495	1	0,2020201981	T	C	synonymous_variant	LOW	LacI4	p.Val336Val	cassette	0
443433	p3IPTG_A_S1	569786	3,63E-15	495	494	1	0,2024291456	G	A	missense_variant	MODERATE	cas9B	p.Thr678Ile	cassette	0
443468	p3IPTG_A_S1	570114	0,00E+00	495	494	1	0,2024291456	AATAA	TATAG	missense_variant	MODERATE	cas9B	p.Phe569Ile	cassette	0
442960	p3IPTG_A_S1	565761	1,58E-16	494	493	1	0,202839762	A	G	synonymous_variant	LOW	LacI4	p.Arg306Arg	cassette	0
443170	p3IPTG_A_S1	567401	2,22E-15	494	493	1	0,202839762	A	G	upstream_gene_variant	MODIFIER	intergenic_cassette	c.-3090T>C	cassette	0
443422	p3IPTG_A_S1	569657	0,00E+00	494	493	1	0,202839762	T	C	missense_variant	MODERATE	cas9B	p.His721Arg	cassette	0
443394	p3IPTG_A_S1	569360	0,00E+00	494	493	1	0,202839762	C	T	missense_variant	MODERATE	cas9B	p.Arg820Lys	cassette	0
443576	p3IPTG_A_S1	570969	0,00E+00	493	492	1	0,2032520324	C	T	missense_variant	MODERATE	cas9B	p.Asp284Asn	cassette	0
443413	p3IPTG_A_S1	569578	0,00E+00	493	492	1	0,2032520324	C	T	synonymous_variant	LOW	cas9B	p.Leu747Leu	cassette	0
443481	p3IPTG_A_S1	570204	0,00E+00	493	492	1	0,2032520324	A	G	missense_variant	MODERATE	cas9B	p.Phe539Leu	cassette	0
443631	p3IPTG_A_S1	571417	3,95E-15	493	492	1	0,2032520324	AGTT	GGTC	synonymous_variant	LOW	cas9B	p.135	cassette	0
443297	p3IPTG_A_S1	568544	0,00E+00	493	492	1	0,2032520324	A	G	missense_variant	MODERATE	cas9B	p.Val1092Ala	cassette	0
443456	p3IPTG_A_S1	570035	0,00E+00	492	491	1	0,2036659867	TGG	AGC	stop_gained	HIGH	cas9B	p.TyrHis594*	cassette	0
443673	p3IPTG_A_S1	571759	4,69E-15	492	491	1	0,2036659867	CACCGC	TTCTGT	missense_variant	MODERATE	cas9B	p.AlaVal19ThrGlu	cassette	0
443466	p3IPTG_A_S1	570110	8,83E-15	492	491	1	0,2036659867	T	G	missense_variant	MODERATE	cas9B	p.Lys570Thr	cassette	0
443596	p3IPTG_A_S1	571117	1,51E-16	491	490	1	0,2040816396	TTTCT	CTTCC	missense_variant	MODERATE	cas9B	p.Lys233Arg	cassette	0
443482	p3IPTG_A_S1	570218	0,00E+00	491	490	1	0,2040816396	A	C	missense_variant	MODERATE	cas9B	p.Met534Arg	cassette	0
443459	p3IPTG_A_S1	570053	7,35E-15	491	490	1	0,2040816396	G	T	missense_variant	MODERATE	cas9B	p.Ala589Asp	cassette	0
443419	p3IPTG_A_S1	569644	2,00E-15	490	489	1	0,2044989765	T	A	synonymous_variant	LOW	cas9B	p.Ala725Ala	cassette	0
443455	p3IPTG_A_S1	570031	0,00E+00	490	489	1	0,2044989765	ATC	GTT	missense_variant	MODERATE	cas9B	p.Asp596Asn	cassette	0
443509	p3IPTG_A_S1	570420	1,94E-15	490	489	1	0,2044989765	G	A	missense_variant	MODERATE	cas9B	p.Arg467Trp	cassette	0
443296	p3IPTG_A_S1	568535	0,00E+00	490	489	1	0,2044989765	A	G	missense_variant	MODERATE	cas9B	p.Val1095Ala	cassette	0
443531	p3IPTG_A_S1	570635	5,27E-16	489	488	1	0,2049180269	C	G	missense_variant	MODERATE	cas9B	p.Arg395Pro	cassette	0
443264	p3IPTG_A_S1	568189	5,88E-16	489	488	1	0,2049180269	A	T	synonymous_variant	LOW	cas9B	p.Arg1210Arg	cassette	0
443488	p3IPTG_A_S1	570273	0,00E+00	489	488	1	0,2049180269	C	T	missense_variant	MODERATE	cas9B	p.Glu516Lys	cassette	0
443374	p3IPTG_A_S1	569185	0,00E+00	488	487	1	0,2053388059	CTTTTTGA	CTTTTGA	frameshift_variant	HIGH	cas9B	p.Lys878fs	cassette	0
443412	p3IPTG_A_S1	569570	0,00E+00	488	487	1	0,2053388059	ACTTTGA	CCTTCGC	missense_variant	MODERATE	cas9B	p.ValLysVal748GlyGluGly	cassette	0
443589	p3IPTG_A_S1	571068	0,00E+00	487	486	1	0,2057613134	T	C	missense_variant	MODERATE	cas9B	p.Asn251Asp	cassette	0
443489	p3IPTG_A_S1	570276	9,07E-15	487	486	1	0,2057613134	A	G	missense_variant	MODERATE	cas9B	p.Tyr515His	cassette	0
443160	p3IPTG_A_S1	567324	0,00E+00	487	486	1	0,2057613134	A	G	upstream_gene_variant	MODIFIER	intergenic_cassette	c.-3013T>C	cassette	0
442967	p3IPTG_A_S1	565805	7,20E-15	487	486	1	0,2057613134	A	G	missense_variant	MODERATE	LacI4	p.Ser292Pro	cassette	0
443267	p3IPTG_A_S1	568220	7,20E-15	487	486	1	0,2057613134	T	C	missense_variant	MODERATE	cas9B	p.Lys1200Arg	cassette	0
443502	p3IPTG_A_S1	570381	2,43E-15	485	484	1	0,2066115737	C	T	missense_variant	MODERATE	cas9B	p.Glu480Lys	cassette	0
443458	p3IPTG_A_S1	570049	0,00E+00	485	484	1	0,2066115737	TGAA	CGAG	synonymous_variant	LOW	cas9B	p.591	cassette	0
443245	p3IPTG_A_S1	568041	0,00E+00	484	483	1	0,2070393413	C	G	missense_variant	MODERATE	cas9B	p.Glu1260Gln	cassette	0
443508	p3IPTG_A_S1	570418	0,00E+00	484	483	1	0,2070393413	C	G	synonymous_variant	LOW	cas9B	p.Arg467Arg	cassette	0
443420	p3IPTG_A_S1	569648	0,00E+00	484	483	1	0,2070393413	A	C	missense_variant	MODERATE	cas9B	p.Ile724Ser	cassette	0
443577	p3IPTG_A_S1	570972	0,00E+00	484	483	1	0,2070393413	C	G	missense_variant	MODERATE	cas9B	p.Gly283Arg	cassette	0
443448	p3IPTG_A_S1	569919	0,00E+00	483	482	1	0,2074688822	CCTC	TCTT	missense_variant	MODERATE	cas9B	p.GluGlu633LysLys	cassette	0
443515	p3IPTG_A_S1	570485	0,00E+00	483	482	1	0,2074688822	G	T	missense_variant	MODERATE	cas9B	p.Thr445Asn	cassette	0
443682	p3IPTG_A_S1	571846	0,00E+00	483	482	1	0,2074688822	T	C	upstream_gene_variant	MODIFIER	regulator pG64	c.-28A>G	cassette	0
443236	p3IPTG_A_S1	567936	0,00E+00	483	482	1	0,2074688822	TATA	AATG	missense_variant	MODERATE	cas9B	p.TyrAsn1294HisTyr	cassette	0
443578	p3IPTG_A_S1	570985	8,98E-15	483	482	1	0,2074688822	T	A	missense_variant	MODERATE	cas9B	p.Leu278Phe	cassette	0
443247	p3IPTG_A_S1	568046	0,00E+00	483	482	1	0,2074688822	A	C	missense_variant	MODERATE	cas9B	p.Phe1258Cys	cassette	0
443203	p3IPTG_A_S1	567722	5,57E-15	482	481	1	0,2079002112	C	T	missense_variant	MODERATE	cas9B	p.Gly1366Glu	cassette	0
443248	p3IPTG_A_S1	568056	0,00E+00	482	481	1	0,2079002112	TTTGT	ATTGG	stop_gained	HIGH	cas9B	p.GluGlnLys1253*	cassette	0
443562	p3IPTG_A_S1	570842	0,00E+00	482	481	1	0,2079002112	T	G	missense_variant	MODERATE	cas9B	p.Asp326Ala	cassette	0
443303	p3IPTG_A_S1	568589	0,00E+00	482	481	1	0,2079002112	C	A	missense_variant	MODERATE	cas9B	p.Gly1077Val	cassette	0
443564	p3IPTG_A_S1	570873	0,00E+00	482	481	1	0,2079002112	G	A	missense_variant	MODERATE	cas9B	p.Pro316Ser	cassette	0
443197	p3IPTG_A_S1	567632	2,11E-15	481	480	1	0,2083333284	C	A	upstream_gene_variant	MODIFIER	intergenic_cassette	c.-3321G>T	cassette	0
443678	p3IPTG_A_S1	571800	2,09E-15	481	480	1	0,2083333284	T	C	missense_variant	MODERATE	cas9B	p.Ile7Val	cassette	0
443543	p3IPTG_A_S1	570721	4,16E-15	481	480	1	0,2083333284	T	C	synonymous_variant	LOW	cas9B	p.Gly366Gly	cassette	0
443561	p3IPTG_A_S1	570831	0,00E+00	481	480	1	0,2083333284	G	A	stop_gained	HIGH	cas9B	p.Gln330*	cassette	0
443265	p3IPTG_A_S1	568201	2,15E-15	481	480	1	0,2083333284	T	C	synonymous_variant	LOW	cas9B	p.Leu1206Leu	cassette	0
443680	p3IPTG_A_S1	571838	6,79E-16	480	479	1	0,2087682635	T	A	upstream_gene_variant	MODIFIER	regulator pG64	c.-20A>T	cassette	0
443462	p3IPTG_A_S1	570077	6,79E-16	480	479	1	0,2087682635	G	A	missense_variant	MODERATE	cas9B	p.Ser581Leu	cassette	0
443681	p3IPTG_A_S1	571839	0,00E+00	480	479	1	0,2087682635	A	T	upstream_gene_variant	MODIFIER	regulator pG64	c.-21T>A	cassette	0
443540	p3IPTG_A_S1	570702	7,39E-16	480	479	1	0,2087682635	A	G	missense_variant	MODERATE	cas9B	p.Tyr373His	cassette	0
443266	p3IPTG_A_S1	568205	8,74E-16	480	479	1	0,2087682635	TCAAAA	CCAAGT	missense_variant	MODERATE	cas9B	p.PheGlu1204LeuGly	cassette	0
443572	p3IPTG_A_S1	570939	1,27E-14	479	478	1	0,2092050165	T	C	missense_variant	MODERATE	cas9B	p.Lys294Glu	cassette	0
443512	p3IPTG_A_S1	570432	0,00E+00	479	478	1	0,2092050165	C	T	missense_variant	MODERATE	cas9B	p.Ala463Thr	cassette	0
443588	p3IPTG_A_S1	571060	2,41E-15	479	478	1	0,2092050165	TTTAA	CTTAG	missense_variant	MODERATE	cas9B	p.Phe252Ser	cassette	0
443519	p3IPTG_A_S1	570518	0,00E+00	479	478	1	0,2092050165	T	C	missense_variant	MODERATE	cas9B	p.Lys434Arg	cassette	0
443258	p3IPTG_A_S1	568153	9,37E-15	478	477	1	0,2096436024	T	A	missense_variant	MODERATE	cas9B	p.Lys1222Asn	cassette	0
443417	p3IPTG_A_S1	569626	9,22E-15	478	477	1	0,2096436024	A	G	synonymous_variant	LOW	cas9B	p.Pro731Pro	cassette	0
443503	p3IPTG_A_S1	570391	0,00E+00	478	477	1	0,2096436024	C	T	synonymous_variant	LOW	cas9B	p.Trp476Trp	cassette	0
443301	p3IPTG_A_S1	568575	0,00E+00	477	476	1	0,210084036	T	G	missense_variant	MODERATE	cas9B	p.Thr1082Pro	cassette	0
443158	p3IPTG_A_S1	567317	5,88E-15	477	476	1	0,210084036	C	G	upstream_gene_variant	MODIFIER	intergenic_cassette	c.-3006G>C	cassette	0
443157	p3IPTG_A_S1	567305	0,00E+00	476	475	1	0,2105263174	CATC	TATT	upstream_gene_variant	MODIFIER	intergenic_cassette	c.-2997_-2994delGATGinsAATA	cassette	0
443429	p3IPTG_A_S1	569746	5,27E-16	476	475	1	0,2105263174	G	A	synonymous_variant	LOW	cas9B	p.Arg691Arg	cassette	0
443447	p3IPTG_A_S1	569917	4,67E-16	476	475	1	0,2105263174	T	A	missense_variant	MODERATE	cas9B	p.Glu634Asp	cassette	0
443557	p3IPTG_A_S1	570791	2,53E-15	476	475	1	0,2105263174	A	C	missense_variant	MODERATE	cas9B	p.Leu343Arg	cassette	0
443299	p3IPTG_A_S1	568553	4,67E-16	476	475	1	0,2105263174	A	C	missense_variant	MODERATE	cas9B	p.Met1089Arg	cassette	0
443674	p3IPTG_A_S1	571771	0,00E+00	475	474	1	0,2109704614	G	A	synonymous_variant	LOW	cas9B	p.Val16Val	cassette	0
443679	p3IPTG_A_S1	571836	0,00E+00	475	474	1	0,2109704614	A	G	upstream_gene_variant	MODIFIER	regulator pG64	c.-18T>C	cassette	0
443159	p3IPTG_A_S1	567322	0,00E+00	475	474	1	0,2109704614	C	A	upstream_gene_variant	MODIFIER	intergenic_cassette	c.-3011G>T	cassette	0
443511	p3IPTG_A_S1	570425	0,00E+00	474	473	1	0,2114164978	A	G	missense_variant	MODERATE	cas9B	p.Met465Thr	cassette	0
443659	p3IPTG_A_S1	571645	0,00E+00	474	473	1	0,2114164978	T	C	synonymous_variant	LOW	cas9B	p.Thr58Thr	cassette	0
443539	p3IPTG_A_S1	570700	0,00E+00	474	473	1	0,2114164978	A	T	stop_gained	HIGH	cas9B	p.Tyr373*	cassette	0
443523	p3IPTG_A_S1	570547	0,00E+00	473	472	1	0,2118644118	T	G	missense_variant	MODERATE	cas9B	p.Arg424Ser	cassette	0
443218	p3IPTG_A_S1	567826	0,00E+00	473	472	1	0,2118644118	A	T	synonymous_variant	LOW	cas9B	p.Ile1331Ile	cassette	0
443262	p3IPTG_A_S1	568180	5,73E-15	473	472	1	0,2118644118	C	T	missense_variant	MODERATE	cas9B	p.Met1213Ile	cassette	0
443174	p3IPTG_A_S1	567438	4,43E-15	472	471	1	0,2123142183	ATTA	TTTT	upstream_gene_variant	MODIFIER	intergenic_cassette	c.-3130_-3127delTAATinsAAAA	cassette	0
443191	p3IPTG_A_S1	567579	0,00E+00	472	471	1	0,2123142183	C	A	upstream_gene_variant	MODIFIER	intergenic_cassette	c.-3268G>T	cassette	0
443421	p3IPTG_A_S1	569652	1,29E-14	470	469	1	0,2132196128	GTTCA	GTCA	frameshift_variant	HIGH	cas9B	p.Glu722fs	cassette	0
443507	p3IPTG_A_S1	570411	1,29E-14	470	469	1	0,2132196128	C	T	missense_variant	MODERATE	cas9B	p.Glu470Lys	cassette	0
443230	p3IPTG_A_S1	567890	5,57E-15	470	469	1	0,2132196128	ATA	GTG	missense_variant	MODERATE	cas9B	p.Ile1310Thr	cassette	0
443506	p3IPTG_A_S1	570406	1,29E-14	470	469	1	0,2132196128	T	C	synonymous_variant	LOW	cas9B	p.Glu471Glu	cassette	0
443551	p3IPTG_A_S1	570759	1,29E-14	470	469	1	0,2132196128	G	A	stop_gained	HIGH	cas9B	p.Gln354*	cassette	0
443196	p3IPTG_A_S1	567624	2,64E-14	470	469	1	0,2132196128	T	C	upstream_gene_variant	MODIFIER	intergenic_cassette	c.-3313A>G	cassette	0
443636	p3IPTG_A_S1	571451	0,00E+00	469	468	1	0,2136752158	A	G	missense_variant	MODERATE	cas9B	p.Val123Ala	cassette	0
443211	p3IPTG_A_S1	567785	9,39E-15	469	468	1	0,2136752158	G	T	missense_variant	MODERATE	cas9B	p.Ala1345Asp	cassette	0
443302	p3IPTG_A_S1	568587	0,00E+00	468	467	1	0,214132756	G	A	missense_variant	MODERATE	cas9B	p.Arg1078Trp	cassette	0
443526	p3IPTG_A_S1	570584	6,04E-15	468	467	1	0,214132756	T	C	missense_variant	MODERATE	cas9B	p.His412Arg	cassette	0
443232	p3IPTG_A_S1	567906	6,03E-15	468	467	1	0,214132756	G	T	missense_variant	MODERATE	cas9B	p.Gln1305Lys	cassette	0
443516	p3IPTG_A_S1	570496	6,26E-16	467	466	1	0,214592278	T	C	synonymous_variant	LOW	cas9B	p.Glu441Glu	cassette	0
443550	p3IPTG_A_S1	570757	2,65E-15	467	466	1	0,214592278	T	A	missense_variant	MODERATE	cas9B	p.Gln354His	cassette	0
443210	p3IPTG_A_S1	567784	2,62E-15	467	466	1	0,214592278	G	A	synonymous_variant	LOW	cas9B	p.Ala1345Ala	cassette	0
443231	p3IPTG_A_S1	567905	1,26E-14	466	465	1	0,215053767	T	G	missense_variant	MODERATE	cas9B	p.Gln1305Pro	cassette	0
443250	p3IPTG_A_S1	568072	0,00E+00	466	465	1	0,215053767	TGGAC	TGAC	frameshift_variant	HIGH	cas9B	p.Pro1249fs	cassette	0
443217	p3IPTG_A_S1	567817	1,14E-14	465	464	1	0,2155172378	TTT	GTA	missense_variant	MODERATE	cas9B	p.Lys1334Tyr	cassette	0
443190	p3IPTG_A_S1	567578	0,00E+00	465	464	1	0,2155172378	C	A	upstream_gene_variant	MODIFIER	intergenic_cassette	c.-3267G>T	cassette	0
443530	p3IPTG_A_S1	570628	3,95E-15	465	464	1	0,2155172378	ATCTT	GTCTG	missense_variant	MODERATE	cas9B	p.Glu396Ala	cassette	0
443219	p3IPTG_A_S1	567828	0,00E+00	465	464	1	0,2155172378	TTGT	CTGG	missense_variant	MODERATE	cas9B	p.ThrIle1330ProVal	cassette	0
443538	p3IPTG_A_S1	570693	0,00E+00	464	463	1	0,2159827203	T	C	missense_variant	MODERATE	cas9B	p.Ile376Val	cassette	0
443439	p3IPTG_A_S1	569845	5,82E-15	464	463	1	0,2159827203	A	T	synonymous_variant	LOW	cas9B	p.Gly658Gly	cassette	0
443284	p3IPTG_A_S1	568389	2,48E-15	463	462	1	0,2164502144	GGACTG	AAACTA	missense_variant	MODERATE	cas9B	p.Ser1142Leu	cassette	0
442981	p3IPTG_A_S1	565868	2,41E-15	463	462	1	0,2164502144	C	T	missense_variant	MODERATE	LacI4	p.Glu271Lys	cassette	0
443283	p3IPTG_A_S1	568378	2,47E-15	463	462	1	0,2164502144	A	T	synonymous_variant	LOW	cas9B	p.Ala1147Ala	cassette	0
443571	p3IPTG_A_S1	570932	0,00E+00	462	461	1	0,2169197351	A	C	missense_variant	MODERATE	cas9B	p.Leu296Trp	cassette	0
443233	p3IPTG_A_S1	567910	0,00E+00	462	461	1	0,2169197351	A	G	synonymous_variant	LOW	cas9B	p.Arg1303Arg	cassette	0
443263	p3IPTG_A_S1	568183	0,00E+00	462	461	1	0,2169197351	CCGT	TCGA	missense_variant	MODERATE	cas9B	p.Lys1211Asn	cassette	0
443279	p3IPTG_A_S1	568355	1,30E-14	461	460	1	0,2173912972	T	C	missense_variant	MODERATE	cas9B	p.Lys1155Arg	cassette	0
443541	p3IPTG_A_S1	570712	0,00E+00	461	460	1	0,2173912972	T	C	synonymous_variant	LOW	cas9B	p.Gln369Gln	cassette	0
443517	p3IPTG_A_S1	570512	0,00E+00	461	460	1	0,2173912972	T	C	missense_variant	MODERATE	cas9B	p.Asn436Ser	cassette	0
443552	p3IPTG_A_S1	570760	0,00E+00	461	460	1	0,2173912972	A	G	synonymous_variant	LOW	cas9B	p.Asp353Asp	cassette	0
443278	p3IPTG_A_S1	568354	0,00E+00	460	459	1	0,2178649306	C	T	synonymous_variant	LOW	cas9B	p.Lys1155Lys	cassette	0
443229	p3IPTG_A_S1	567886	0,00E+00	460	459	1	0,2178649306	A	G	synonymous_variant	LOW	cas9B	p.His1311His	cassette	0
443214	p3IPTG_A_S1	567805	0,00E+00	457	456	1	0,2192982435	A	G	synonymous_variant	LOW	cas9B	p.Ser1338Ser	cassette	0
443445	p3IPTG_A_S1	569894	0,00E+00	456	455	1	0,2197802216	A	T	missense_variant	MODERATE	cas9B	p.Leu642His	cassette	0
443280	p3IPTG_A_S1	568362	0,00E+00	456	455	1	0,2197802216	T	A	stop_gained	HIGH	cas9B	p.Lys1153*	cassette	0
443565	p3IPTG_A_S1	570879	0,00E+00	456	455	1	0,2197802216	T	C	missense_variant	MODERATE	cas9B	p.Lys314Glu	cassette	0
443547	p3IPTG_A_S1	570745	0,00E+00	455	454	1	0,2202643156	T	C	synonymous_variant	LOW	cas9B	p.Gly358Gly	cassette	0
443446	p3IPTG_A_S1	569903	3,62E-16	455	454	1	0,2202643156	TATGT	CATGA	missense_variant	MODERATE	cas9B	p.ThrTyr638SerCys	cassette	0
443444	p3IPTG_A_S1	569890	2,56E-15	454	453	1	0,2207505554	A	T	missense_variant	MODERATE	cas9B	p.Phe643Leu	cassette	0
443443	p3IPTG_A_S1	569875	0,00E+00	454	453	1	0,2207505554	C	T	missense_variant	MODERATE	cas9B	p.Met648Ile	cassette	0
443241	p3IPTG_A_S1	568013	0,00E+00	454	453	1	0,2207505554	A	C	missense_variant	MODERATE	cas9B	p.Ile1269Ser	cassette	0
443300	p3IPTG_A_S1	568571	0,00E+00	453	452	1	0,221238941	A	G	missense_variant	MODERATE	cas9B	p.Val1083Ala	cassette	0
443549	p3IPTG_A_S1	570755	0,00E+00	453	452	1	0,221238941	G	A	missense_variant	MODERATE	cas9B	p.Ser355Leu	cassette	0
443277	p3IPTG_A_S1	568342	1,40E-14	453	452	1	0,221238941	GGAT	AGTC	missense_variant	MODERATE	cas9B	p.Ser1159Thr	cassette	0
442982	p3IPTG_A_S1	565876	0,00E+00	452	451	1	0,2217294872	GCCCTCA	GCCTCA	frameshift_variant	HIGH	LacI4	p.Ala268fs	cassette	0
443537	p3IPTG_A_S1	570689	0,00E+00	451	450	1	0,2222222239	T	C	missense_variant	MODERATE	cas9B	p.Lys377Arg	cassette	0
443213	p3IPTG_A_S1	567800	0,00E+00	451	450	1	0,2222222239	TTT	AAA	missense_variant	MODERATE	cas9B	p.Lys1340Leu	cassette	0
443175	p3IPTG_A_S1	567449	2,96E-14	450	449	1	0,222717151	TTATTA	CTACTG	upstream_gene_variant	MODIFIER	intergenic_cassette	c.-3143_-3138delTAATAAinsCAGTAG	cassette	0
443513	p3IPTG_A_S1	570436	9,34E-16	449	448	1	0,2232142836	A	C	synonymous_variant	LOW	cas9B	p.Arg461Arg	cassette	0
443536	p3IPTG_A_S1	570678	0,00E+00	449	448	1	0,2232142836	C	T	missense_variant	MODERATE	cas9B	p.Glu381Lys	cassette	0
443212	p3IPTG_A_S1	567797	7,67E-15	448	447	1	0,2237136513	TCT	CCA	missense_variant	MODERATE	cas9B	p.LysGlu1340AsnGly	cassette	0
443237	p3IPTG_A_S1	567970	0,00E+00	447	446	1	0,2242152393	T	G	synonymous_variant	LOW	cas9B	p.Ala1283Ala	cassette	0
443177	p3IPTG_A_S1	567470	9,57E-15	447	446	1	0,2242152393	A	T	upstream_gene_variant	MODIFIER	intergenic_cassette	c.-3159T>A	cassette	0
443546	p3IPTG_A_S1	570742	9,60E-15	447	446	1	0,2242152393	A	C	stop_gained	HIGH	cas9B	p.Tyr359*	cassette	0
443222	p3IPTG_A_S1	567844	0,00E+00	447	446	1	0,2242152393	T	C	synonymous_variant	LOW	cas9B	p.Lys1325Lys	cassette	0
443560	p3IPTG_A_S1	570815	0,00E+00	447	446	1	0,2242152393	A	G	missense_variant	MODERATE	cas9B	p.Leu335Ser	cassette	0
443568	p3IPTG_A_S1	570913	6,01E-15	446	445	1	0,2247191072	A	G	synonymous_variant	LOW	cas9B	p.Leu302Leu	cassette	0
443221	p3IPTG_A_S1	567835	2,74E-15	445	444	1	0,2252252251	A	T	missense_variant	MODERATE	cas9B	p.Asp1328Glu	cassette	0
443281	p3IPTG_A_S1	568367	0,00E+00	445	444	1	0,2252252251	T	C	missense_variant	MODERATE	cas9B	p.Lys1151Arg	cassette	0
443225	p3IPTG_A_S1	567869	0,00E+00	445	444	1	0,2252252251	T	C	missense_variant	MODERATE	cas9B	p.Asn1317Ser	cassette	0
443200	p3IPTG_A_S1	567681	0,00E+00	444	443	1	0,2257336378	T	C	upstream_gene_variant	MODIFIER	intergenic_cassette	c.-3370A>G	cassette	0
443548	p3IPTG_A_S1	570753	0,00E+00	443	442	1	0,2262443453	T	C	missense_variant	MODERATE	cas9B	p.Lys356Glu	cassette	0
443220	p3IPTG_A_S1	567834	0,00E+00	443	442	1	0,2262443453	T	G	missense_variant	MODERATE	cas9B	p.Thr1329Pro	cassette	0
443442	p3IPTG_A_S1	569872	1,34E-14	443	442	1	0,2262443453	T	G	missense_variant	MODERATE	cas9B	p.Lys649Asn	cassette	0
443635	p3IPTG_A_S1	571445	0,00E+00	443	442	1	0,2262443453	T	C	missense_variant	MODERATE	cas9B	p.Glu125Gly	cassette	0
443239	p3IPTG_A_S1	567993	0,00E+00	442	441	1	0,2267573625	A	G	missense_variant	MODERATE	cas9B	p.Phe1276Leu	cassette	0
443199	p3IPTG_A_S1	567679	0,00E+00	440	439	1	0,2277904302	A	T	upstream_gene_variant	MODIFIER	intergenic_cassette	c.-3368T>A	cassette	0
443238	p3IPTG_A_S1	567978	1,09E-15	440	439	1	0,2277904302	T	A	missense_variant	MODERATE	cas9B	p.Ile1281Phe	cassette	0
443228	p3IPTG_A_S1	567881	0,00E+00	439	438	1	0,2283104956	AATAA	TATAG	missense_variant	MODERATE	cas9B	p.Phe1313Tyr	cassette	0
443223	p3IPTG_A_S1	567847	0,00E+00	439	438	1	0,2283104956	A	G	synonymous_variant	LOW	cas9B	p.Phe1324Phe	cassette	0
443253	p3IPTG_A_S1	568109	0,00E+00	438	437	1	0,2288329452	T	A	missense_variant	MODERATE	cas9B	p.Tyr1237Phe	cassette	0
443252	p3IPTG_A_S1	568093	1,40E-15	438	437	1	0,2288329452	ATAA	CTAC	stop_gained	HIGH	cas9B	p.HisTyr1241*	cassette	0
443208	p3IPTG_A_S1	567756	9,95E-16	437	436	1	0,2293577939	GAC	AAT	missense_variant	MODERATE	cas9B	p.GlyLeu1354AspPhe	cassette	0
443282	p3IPTG_A_S1	568368	0,00E+00	436	435	1	0,2298850566	T	C	missense_variant	MODERATE	cas9B	p.Lys1151Glu	cassette	0
443691	p3IPTG_A_S1	571919	0,00E+00	436	435	1	0,2298850566	TTAT	GTAG	upstream_gene_variant	MODIFIER	regulator pG64	c.-104_-101delATAAinsCTAC	cassette	0
443227	p3IPTG_A_S1	567879	2,81E-15	436	435	1	0,2298850566	T	G	missense_variant	MODERATE	cas9B	p.Thr1314Pro	cassette	0
442943	p3IPTG_A_S1	565594	1,01E-14	433	432	1	0,2314814776	G	A	missense_variant	MODERATE	LacI4	p.Ala362Val	cassette	0
443569	p3IPTG_A_S1	570928	6,66E-15	432	431	1	0,2320185602	T	C	synonymous_variant	LOW	cas9B	p.Ser297Ser	cassette	0
443182	p3IPTG_A_S1	567509	3,21E-15	431	430	1	0,2325581461	A	G	upstream_gene_variant	MODIFIER	intergenic_cassette	c.-3198T>C	cassette	0
443201	p3IPTG_A_S1	567689	0,00E+00	429	428	1	0,233644858	TTTGC	ATAGA	upstream_gene_variant	MODIFIER	intergenic_cassette	c.-3382_-3378delGCAAAinsTCTAT	cassette	0
443694	p3IPTG_A_S1	571957	6,43E-15	428	427	1	0,2341920435	T	C	upstream_gene_variant	MODIFIER	regulator gRNA2	c.-139A>G	cassette	0
443202	p3IPTG_A_S1	567708	0,00E+00	427	426	1	0,2347417772	C	T	upstream_gene_variant	MODIFIER	intergenic_cassette	c.-3397G>A	cassette	0
443179	p3IPTG_A_S1	567481	1,02E-14	424	423	1	0,2364066243	T	G	upstream_gene_variant	MODIFIER	intergenic_cassette	c.-3170A>C	cassette	0
443178	p3IPTG_A_S1	567480	0,00E+00	421	420	1	0,2380952388	A	T	upstream_gene_variant	MODIFIER	intergenic_cassette	c.-3169T>A	cassette	0
443688	p3IPTG_A_S1	571899	8,29E-17	421	420	1	0,2380952388	TTA	CTG	upstream_gene_variant	MODIFIER	regulator pG64	c.-83_-81delTAAinsCAG	cassette	0
443198	p3IPTG_A_S1	567672	2,71E-14	420	419	1	0,2386634797	TCGCTG	AAGCTA	upstream_gene_variant	MODIFIER	intergenic_cassette	c.-3366_-3361delCAGCGAinsTAGCTT	cassette	0
443690	p3IPTG_A_S1	571911	0,00E+00	417	416	1	0,2403846085	C	T	upstream_gene_variant	MODIFIER	regulator pG64	c.-93G>A	cassette	0
443689	p3IPTG_A_S1	571906	0,00E+00	415	414	1	0,2415459007	A	G	upstream_gene_variant	MODIFIER	regulator pG64	c.-88T>C	cassette	0
443695	p3IPTG_A_S1	571959	3,47E-15	413	412	1	0,2427184433	G	T	upstream_gene_variant	MODIFIER	regulator gRNA2	c.-141C>A	cassette	0
443207	p3IPTG_A_S1	567752	3,50E-15	413	412	1	0,2427184433	T	A	missense_variant	MODERATE	cas9B	p.Tyr1356Phe	cassette	0
443185	p3IPTG_A_S1	567521	3,59E-15	413	412	1	0,2427184433	G	A	upstream_gene_variant	MODIFIER	intergenic_cassette	c.-3210C>T	cassette	0
443180	p3IPTG_A_S1	567486	1,05E-14	406	405	1	0,2469135821	A	G	upstream_gene_variant	MODIFIER	intergenic_cassette	c.-3175T>C	cassette	0
443206	p3IPTG_A_S1	567743	2,68E-15	405	404	1	0,2475247532	CGTGTTTC	TTTATTTT	missense_variant	MODERATE	cas9B	p.GluThrArg1357LysIleAsn	cassette	0
443183	p3IPTG_A_S1	567510	6,27E-15	404	403	1	0,2481389642	TAGTA	CAGTT	upstream_gene_variant	MODIFIER	intergenic_cassette	c.-3203_-3199delTACTAinsAACTG	cassette	0
443184	p3IPTG_A_S1	567518	8,29E-15	403	402	1	0,248756215	ATT	GTA	upstream_gene_variant	MODIFIER	intergenic_cassette	c.-3209_-3207delAATinsTAC	cassette	0
443686	p3IPTG_A_S1	571890	5,43E-15	400	399	1	0,250626564	T	A	upstream_gene_variant	MODIFIER	regulator pG64	c.-72A>T	cassette	0
443186	p3IPTG_A_S1	567523	0,00E+00	397	396	1	0,2525252402	ACATA	TCATT	upstream_gene_variant	MODIFIER	intergenic_cassette	c.-3216_-3212delTATGTinsAATGA	cassette	0
443697	p3IPTG_A_S1	571982	0,00E+00	397	396	1	0,2525252402	ACGGA	CCGGC	upstream_gene_variant	MODIFIER	regulator gRNA2	c.-168_-164delTCCGTinsGCCGG	cassette	0
443187	p3IPTG_A_S1	567531	7,23E-15	396	395	1	0,2531645596	T	C	upstream_gene_variant	MODIFIER	intergenic_cassette	c.-3220A>G	cassette	0
442941	p3IPTG_A_S1	565569	1,04E-14	393	392	1	0,2551020384	A	G	synonymous_variant	LOW	LacI4	p.Ser370Ser	cassette	0
443687	p3IPTG_A_S1	571894	0,00E+00	393	392	1	0,2551020384	T	A	upstream_gene_variant	MODIFIER	regulator pG64	c.-76A>T	cassette	0
443181	p3IPTG_A_S1	567495	1,44E-14	380	379	1	0,2638522387	T	C	upstream_gene_variant	MODIFIER	intergenic_cassette	c.-3184A>G	cassette	0
442939	p3IPTG_A_S1	565559	0,00E+00	372	371	1	0,2695417702	G	A	missense_variant	MODERATE	LacI4	p.Arg374Trp	cassette	0
443235	p3IPTG_A_S1	567919	0,00E+00	370	369	1	0,2710027099	TTTGTCTCTATGTTTGT	GTGGTCGCTAGGTGTGG	missense_variant	MODERATE	cas9B	p.AsnLysHisArgAspLys1295ThrThrProSerAspHis	cassette	0
442938	p3IPTG_A_S1	565558	0,00E+00	369	368	1	0,2717391253	C	T	missense_variant	MODERATE	LacI4	p.Arg374Gln	cassette	0
494871	p3IPTG_A_S1b	566563	0,00E+00	358	357	1	0,2801120579	G	C	missense_variant	MODERATE	LacI4	p.Ala39Gly	cassette	0
443699	p3IPTG_A_S1	572019	0,00E+00	348	347	1	0,2881844342	T	C	upstream_gene_variant	MODIFIER	regulator gRNA2	c.-201A>G	cassette	0
443700	p3IPTG_A_S1	572026	1,47E-14	340	339	1	0,2949852645	T	A	upstream_gene_variant	MODIFIER	regulator gRNA2	c.-208A>T	cassette	0
443701	p3IPTG_A_S1	572042	0,00E+00	335	334	1	0,2994011939	A	C	upstream_gene_variant	MODIFIER	regulator gRNA2	c.-224T>G	cassette	0
494869	p3IPTG_A_S1b	566508	4,83E-15	332	331	1	0,3021148145	C	T	synonymous_variant	LOW	LacI4	p.Leu57Leu	cassette	0
494873	p3IPTG_A_S1b	566591	0,00E+00	330	329	1	0,3039513826	G	A	stop_gained	HIGH	LacI4	p.Gln30*	cassette	0
443078	p3IPTG_A_S1	566563	2,42E-16	657	655	2	0,3053435087	G	A	missense_variant	MODERATE	LacI4	p.Ala39Val	cassette	0
443702	p3IPTG_A_S1	572049	4,58E-15	328	327	1	0,3058103919	T	C	upstream_gene_variant	MODIFIER	regulator p438	c.-231A>G	cassette	0
494845	p3IPTG_A_S1b	566219	1,18E-14	325	324	1	0,3086419702	T	C	missense_variant	MODERATE	LacI4	p.Asn154Asp	cassette	0
443122	p3IPTG_A_S1	566997	5,57E-15	648	646	2	0,309597522	T	C	upstream_gene_variant	MODIFIER	intergenic_cassette	c.-2686A>G	cassette	0
443083	p3IPTG_A_S1	566623	0,00E+00	643	641	2	0,3120124936	T	C	missense_variant	MODERATE	LacI4	p.Tyr19Cys	cassette	0
494872	p3IPTG_A_S1b	566588	0,00E+00	320	319	1	0,3134796321	T	C	missense_variant	MODERATE	LacI4	p.Thr31Ala	cassette	0
443133	p3IPTG_A_S1	567110	0,00E+00	637	635	2	0,3149606287	C	T	upstream_gene_variant	MODIFIER	intergenic_cassette	c.-2799G>A	cassette	0
494856	p3IPTG_A_S1b	566373	0,00E+00	318	317	1	0,3154574037	TAACT	AAACA	missense_variant	MODERATE	LacI4	p.GlnLeu101LeuPhe	cassette	0
494867	p3IPTG_A_S1b	566461	5,14E-15	314	313	1	0,3194888234	G	A	missense_variant	MODERATE	LacI4	p.Ser73Phe	cassette	0
494866	p3IPTG_A_S1b	566450	0,00E+00	314	313	1	0,3194888234	CGA	TGT	missense_variant	MODERATE	LacI4	p.IleGly76AsnArg	cassette	0
494825	p3IPTG_A_S1b	565992	3,24E-15	314	313	1	0,3194888234	CTCGCG	TTCTCA	missense_variant	MODERATE	LacI4	p.Arg228Trp	cassette	0
443150	p3IPTG_A_S1	567244	1,72E-15	624	622	2	0,3215433955	TGT	GGG	upstream_gene_variant	MODIFIER	intergenic_cassette	c.-2935_-2933delACAinsCCC	cassette	0
443134	p3IPTG_A_S1	567138	4,28E-15	622	620	2	0,3225806355	A	G	upstream_gene_variant	MODIFIER	intergenic_cassette	c.-2827T>C	cassette	0
442936	p3IPTG_A_S1	565529	3,02E-15	311	310	1	0,3225806355	TGT	CGA	upstream_gene_variant	MODIFIER	intergenic_cassette	c.-1220_-1218delACAinsTCG	cassette	0
494925	p3IPTG_A_S1b	567246	3,48E-15	309	308	1	0,3246753216	T	A	upstream_gene_variant	MODIFIER	intergenic_cassette	c.-2935A>T	cassette	0
494864	p3IPTG_A_S1b	566440	0,00E+00	308	307	1	0,3257328868	GTA	ATG	missense_variant	MODERATE	LacI4	p.Thr80Met	cassette	0
494912	p3IPTG_A_S1b	567125	0,00E+00	307	306	1	0,3267973959	C	G	upstream_gene_variant	MODIFIER	intergenic_cassette	c.-2814G>C	cassette	0
494855	p3IPTG_A_S1b	566347	0,00E+00	307	306	1	0,3267973959	A	G	missense_variant	MODERATE	LacI4	p.Val111Ala	cassette	0
443149	p3IPTG_A_S1	567234	0,00E+00	613	611	2	0,3273322284	ATCAA	CTCAC	upstream_gene_variant	MODIFIER	intergenic_cassette	c.-2927_-2923delTTGATinsGTGAG	cassette	0
443126	p3IPTG_A_S1	567019	0,00E+00	613	611	2	0,3273322284	TCCAT	CCCAC	upstream_gene_variant	MODIFIER	intergenic_cassette	c.-2712_-2708delATGGAinsGTGGG	cassette	0
494846	p3IPTG_A_S1b	566234	6,74E-15	306	305	1	0,327868849	C	T	missense_variant	MODERATE	LacI4	p.Glu149Lys	cassette	0
494914	p3IPTG_A_S1b	567139	3,27E-15	305	304	1	0,3289473653	C	G	upstream_gene_variant	MODIFIER	intergenic_cassette	c.-2828G>C	cassette	0
494874	p3IPTG_A_S1b	566627	3,27E-15	305	304	1	0,3289473653	A	G	synonymous_variant	LOW	LacI4	p.Leu18Leu	cassette	0
494922	p3IPTG_A_S1b	567202	1,85E-15	304	303	1	0,3300330043	A	G	upstream_gene_variant	MODIFIER	intergenic_cassette	c.-2891T>C	cassette	0
494910	p3IPTG_A_S1b	567111	0,00E+00	304	303	1	0,3300330043	AGG	TGC	upstream_gene_variant	MODIFIER	intergenic_cassette	c.-2802_-2800delCCTinsGCA	cassette	0
443069	p3IPTG_A_S1	566507	0,00E+00	605	603	2	0,3316749632	TCA	CCC	missense_variant	MODERATE	LacI4	p.LeuAsn57ArgAsp	cassette	0
443028	p3IPTG_A_S1	566218	0,00E+00	603	601	2	0,3327786922	TTTGT	GTTGC	missense_variant	MODERATE	LacI4	p.ThrAsn153AlaThr	cassette	0
494848	p3IPTG_A_S1b	566265	7,17E-15	301	300	1	0,3333333433	ATAA	TTAT	stop_gained	HIGH	LacI4	p.AsnTyr137*	cassette	0
442937	p3IPTG_A_S1	565532	6,33E-15	301	300	1	0,3333333433	AAAA	TAAT	upstream_gene_variant	MODIFIER	intergenic_cassette	c.-1224_-1221delTTTTinsATTA	cassette	0
494844	p3IPTG_A_S1b	566208	0,00E+00	301	300	1	0,3333333433	A	G	synonymous_variant	LOW	LacI4	p.Ala157Ala	cassette	0
494850	p3IPTG_A_S1b	566270	1,64E-15	300	299	1	0,3344481587	T	A	missense_variant	MODERATE	LacI4	p.Asn137Tyr	cassette	0
494921	p3IPTG_A_S1b	567201	3,63E-15	300	299	1	0,3344481587	T	A	upstream_gene_variant	MODIFIER	intergenic_cassette	c.-2890A>T	cassette	0
494847	p3IPTG_A_S1b	566256	1,98E-15	300	299	1	0,3344481587	GTCGA	ATTGT	missense_variant	MODERATE	LacI4	p.LeuAsp140HisAsn	cassette	0
494865	p3IPTG_A_S1b	566448	0,00E+00	299	298	1	0,3355704844	C	T	synonymous_variant	LOW	LacI4	p.Gly77Gly	cassette	0
494849	p3IPTG_A_S1b	566269	0,00E+00	299	298	1	0,3355704844	T	A	missense_variant	MODERATE	LacI4	p.Asn137Ile	cassette	0
494852	p3IPTG_A_S1b	566280	0,00E+00	298	297	1	0,33670035	A	C	synonymous_variant	LOW	LacI4	p.Gly133Gly	cassette	0
494857	p3IPTG_A_S1b	566389	0,00E+00	298	297	1	0,33670035	G	T	stop_gained	HIGH	LacI4	p.Ser97*	cassette	0
494822	p3IPTG_A_S1b	565977	0,00E+00	297	296	1	0,3378378451	GGC	AGT	missense_variant	MODERATE	LacI4	p.Ala234Thr	cassette	0
442935	p3IPTG_A_S1	565527	0,00E+00	297	296	1	0,3378378451	T	C	upstream_gene_variant	MODIFIER	intergenic_cassette	c.-1216A>G	cassette	0
494911	p3IPTG_A_S1b	567124	3,42E-15	296	295	1	0,3389830589	A	C	upstream_gene_variant	MODIFIER	intergenic_cassette	c.-2813T>G	cassette	0
494913	p3IPTG_A_S1b	567130	0,00E+00	296	295	1	0,3389830589	ACAG	TCAC	upstream_gene_variant	MODIFIER	intergenic_cassette	c.-2822_-2819delCTGTinsGTGA	cassette	0
494868	p3IPTG_A_S1b	566472	1,65E-15	295	294	1	0,3401360512	GGCC	CGCT	synonymous_variant	LOW	LacI4	p.70	cassette	0
494924	p3IPTG_A_S1b	567225	0,00E+00	293	292	1	0,3424657583	TCT	ACA	upstream_gene_variant	MODIFIER	intergenic_cassette	c.-2916_-2914delAGAinsTGT	cassette	0
494863	p3IPTG_A_S1b	566431	0,00E+00	292	291	1	0,3436426222	AGGGA	TGGGT	missense_variant	MODERATE	LacI4	p.SerLeu82ThrHis	cassette	0
443704	p3IPTG_A_S1	572094	3,76E-15	291	290	1	0,3448275924	C	T	upstream_gene_variant	MODIFIER	intergenic_cassette	c.-276G>A	cassette	0
443145	p3IPTG_A_S1	567207	0,00E+00	582	580	2	0,3448275924	A	G	upstream_gene_variant	MODIFIER	intergenic_cassette	c.-2896T>C	cassette	0
443117	p3IPTG_A_S1	566959	0,00E+00	581	579	2	0,3454231322	A	G	upstream_gene_variant	MODIFIER	intergenic_cassette	c.-2648T>C	cassette	0
494926	p3IPTG_A_S1b	567251	4,07E-16	290	289	1	0,3460207582	T	C	upstream_gene_variant	MODIFIER	intergenic_cassette	c.-2940A>G	cassette	0
494860	p3IPTG_A_S1b	566407	3,47E-16	290	289	1	0,3460207582	A	G	missense_variant	MODERATE	LacI4	p.Ile91Thr	cassette	0
443617	p3IPTG_A_S1	571287	1,55E-15	579	577	2	0,3466204405	T	C	missense_variant	MODERATE	cas9B	p.Asn178Asp	cassette	0
443115	p3IPTG_A_S1	566933	0,00E+00	579	577	2	0,3466204405	A	C	upstream_gene_variant	MODIFIER	intergenic_cassette	c.-2622T>G	cassette	0
494918	p3IPTG_A_S1b	567162	0,00E+00	289	288	1	0,347222209	ACCA	TCCT	upstream_gene_variant	MODIFIER	intergenic_cassette	c.-2854_-2851delTGGTinsAGGA	cassette	0
494909	p3IPTG_A_S1b	567101	0,00E+00	288	287	1	0,3484320641	C	T	upstream_gene_variant	MODIFIER	intergenic_cassette	c.-2790G>A	cassette	0
443041	p3IPTG_A_S1	566313	0,00E+00	575	573	2	0,3490401506	T	C	synonymous_variant	LOW	LacI4	p.Ala122Ala	cassette	0
494917	p3IPTG_A_S1b	567161	3,55E-15	287	286	1	0,3496503532	T	A	upstream_gene_variant	MODIFIER	intergenic_cassette	c.-2850A>T	cassette	0
494884	p3IPTG_A_S1b	566788	1,81E-15	286	285	1	0,3508771956	CCTT	GCTA	upstream_gene_variant	MODIFIER	intergenic_cassette	c.-2480_-2477delAAGGinsTAGC	cassette	0
443144	p3IPTG_A_S1	567190	0,00E+00	570	568	2	0,3521126807	AATAATTCTTGTA	CCTACTTCCTGTC	upstream_gene_variant	MODIFIER	intergenic_cassette	c.-2891_-2879delTACAAGAATTATTinsGACAGGAAGTAGG	cassette	0
494858	p3IPTG_A_S1b	566392	3,57E-15	284	283	1	0,3533568978	TTGAT	ATGAA	missense_variant	MODERATE	LacI4	p.IleLys95PheMet	cassette	0
443095	p3IPTG_A_S1	566760	1,69E-15	567	565	2	0,3539822996	T	A	upstream_gene_variant	MODIFIER	intergenic_cassette	c.-2449A>T	cassette	0
443015	p3IPTG_A_S1	566104	3,50E-15	566	564	2	0,3546099365	T	C	missense_variant	MODERATE	LacI4	p.Gln192Arg	cassette	0
443008	p3IPTG_A_S1	566038	6,87E-15	564	562	2	0,355871886	T	C	missense_variant	MODERATE	LacI4	p.His214Arg	cassette	0
494854	p3IPTG_A_S1b	566309	3,92E-15	282	281	1	0,355871886	G	A	missense_variant	MODERATE	LacI4	p.His124Tyr	cassette	0
443060	p3IPTG_A_S1	566461	0,00E+00	564	562	2	0,355871886	G	A	missense_variant	MODERATE	LacI4	p.Ser73Phe	cassette	0
494838	p3IPTG_A_S1b	566120	5,35E-16	281	280	1	0,3571428657	C	T	missense_variant	MODERATE	LacI4	p.Val187Ile	cassette	0
494835	p3IPTG_A_S1b	566096	5,05E-16	281	280	1	0,3571428657	C	A	missense_variant	MODERATE	LacI4	p.Ala195Ser	cassette	0
443024	p3IPTG_A_S1	566184	0,00E+00	562	560	2	0,3571428657	TTGATC	TAGAAC	missense_variant	MODERATE	LacI4	p.AspGln164ValLeu	cassette	0
443705	p3IPTG_A_S1	572104	5,65E-16	281	280	1	0,3571428657	A	C	upstream_gene_variant	MODIFIER	intergenic_cassette	c.-286T>G	cassette	0
494842	p3IPTG_A_S1b	566174	0,00E+00	281	280	1	0,3571428657	TAATTGGAGT	AAATAGAAGA	missense_variant	MODERATE	LacI4	p.ThrProIleAsn166SerSerIleTyr	cassette	0
443639	p3IPTG_A_S1	571471	0,00E+00	561	559	2	0,3577817678	ATGA	CTGC	missense_variant	MODERATE	cas9B	p.His116Gln	cassette	0
494887	p3IPTG_A_S1b	566822	4,94E-15	280	279	1	0,358422935	AACCT	CACCA	upstream_gene_variant	MODIFIER	intergenic_cassette	c.-2515_-2511delAGGTTinsTGGTG	cassette	0
494859	p3IPTG_A_S1b	566403	0,00E+00	280	279	1	0,358422935	T	C	synonymous_variant	LOW	LacI4	p.Val92Val	cassette	0
494839	p3IPTG_A_S1b	566128	0,00E+00	279	278	1	0,3597122431	T	C	missense_variant	MODERATE	LacI4	p.Glu184Gly	cassette	0
443105	p3IPTG_A_S1	566838	7,25E-15	558	556	2	0,3597122431	AAAA	TACA	upstream_gene_variant	MODIFIER	intergenic_cassette	c.-2529_-2527delTTTinsGTA	cassette	0
494892	p3IPTG_A_S1b	566867	7,30E-15	279	278	1	0,3597122431	CTA	TTG	upstream_gene_variant	MODIFIER	intergenic_cassette	c.-2558_-2556delTAGinsCAA	cassette	0
443706	p3IPTG_A_S1	572106	0,00E+00	279	278	1	0,3597122431	G	T	upstream_gene_variant	MODIFIER	intergenic_cassette	c.-288C>A	cassette	0
443110	p3IPTG_A_S1	566866	7,11E-15	558	556	2	0,3597122431	T	C	upstream_gene_variant	MODIFIER	intergenic_cassette	c.-2555A>G	cassette	0
494900	p3IPTG_A_S1b	566998	0,00E+00	279	278	1	0,3597122431	CTATGAG	TAAAGAA	upstream_gene_variant	MODIFIER	intergenic_cassette	c.-2693_-2687delCTCATAGinsTTCTTTA	cassette	0
443099	p3IPTG_A_S1	566787	0,00E+00	554	552	2	0,3623188436	A	C	upstream_gene_variant	MODIFIER	intergenic_cassette	c.-2476T>G	cassette	0
443018	p3IPTG_A_S1	566148	0,00E+00	554	552	2	0,3623188436	A	C	missense_variant	MODERATE	LacI4	p.Asp177Glu	cassette	0
494885	p3IPTG_A_S1b	566800	0,00E+00	277	276	1	0,3623188436	TC	AT	upstream_gene_variant	MODIFIER	intergenic_cassette	c.-2490_-2489delGAinsAT	cassette	0
494882	p3IPTG_A_S1b	566761	0,00E+00	276	275	1	0,3636363745	T	C	upstream_gene_variant	MODIFIER	intergenic_cassette	c.-2450A>G	cassette	0
443102	p3IPTG_A_S1	566813	0,00E+00	552	550	2	0,3636363745	T	C	upstream_gene_variant	MODIFIER	intergenic_cassette	c.-2502A>G	cassette	0
443353	p3IPTG_A_S1	568999	0,00E+00	551	549	2	0,3642987311	A	C	missense_variant	MODERATE	cas9B	p.Asn940Lys	cassette	0
443094	p3IPTG_A_S1	566754	1,06E-14	550	548	2	0,3649635017	ACCAG	ACAG	upstream_gene_variant	MODIFIER	intergenic_cassette	c.-2445delG	cassette	0
494828	p3IPTG_A_S1b	566042	0,00E+00	275	274	1	0,3649635017	A	G	missense_variant	MODERATE	LacI4	p.Trp213Arg	cassette	0
443435	p3IPTG_A_S1	569806	7,26E-15	549	547	2	0,3656307161	C	G	missense_variant	MODERATE	cas9B	p.Arg671Ser	cassette	0
443613	p3IPTG_A_S1	571265	7,20E-15	549	547	2	0,3656307161	A	G	missense_variant	MODERATE	cas9B	p.Phe185Ser	cassette	0
443359	p3IPTG_A_S1	569030	2,05E-15	549	547	2	0,3656307161	T	G	missense_variant	MODERATE	cas9B	p.His930Pro	cassette	0
495060	p3IPTG_A_S1b	569149	7,48E-15	274	273	1	0,3663003743	C	T	synonymous_variant	LOW	cas9B	p.Lys890Lys	cassette	0
494905	p3IPTG_A_S1b	567067	7,64E-15	274	273	1	0,3663003743	CTAG	TTAC	upstream_gene_variant	MODIFIER	intergenic_cassette	c.-2759_-2756delCTAGinsGTAA	cassette	0
442992	p3IPTG_A_S1	565949	0,00E+00	546	544	2	0,3676470518	TCT	ACA	missense_variant	MODERATE	LacI4	p.GlnMet243LeuLeu	cassette	0
443651	p3IPTG_A_S1	571571	1,32E-14	546	544	2	0,3676470518	TGT	AGA	missense_variant	MODERATE	cas9B	p.Gln83Leu	cassette	0
494927	p3IPTG_A_S1b	567254	4,13E-15	273	272	1	0,3676470518	C	G	upstream_gene_variant	MODIFIER	intergenic_cassette	c.-2943G>C	cassette	0
494800	p3IPTG_A_S1b	565747	2,13E-15	273	272	1	0,3676470518	G	T	missense_variant	MODERATE	LacI4	p.Thr311Asn	cassette	0
494889	p3IPTG_A_S1b	566842	2,20E-15	273	272	1	0,3676470518	GGT	AGA	upstream_gene_variant	MODIFIER	intergenic_cassette	c.-2533_-2531delACCinsTCT	cassette	0
494877	p3IPTG_A_S1b	566685	6,93E-16	272	271	1	0,3690036833	T	C	upstream_gene_variant	MODIFIER	regulator pS	c.-2374A>G	cassette	0
494894	p3IPTG_A_S1b	566898	6,63E-16	272	271	1	0,3690036833	A	G	upstream_gene_variant	MODIFIER	intergenic_cassette	c.-2587T>C	cassette	0
443357	p3IPTG_A_S1	569018	0,00E+00	543	541	2	0,3696857691	ATT	GTC	missense_variant	MODERATE	cas9B	p.Ile934Thr	cassette	0
443545	p3IPTG_A_S1	570733	7,16E-15	543	541	2	0,3696857691	A	T	stop_gained	HIGH	cas9B	p.Tyr362*	cassette	0
443346	p3IPTG_A_S1	568964	0,00E+00	543	541	2	0,3696857691	T	A	missense_variant	MODERATE	cas9B	p.Glu952Val	cassette	0
443356	p3IPTG_A_S1	569008	7,16E-15	543	541	2	0,3696857691	A	C	missense_variant	MODERATE	cas9B	p.Ser937Arg	cassette	0
443655	p3IPTG_A_S1	571609	0,00E+00	542	540	2	0,3703703582	T	A	missense_variant	MODERATE	cas9B	p.Arg70Ser	cassette	0
494904	p3IPTG_A_S1b	567065	0,00E+00	271	270	1	0,3703703582	T	C	upstream_gene_variant	MODIFIER	intergenic_cassette	c.-2754A>G	cassette	0
494886	p3IPTG_A_S1b	566811	0,00E+00	271	270	1	0,3703703582	A	G	upstream_gene_variant	MODIFIER	intergenic_cassette	c.-2500T>C	cassette	0
494875	p3IPTG_A_S1b	566649	7,33E-15	270	269	1	0,3717472255	A	G	synonymous_variant	LOW	LacI4	p.Asn10Asn	cassette	0
443287	p3IPTG_A_S1	568446	0,00E+00	539	537	2	0,3724394739	CTTTTTTAC	CTTTTTTTAC	frameshift_variant	HIGH	cas9B	p.Asp1125fs	cassette	0
442979	p3IPTG_A_S1	565861	3,95E-15	539	537	2	0,3724394739	C	G	missense_variant	MODERATE	LacI4	p.Gly273Ala	cassette	0
443373	p3IPTG_A_S1	569174	0,00E+00	539	537	2	0,3724394739	T	A	missense_variant	MODERATE	cas9B	p.Tyr882Phe	cassette	0
495063	p3IPTG_A_S1b	569243	0,00E+00	269	268	1	0,373134315	CGCGT	TGCGA	missense_variant	MODERATE	cas9B	p.ThrArg858SerHis	cassette	0
494890	p3IPTG_A_S1b	566846	5,85E-15	269	268	1	0,373134315	A	C	upstream_gene_variant	MODIFIER	intergenic_cassette	c.-2535T>G	cassette	0
443498	p3IPTG_A_S1	570327	0,00E+00	538	536	2	0,373134315	AGTTT	GGTTA	missense_variant	MODERATE	cas9B	p.Phe498Leu	cassette	0
443327	p3IPTG_A_S1	568839	6,03E-16	538	536	2	0,373134315	C	T	missense_variant	MODERATE	cas9B	p.Gly994Arg	cassette	0
494902	p3IPTG_A_S1b	567024	0,00E+00	269	268	1	0,373134315	TTGT	ATGA	upstream_gene_variant	MODIFIER	intergenic_cassette	c.-2716_-2713delACAAinsTCAT	cassette	0
443707	p3IPTG_A_S1	572108	0,00E+00	269	268	1	0,373134315	ACTTT	GCTTA	upstream_gene_variant	MODIFIER	intergenic_cassette	c.-294_-290delAAAGTinsTAAGC	cassette	0
443329	p3IPTG_A_S1	568862	8,37E-16	538	536	2	0,373134315	TCA	GCT	missense_variant	MODERATE	cas9B	p.HisAsp985GlnAla	cassette	0
494908	p3IPTG_A_S1b	567094	2,44E-15	268	267	1	0,3745318353	C	A	upstream_gene_variant	MODIFIER	intergenic_cassette	c.-2783G>T	cassette	0
443330	p3IPTG_A_S1	568874	3,93E-15	536	534	2	0,3745318353	T	G	missense_variant	MODERATE	cas9B	p.His982Pro	cassette	0
494805	p3IPTG_A_S1b	565816	0,00E+00	267	266	1	0,375939846	G	T	missense_variant	MODERATE	LacI4	p.Thr288Lys	cassette	0
495061	p3IPTG_A_S1b	569203	0,00E+00	267	266	1	0,375939846	A	C	missense_variant	MODERATE	cas9B	p.Ser872Arg	cassette	0
443708	p3IPTG_A_S1	572117	0,00E+00	267	266	1	0,375939846	C	A	upstream_gene_variant	MODIFIER	intergenic_cassette	c.-299G>T	cassette	0
494901	p3IPTG_A_S1b	567006	0,00E+00	267	266	1	0,375939846	A	G	upstream_gene_variant	MODIFIER	intergenic_cassette	c.-2695T>C	cassette	0
443019	p3IPTG_A_S1	566149	1,78E-14	533	531	2	0,37664783	TCTTCGT	ACATCGA	missense_variant	MODERATE	LacI4	p.HisGluAsp175LeuAspVal	cassette	0
443093	p3IPTG_A_S1	566731	0,00E+00	533	531	2	0,37664783	AACTTTAAT	GACCTTAGT	upstream_gene_variant	MODIFIER	intergenic_cassette	c.-2427_-2420delTTAAAGTTinsCTAAGGTC	cassette	0
494830	p3IPTG_A_S1b	566050	0,00E+00	266	265	1	0,3773584962	A	G	missense_variant	MODERATE	LacI4	p.Leu210Ser	cassette	0
494817	p3IPTG_A_S1b	565923	0,00E+00	266	265	1	0,3773584962	G	C	synonymous_variant	LOW	LacI4	p.Thr252Thr	cassette	0
443664	p3IPTG_A_S1	571703	6,59E-15	532	530	2	0,3773584962	TCT	GCC	missense_variant	MODERATE	cas9B	p.Asp39Ala	cassette	0
443385	p3IPTG_A_S1	569273	2,37E-15	531	529	2	0,3780718446	T	G	missense_variant	MODERATE	cas9B	p.Asp849Ala	cassette	0
442985	p3IPTG_A_S1	565914	0,00E+00	530	528	2	0,3787878752	G	A	synonymous_variant	LOW	LacI4	p.Leu255Leu	cassette	0
494821	p3IPTG_A_S1b	565965	3,84E-16	265	264	1	0,3787878752	AAA	TAT	missense_variant	MODERATE	LacI4	p.Phe238Ile	cassette	0
494853	p3IPTG_A_S1b	566297	0,00E+00	264	263	1	0,380228132	CGAGTAAG	TGTCTAAA	missense_variant	MODERATE	LacI4	p.LeuAla127AspThr	cassette	0
443646	p3IPTG_A_S1	571531	0,00E+00	528	526	2	0,380228132	A	C	missense_variant	MODERATE	cas9B	p.Ser96Arg	cassette	0
494806	p3IPTG_A_S1b	565822	8,14E-16	263	262	1	0,3816793859	T	C	missense_variant	MODERATE	LacI4	p.Asp286Gly	cassette	0
442944	p3IPTG_A_S1	565640	0,00E+00	526	524	2	0,3816793859	G	A	stop_gained	HIGH	LacI4	p.Gln347*	cassette	0
494879	p3IPTG_A_S1b	566703	0,00E+00	263	262	1	0,3816793859	A	T	upstream_gene_variant	MODIFIER	regulator pS	c.-2392T>A	cassette	0
442974	p3IPTG_A_S1	565826	5,87E-15	523	521	2	0,3838771582	A	G	missense_variant	MODERATE	LacI4	p.Tyr285His	cassette	0
443410	p3IPTG_A_S1	569556	7,74E-15	522	520	2	0,3846153915	T	C	missense_variant	MODERATE	cas9B	p.Lys755Glu	cassette	0
494876	p3IPTG_A_S1b	566670	7,42E-15	261	260	1	0,3846153915	C	T	synonymous_variant	LOW	LacI4	p.Lys3Lys	cassette	0
443628	p3IPTG_A_S1	571391	0,00E+00	521	519	2	0,385356456	A	T	missense_variant	MODERATE	cas9B	p.Val143Glu	cassette	0
443469	p3IPTG_A_S1	570126	0,00E+00	521	519	2	0,385356456	TTA	CTG	missense_variant	MODERATE	cas9B	p.LeuLys564SerGlu	cassette	0
443155	p3IPTG_A_S1	567300	0,00E+00	521	519	2	0,385356456	A	C	upstream_gene_variant	MODIFIER	intergenic_cassette	c.-2989T>G	cassette	0
494807	p3IPTG_A_S1b	565823	6,01E-15	260	259	1	0,3861003816	C	T	missense_variant	MODERATE	LacI4	p.Asp286Asn	cassette	0
443161	p3IPTG_A_S1	567334	0,00E+00	519	517	2	0,386847198	T	C	upstream_gene_variant	MODIFIER	intergenic_cassette	c.-3023A>G	cassette	0
443398	p3IPTG_A_S1	569410	0,00E+00	519	517	2	0,386847198	A	T	missense_variant	MODERATE	cas9B	p.Asn803Lys	cassette	0
494834	p3IPTG_A_S1b	566095	2,60E-15	259	258	1	0,3875969052	G	C	missense_variant	MODERATE	LacI4	p.Ala195Gly	cassette	0
442956	p3IPTG_A_S1	565719	0,00E+00	518	516	2	0,3875969052	ACTTA	TCTTT	stop_gained	HIGH	LacI4	p.LeuSer319*	cassette	0
494819	p3IPTG_A_S1b	565957	6,03E-16	259	258	1	0,3875969052	G	T	missense_variant	MODERATE	LacI4	p.Thr241Lys	cassette	0
494975	p3IPTG_A_S1b	567891	4,25E-15	258	257	1	0,3891050518	TAAT	AAAC	missense_variant	MODERATE	cas9B	p.IleIle1309ValPhe	cassette	0
443342	p3IPTG_A_S1	568942	7,62E-15	516	514	2	0,3891050518	T	G	missense_variant	MODERATE	cas9B	p.Lys959Asn	cassette	0
443486	p3IPTG_A_S1	570254	0,00E+00	516	514	2	0,3891050518	T	A	missense_variant	MODERATE	cas9B	p.Asn522Ile	cassette	0
443341	p3IPTG_A_S1	568939	0,00E+00	515	513	2	0,3898635507	A	T	synonymous_variant	LOW	cas9B	p.Ser960Ser	cassette	0
442975	p3IPTG_A_S1	565830	1,66E-16	515	513	2	0,3898635507	AACAA	ATCTA	missense_variant	MODERATE	LacI4	p.Val283Asp	cassette	0
494880	p3IPTG_A_S1b	566739	0,00E+00	257	256	1	0,390625	TTT	ATA	upstream_gene_variant	MODIFIER	intergenic_cassette	c.-2430_-2428delAAAinsTAT	cassette	0
494907	p3IPTG_A_S1b	567086	0,00E+00	257	256	1	0,390625	A	C	upstream_gene_variant	MODIFIER	intergenic_cassette	c.-2775T>G	cassette	0
494820	p3IPTG_A_S1b	565962	0,00E+00	257	256	1	0,390625	C	G	missense_variant	MODERATE	LacI4	p.Gln239His	cassette	0
443525	p3IPTG_A_S1	570562	0,00E+00	513	511	2	0,3913894296	C	A	synonymous_variant	LOW	cas9B	p.Leu419Leu	cassette	0
443643	p3IPTG_A_S1	571501	0,00E+00	513	511	2	0,3913894296	CAAAAAAGACT	CAACCCAGCCT	missense_variant	MODERATE	cas9B	p.SerPhe104AlaGly	cassette	0
494808	p3IPTG_A_S1b	565829	6,26E-16	256	255	1	0,3921568692	CAACA	TAACT	missense_variant	MODERATE	LacI4	p.Gly284Arg	cassette	0
494801	p3IPTG_A_S1b	565754	4,82E-16	256	255	1	0,3921568692	CGA	TGT	missense_variant	MODERATE	LacI4	p.LeuGly308HisArg	cassette	0
443605	p3IPTG_A_S1	571223	0,00E+00	511	509	2	0,3929273188	T	G	missense_variant	MODERATE	cas9B	p.Asn199Thr	cassette	0
494966	p3IPTG_A_S1b	567814	4,42E-15	255	254	1	0,3937007785	T	C	synonymous_variant	LOW	cas9B	p.Arg1335Arg	cassette	0
443463	p3IPTG_A_S1	570091	0,00E+00	510	508	2	0,3937007785	A	T	missense_variant	MODERATE	cas9B	p.Asp576Glu	cassette	0
443603	p3IPTG_A_S1	571199	2,72E-16	510	508	2	0,3937007785	TCTACTCCA	GCCACTCCA	missense_variant	MODERATE	cas9B	p.Asp207Ala	cassette	0
494897	p3IPTG_A_S1b	566925	2,35E-15	255	254	1	0,3937007785	A	G	upstream_gene_variant	MODIFIER	intergenic_cassette	c.-2614T>C	cassette	0
494903	p3IPTG_A_S1b	567059	0,00E+00	255	254	1	0,3937007785	CAGCC	TAGCT	upstream_gene_variant	MODIFIER	intergenic_cassette	c.-2752_-2748delGGCTGinsAGCTA	cassette	0
494795	p3IPTG_A_S1b	565650	4,38E-15	255	254	1	0,3937007785	A	G	synonymous_variant	LOW	LacI4	p.Ala343Ala	cassette	0
442966	p3IPTG_A_S1	565798	1,46E-14	509	507	2	0,3944773078	T	A	missense_variant	MODERATE	LacI4	p.Tyr294Phe	cassette	0
494883	p3IPTG_A_S1b	566772	0,00E+00	254	253	1	0,3952569067	ACACCAA	TCACTAT	upstream_gene_variant	MODIFIER	intergenic_cassette	c.-2467_-2461delTTGGTGTinsATAGTGA	cassette	0
443165	p3IPTG_A_S1	567356	6,20E-15	508	506	2	0,3952569067	T	C	upstream_gene_variant	MODIFIER	intergenic_cassette	c.-3045A>G	cassette	0
443449	p3IPTG_A_S1	569945	0,00E+00	507	505	2	0,3960396051	A	C	missense_variant	MODERATE	cas9B	p.Leu625Trp	cassette	0
443391	p3IPTG_A_S1	569320	0,00E+00	507	505	2	0,3960396051	TAAA	CAAG	synonymous_variant	LOW	cas9B	p.834	cassette	0
494809	p3IPTG_A_S1b	565841	3,31E-15	253	252	1	0,396825403	T	G	missense_variant	MODERATE	LacI4	p.Ile280Leu	cassette	0
495200	p3IPTG_A_S1b	571542	0,00E+00	253	252	1	0,396825403	C	G	missense_variant	MODERATE	cas9B	p.Val93Leu	cassette	0
443451	p3IPTG_A_S1	569985	1,48E-14	506	504	2	0,396825403	T	C	missense_variant	MODERATE	cas9B	p.Asn612Asp	cassette	0
442950	p3IPTG_A_S1	565692	0,00E+00	506	504	2	0,396825403	C	T	synonymous_variant	LOW	LacI4	p.Gln329Gln	cassette	0
494896	p3IPTG_A_S1b	566912	4,05E-15	253	252	1	0,396825403	GTAAAAC	CTTAAAT	upstream_gene_variant	MODIFIER	intergenic_cassette	c.-2607_-2601delGTTTTACinsATTTAAG	cassette	0
443487	p3IPTG_A_S1	570268	6,12E-15	505	503	2	0,3976143003	A	C	stop_gained	HIGH	cas9B	p.Tyr517*	cassette	0
443434	p3IPTG_A_S1	569800	7,99E-15	504	502	2	0,3984063864	CTTATC	CTATC	frameshift_variant	HIGH	cas9B	p.Lys673fs	cassette	0
494833	p3IPTG_A_S1b	566069	9,55E-15	252	251	1	0,3984063864	C	A	missense_variant	MODERATE	LacI4	p.Val204Phe	cassette	0
443244	p3IPTG_A_S1	568031	0,00E+00	504	502	2	0,3984063864	TTATG	TAATA	stop_gained	HIGH	cas9B	p.HisLys1262*	cassette	0
494928	p3IPTG_A_S1b	567275	7,61E-15	252	251	1	0,3984063864	C	G	upstream_gene_variant	MODIFIER	intergenic_cassette	c.-2964G>C	cassette	0
443464	p3IPTG_A_S1	570100	1,91E-15	503	501	2	0,3992016017	TTCT	GTCG	missense_variant	MODERATE	cas9B	p.Glu573Asp	cassette	0
494974	p3IPTG_A_S1b	567888	6,15E-15	251	250	1	0,400000006	G	C	missense_variant	MODERATE	cas9B	p.His1311Asp	cassette	0
443166	p3IPTG_A_S1	567357	0,00E+00	502	500	2	0,400000006	ATTTC	TTTTT	upstream_gene_variant	MODIFIER	intergenic_cassette	c.-3050_-3046delGAAATinsAAAAA	cassette	0
443450	p3IPTG_A_S1	569946	0,00E+00	502	500	2	0,400000006	A	G	synonymous_variant	LOW	cas9B	p.Leu625Leu	cassette	0
443306	p3IPTG_A_S1	568621	1,15E-14	501	499	2	0,400801599	ATTA	TTTT	missense_variant	MODERATE	cas9B	p.Asn1066Lys	cassette	0
495207	p3IPTG_A_S1b	571602	0,00E+00	250	249	1	0,4016064405	TAT	AAA	missense_variant	MODERATE	cas9B	p.TyrThr72PheSer	cassette	0
495128	p3IPTG_A_S1b	570324	0,00E+00	249	248	1	0,4032258093	C	T	missense_variant	MODERATE	cas9B	p.Asp499Asn	cassette	0
495147	p3IPTG_A_S1b	570665	0,00E+00	249	248	1	0,4032258093	C	G	missense_variant	MODERATE	cas9B	p.Gly385Ala	cassette	0
495155	p3IPTG_A_S1b	570784	0,00E+00	249	248	1	0,4032258093	TTCTGG	AACTGA	missense_variant	MODERATE	cas9B	p.ProGlu344SerVal	cassette	0
443274	p3IPTG_A_S1	568288	0,00E+00	498	496	2	0,4032258093	ATTTTTTTCAA	ATTTTTTCAA	frameshift_variant	HIGH	cas9B	p.Asn1177fs	cassette	0
443411	p3IPTG_A_S1	569564	0,00E+00	498	496	2	0,4032258093	C	T	missense_variant	MODERATE	cas9B	p.Gly752Glu	cassette	0
443653	p3IPTG_A_S1	571596	0,00E+00	497	495	2	0,4040403962	GACGT	CACCT	missense_variant	MODERATE	cas9B	p.ArgArg74GlyGly	cassette	0
443465	p3IPTG_A_S1	570105	9,75E-15	497	495	2	0,4040403962	T	C	missense_variant	MODERATE	cas9B	p.Ile572Val	cassette	0
443563	p3IPTG_A_S1	570868	1,16E-14	496	494	2	0,4048582911	T	A	synonymous_variant	LOW	cas9B	p.Leu317Leu	cassette	0
494929	p3IPTG_A_S1b	567290	0,00E+00	248	247	1	0,4048582911	C	G	upstream_gene_variant	MODIFIER	intergenic_cassette	c.-2979G>C	cassette	0
495195	p3IPTG_A_S1b	571476	5,92E-15	247	246	1	0,4065040648	G	A	missense_variant	MODERATE	cas9B	p.Arg115Cys	cassette	0
495029	p3IPTG_A_S1b	568695	0,00E+00	247	246	1	0,4065040648	T	A	missense_variant	MODERATE	cas9B	p.Ile1042Phe	cassette	0
494804	p3IPTG_A_S1b	565792	0,00E+00	245	244	1	0,4098360538	G	A	missense_variant	MODERATE	LacI4	p.Pro296Leu	cassette	0
495038	p3IPTG_A_S1b	568794	0,00E+00	245	244	1	0,4098360538	C	T	missense_variant	MODERATE	cas9B	p.Val1009Ile	cassette	0
495159	p3IPTG_A_S1b	570898	0,00E+00	245	244	1	0,4098360538	T	G	missense_variant	MODERATE	cas9B	p.Arg307Ser	cassette	0
443518	p3IPTG_A_S1	570515	0,00E+00	489	487	2	0,4106776118	T	A	missense_variant	MODERATE	cas9B	p.Asp435Val	cassette	0
443418	p3IPTG_A_S1	569631	0,00E+00	489	487	2	0,4106776118	TACC	AATT	missense_variant	MODERATE	cas9B	p.GlySer729AsnCys	cassette	0
443483	p3IPTG_A_S1	570226	1,47E-14	489	487	2	0,4106776118	AGTAACA	TGTATCA	missense_variant	MODERATE	cas9B	p.Val530Asp	cassette	0
495122	p3IPTG_A_S1b	570143	0,00E+00	244	243	1	0,4115226269	A	G	missense_variant	MODERATE	cas9B	p.Val559Ala	cassette	0
443514	p3IPTG_A_S1	570448	1,52E-14	488	486	2	0,4115226269	A	C	synonymous_variant	LOW	cas9B	p.Arg457Arg	cassette	0
495198	p3IPTG_A_S1b	571511	0,00E+00	244	243	1	0,4115226269	T	C	missense_variant	MODERATE	cas9B	p.Glu103Gly	cassette	0
442954	p3IPTG_A_S1	565711	6,30E-15	487	485	2	0,4123711288	T	C	missense_variant	MODERATE	LacI4	p.Gln323Arg	cassette	0
494976	p3IPTG_A_S1b	567922	0,00E+00	243	242	1	0,4132231474	G	T	missense_variant	MODERATE	cas9B	p.Asp1299Glu	cassette	0
495146	p3IPTG_A_S1b	570660	0,00E+00	243	242	1	0,4132231474	C	T	missense_variant	MODERATE	cas9B	p.Glu387Lys	cassette	0
443520	p3IPTG_A_S1	570526	3,01E-15	486	484	2	0,4132231474	T	C	synonymous_variant	LOW	cas9B	p.Pro431Pro	cassette	0
495077	p3IPTG_A_S1b	569476	0,00E+00	243	242	1	0,4132231474	CATA	TATT	missense_variant	MODERATE	cas9B	p.Met781Ile	cassette	0
495141	p3IPTG_A_S1b	570590	6,32E-15	242	241	1	0,4149377644	A	G	missense_variant	MODERATE	cas9B	p.Ile410Thr	cassette	0
494984	p3IPTG_A_S1b	568076	2,88E-15	241	240	1	0,4166666567	C	G	missense_variant	MODERATE	cas9B	p.Ser1248Thr	cassette	0
495204	p3IPTG_A_S1b	571572	2,91E-15	241	240	1	0,4166666567	G	A	stop_gained	HIGH	cas9B	p.Gln83*	cassette	0
495164	p3IPTG_A_S1b	571012	0,00E+00	241	240	1	0,4166666567	A	G	synonymous_variant	LOW	cas9B	p.Asp269Asp	cassette	0
495161	p3IPTG_A_S1b	570945	9,42E-16	241	240	1	0,4166666567	C	G	missense_variant	MODERATE	cas9B	p.Ala292Pro	cassette	0
494814	p3IPTG_A_S1b	565894	3,19E-15	240	239	1	0,418410033	GCCA	CCCT	missense_variant	MODERATE	LacI4	p.MetAla261LysGly	cassette	0
494796	p3IPTG_A_S1b	565695	7,61E-15	240	239	1	0,418410033	ATT	GTC	missense_variant	MODERATE	LacI4	p.Asn328Asp	cassette	0
494810	p3IPTG_A_S1b	565852	3,70E-15	240	239	1	0,418410033	ACCCT	TCCCC	missense_variant	MODERATE	LacI4	p.ArgVal275GlyGlu	cassette	0
495018	p3IPTG_A_S1b	568494	1,69E-15	240	239	1	0,418410033	AC	TT	missense_variant	MODERATE	cas9B	p.Ser1109Thr	cassette	0
495102	p3IPTG_A_S1b	569799	0,00E+00	240	239	1	0,418410033	G	C	missense_variant	MODERATE	cas9B	p.Gln674Glu	cassette	0
443156	p3IPTG_A_S1	567301	1,53E-14	479	477	2	0,4192872047	A	G	upstream_gene_variant	MODIFIER	intergenic_cassette	c.-2990T>C	cassette	0
495017	p3IPTG_A_S1b	568485	0,00E+00	239	238	1	0,420168072	GTAA	CTAT	missense_variant	MODERATE	cas9B	p.LeuPro1111IleAla	cassette	0
495201	p3IPTG_A_S1b	571544	0,00E+00	239	238	1	0,420168072	T	A	missense_variant	MODERATE	cas9B	p.Lys92Ile	cassette	0
443504	p3IPTG_A_S1	570394	2,50E-15	477	475	2	0,4210526347	TGGGGT	AAGGGA	missense_variant	MODERATE	cas9B	p.ThrPro474SerLeu	cassette	0
443485	p3IPTG_A_S1	570243	0,00E+00	477	475	2	0,4210526347	T	C	missense_variant	MODERATE	cas9B	p.Lys526Glu	cassette	0
443215	p3IPTG_A_S1	567807	3,29E-15	477	475	2	0,4210526347	A	G	missense_variant	MODERATE	cas9B	p.Ser1338Pro	cassette	0
495197	p3IPTG_A_S1b	571506	4,08E-15	238	237	1	0,4219409227	AAGA	TTGT	missense_variant	MODERATE	cas9B	p.SerPhe104ThrIle	cassette	0
443249	p3IPTG_A_S1	568067	0,00E+00	476	474	2	0,4219409227	TCTT	CCTC	missense_variant	MODERATE	cas9B	p.GluAsp1250GlyGly	cassette	0
495103	p3IPTG_A_S1b	569800	0,00E+00	238	237	1	0,4219409227	CTTA	TTTT	missense_variant	MODERATE	cas9B	p.Asp672Glu	cassette	0
494968	p3IPTG_A_S1b	567843	0,00E+00	238	237	1	0,4219409227	A	T	missense_variant	MODERATE	cas9B	p.Tyr1326Asn	cassette	0
495163	p3IPTG_A_S1b	571006	0,00E+00	238	237	1	0,4219409227	G	A	synonymous_variant	LOW	cas9B	p.Tyr271Tyr	cassette	0
495016	p3IPTG_A_S1b	568469	6,13E-15	238	237	1	0,4219409227	T	A	missense_variant	MODERATE	cas9B	p.Asp1117Val	cassette	0
443261	p3IPTG_A_S1	568178	6,62E-15	475	473	2	0,4228329957	A	G	missense_variant	MODERATE	cas9B	p.Leu1214Pro	cassette	0
443432	p3IPTG_A_S1	569770	1,63E-15	475	473	2	0,4228329957	CAAAAAATC	CAAAAAAATC	frameshift_variant	HIGH	cas9B	p.Leu683fs	cassette	0
442980	p3IPTG_A_S1	565863	0,00E+00	475	473	2	0,4228329957	ACTT	TCTC	missense_variant	MODERATE	LacI4	p.Ser272Arg	cassette	0
443633	p3IPTG_A_S1	571424	1,23E-14	475	473	2	0,4228329957	TATT	CATC	missense_variant	MODERATE	cas9B	p.LysTyr131ArgCys	cassette	0
443542	p3IPTG_A_S1	570720	0,00E+00	475	473	2	0,4228329957	C	T	missense_variant	MODERATE	cas9B	p.Ala367Thr	cassette	0
495053	p3IPTG_A_S1b	568958	2,67E-15	237	236	1	0,4237288237	T	C	missense_variant	MODERATE	cas9B	p.Lys954Arg	cassette	0
443255	p3IPTG_A_S1	568121	1,03E-15	474	472	2	0,4237288237	ACATATT	TCATGTC	missense_variant	MODERATE	cas9B	p.LysTyrVal1231ArgHisGlu	cassette	0
443438	p3IPTG_A_S1	569839	0,00E+00	474	472	2	0,4237288237	T	G	synonymous_variant	LOW	cas9B	p.Gly660Gly	cassette	0
495121	p3IPTG_A_S1b	570139	4,66E-15	237	236	1	0,4237288237	G	A	synonymous_variant	LOW	cas9B	p.Thr560Thr	cassette	0
494967	p3IPTG_A_S1b	567836	1,41E-15	236	235	1	0,4255319238	TCAAA	CCAAG	missense_variant	MODERATE	cas9B	p.PheAsp1327LeuGly	cassette	0
495064	p3IPTG_A_S1b	569272	1,25E-15	236	235	1	0,4255319238	G	A	synonymous_variant	LOW	cas9B	p.Asp849Asp	cassette	0
494811	p3IPTG_A_S1b	565869	1,38E-15	236	235	1	0,4255319238	CGTT	TGTA	synonymous_variant	LOW	LacI4	p.271	cassette	0
495118	p3IPTG_A_S1b	570091	1,25E-15	236	235	1	0,4255319238	A	T	missense_variant	MODERATE	cas9B	p.Asp576Glu	cassette	0
495215	p3IPTG_A_S1b	571649	0,00E+00	235	234	1	0,4273504317	TCTCC	ACTCG	missense_variant	MODERATE	cas9B	p.GlyGlu56ArgVal	cassette	0
495039	p3IPTG_A_S1b	568795	0,00E+00	235	234	1	0,4273504317	A	G	synonymous_variant	LOW	cas9B	p.Phe1008Phe	cassette	0
494969	p3IPTG_A_S1b	567847	0,00E+00	235	234	1	0,4273504317	AAAA	TAAT	missense_variant	MODERATE	cas9B	p.Phe1324Leu	cassette	0
495005	p3IPTG_A_S1b	568346	0,00E+00	235	234	1	0,4273504317	TTTA	CTCT	stop_gained	HIGH	cas9B	p.LeuLys1157*	cassette	0
495001	p3IPTG_A_S1b	568287	0,00E+00	235	234	1	0,4273504317	G	C	missense_variant	MODERATE	cas9B	p.Pro1178Ala	cassette	0
495073	p3IPTG_A_S1b	569426	0,00E+00	234	233	1	0,429184556	T	G	missense_variant	MODERATE	cas9B	p.Glu798Ala	cassette	0
495123	p3IPTG_A_S1b	570254	0,00E+00	234	233	1	0,429184556	TTAT	ATAA	missense_variant	MODERATE	cas9B	p.TyrAsn521PheIle	cassette	0
495013	p3IPTG_A_S1b	568429	2,58E-15	234	233	1	0,429184556	TTT	CTA	stop_gained	HIGH	cas9B	p.Lys1130*	cassette	0
495035	p3IPTG_A_S1b	568755	0,00E+00	234	233	1	0,429184556	T	C	missense_variant	MODERATE	cas9B	p.Ile1022Val	cassette	0
494972	p3IPTG_A_S1b	567865	0,00E+00	234	233	1	0,429184556	A	G	synonymous_variant	LOW	cas9B	p.Leu1318Leu	cassette	0
494971	p3IPTG_A_S1b	567863	0,00E+00	234	233	1	0,429184556	C	T	missense_variant	MODERATE	cas9B	p.Gly1319Glu	cassette	0
495192	p3IPTG_A_S1b	571457	6,45E-15	233	232	1	0,4310344756	T	C	missense_variant	MODERATE	cas9B	p.Asn121Ser	cassette	0
494970	p3IPTG_A_S1b	567854	0,00E+00	233	232	1	0,4310344756	GCG	CCA	missense_variant	MODERATE	cas9B	p.Ala1322Gly	cassette	0
495082	p3IPTG_A_S1b	569547	0,00E+00	233	232	1	0,4310344756	TTT	CTA	missense_variant	MODERATE	cas9B	p.GluAsn757ValAsp	cassette	0
495054	p3IPTG_A_S1b	568960	3,00E-15	232	231	1	0,4329004288	A	T	synonymous_variant	LOW	cas9B	p.Val953Val	cassette	0
494990	p3IPTG_A_S1b	568118	3,06E-15	232	231	1	0,4329004288	T	C	missense_variant	MODERATE	cas9B	p.Asn1234Ser	cassette	0
495006	p3IPTG_A_S1b	568350	1,06E-15	232	231	1	0,4329004288	A	T	missense_variant	MODERATE	cas9B	p.Leu1157Ile	cassette	0
443460	p3IPTG_A_S1	570056	0,00E+00	463	461	2	0,4338394701	TTAAATCTATCTT	CTAATTCTATCTT	missense_variant	MODERATE	cas9B	p.PheAsn587IleSer	cassette	0
443240	p3IPTG_A_S1	568011	0,00E+00	463	461	2	0,4338394701	T	C	missense_variant	MODERATE	cas9B	p.Ile1270Val	cassette	0
443637	p3IPTG_A_S1	571456	0,00E+00	462	460	2	0,4347825944	A	T	missense_variant	MODERATE	cas9B	p.Asn121Lys	cassette	0
443684	p3IPTG_A_S1	571874	0,00E+00	462	460	2	0,4347825944	G	A	upstream_gene_variant	MODIFIER	regulator pG64	c.-56C>T	cassette	0
495162	p3IPTG_A_S1b	570978	0,00E+00	231	230	1	0,4347825944	GCG	TCT	missense_variant	MODERATE	cas9B	p.AlaGln280GluLys	cassette	0
443298	p3IPTG_A_S1	568548	0,00E+00	461	459	2	0,4357298613	G	A	stop_gained	HIGH	cas9B	p.Gln1091*	cassette	0
443570	p3IPTG_A_S1	570931	5,02E-15	461	459	2	0,4357298613	T	C	synonymous_variant	LOW	cas9B	p.Leu296Leu	cassette	0
443454	p3IPTG_A_S1	570026	1,21E-14	460	458	2	0,436681211	A	G	missense_variant	MODERATE	cas9B	p.Leu598Pro	cassette	0
495130	p3IPTG_A_S1b	570359	0,00E+00	230	229	1	0,436681211	G	C	missense_variant	MODERATE	cas9B	p.Ser487Trp	cassette	0
495149	p3IPTG_A_S1b	570693	4,35E-15	230	229	1	0,436681211	TAA	CAG	missense_variant	MODERATE	cas9B	p.PheIle375SerVal	cassette	0
495119	p3IPTG_A_S1b	570099	0,00E+00	230	229	1	0,436681211	A	T	missense_variant	MODERATE	cas9B	p.Cys574Ser	cassette	0
495133	p3IPTG_A_S1b	570471	0,00E+00	230	229	1	0,436681211	A	G	missense_variant	MODERATE	cas9B	p.Tyr450His	cassette	0
495081	p3IPTG_A_S1b	569542	0,00E+00	230	229	1	0,436681211	GATA	ATTT	missense_variant	MODERATE	cas9B	p.AsnIle758LysAsn	cassette	0
443573	p3IPTG_A_S1	570946	8,71E-15	459	457	2	0,4376367629	CAAAAACAAATC	CAAAACAAATC	frameshift_variant	HIGH	cas9B	p.Leu291fs	cassette	0
495136	p3IPTG_A_S1b	570522	9,76E-16	229	228	1	0,438596487	AAA	GAG	missense_variant	MODERATE	cas9B	p.Phe432Ser	cassette	0
495110	p3IPTG_A_S1b	569953	0,00E+00	229	228	1	0,438596487	T	C	synonymous_variant	LOW	cas9B	p.Thr622Thr	cassette	0
495174	p3IPTG_A_S1b	571163	4,82E-15	228	227	1	0,4405286312	G	T	stop_gained	HIGH	cas9B	p.Ser219*	cassette	0
495210	p3IPTG_A_S1b	571617	2,82E-15	228	227	1	0,4405286312	C	G	missense_variant	MODERATE	cas9B	p.Ala68Pro	cassette	0
495066	p3IPTG_A_S1b	569307	2,82E-15	228	227	1	0,4405286312	C	G	missense_variant	MODERATE	cas9B	p.Val838Leu	cassette	0
495036	p3IPTG_A_S1b	568769	7,99E-16	228	227	1	0,4405286312	TCATAAACT	ACATAACT	frameshift_variant&missense_variant	HIGH	cas9B	p.Tyr1016fs	cassette	0
443224	p3IPTG_A_S1	567866	0,00E+00	455	453	2	0,4415011108	A	G	missense_variant	MODERATE	cas9B	p.Leu1318Pro	cassette	0
495160	p3IPTG_A_S1b	570906	1,43E-15	227	226	1	0,4424778819	T	A	missense_variant	MODERATE	cas9B	p.Ile305Phe	cassette	0
495125	p3IPTG_A_S1b	570262	0,00E+00	227	226	1	0,4424778819	C	T	synonymous_variant	LOW	cas9B	p.Thr519Thr	cassette	0
495203	p3IPTG_A_S1b	571568	0,00E+00	227	226	1	0,4424778819	T	G	missense_variant	MODERATE	cas9B	p.Glu84Ala	cassette	0
442952	p3IPTG_A_S1	565696	3,95E-15	454	452	2	0,4424778819	TTACCCTTC	CTGCCCCTC	missense_variant	MODERATE	LacI4	p.LysGlyAsn326ArgGlySer	cassette	0
494978	p3IPTG_A_S1b	567950	1,43E-15	227	226	1	0,4424778819	A	G	missense_variant	MODERATE	cas9B	p.Val1290Ala	cassette	0
495067	p3IPTG_A_S1b	569316	0,00E+00	227	226	1	0,4424778819	C	T	missense_variant	MODERATE	cas9B	p.Asp835Asn	cassette	0
443685	p3IPTG_A_S1	571875	0,00E+00	454	452	2	0,4424778819	TAAC	AAAT	upstream_gene_variant	MODIFIER	regulator pG64	c.-60_-57delGTTAinsATTT	cassette	0
495209	p3IPTG_A_S1b	571615	3,68E-15	226	225	1	0,4444444478	A	G	synonymous_variant	LOW	cas9B	p.Ala68Ala	cassette	0
494898	p3IPTG_A_S1b	566938	3,07E-15	226	225	1	0,4444444478	TTACCTTGATGAT	TTAGCTAGATAAA	upstream_gene_variant	MODIFIER	intergenic_cassette	c.-2639_-2630delATCATCAAGGinsTTTATCTAGC	cassette	0
495127	p3IPTG_A_S1b	570289	0,00E+00	226	225	1	0,4444444478	TTTT	CTTA	synonymous_variant	LOW	cas9B	p.511	cassette	0
495205	p3IPTG_A_S1b	571578	0,00E+00	226	225	1	0,4444444478	AACAAA	TTCTAT	missense_variant	MODERATE	cas9B	p.IleCysTyr79AsnArgAsn	cassette	0
494964	p3IPTG_A_S1b	567761	0,00E+00	226	225	1	0,4444444478	G	C	missense_variant	MODERATE	cas9B	p.Thr1353Ser	cassette	0
494930	p3IPTG_A_S1b	567301	0,00E+00	226	225	1	0,4444444478	A	G	upstream_gene_variant	MODIFIER	intergenic_cassette	c.-2990T>C	cassette	0
495058	p3IPTG_A_S1b	569111	0,00E+00	226	225	1	0,4444444478	G	T	missense_variant	MODERATE	cas9B	p.Ala903Asp	cassette	0
443234	p3IPTG_A_S1	567913	5,24E-15	452	450	2	0,4444444478	T	C	missense_variant	MODERATE	cas9B	p.Ile1302Met	cassette	0
495158	p3IPTG_A_S1b	570862	0,00E+00	226	225	1	0,4444444478	AGCT	AGCGCT	frameshift_variant	HIGH	cas9B	p.Ser320fs	cassette	0
443453	p3IPTG_A_S1	570009	0,00E+00	451	449	2	0,4454343021	TATCT	AACCT	stop_gained	HIGH	cas9B	p.AspLys603*	cassette	0
495193	p3IPTG_A_S1b	571458	6,40E-15	225	224	1	0,4464285672	TTCCAAAAATAG	TTTCAAGAATTA	missense_variant	MODERATE	cas9B	p.ProIlePheGly117LeuIleLeuGlu	cassette	0
495152	p3IPTG_A_S1b	570722	0,00E+00	225	224	1	0,4464285672	C	T	missense_variant	MODERATE	cas9B	p.Gly366Glu	cassette	0
495047	p3IPTG_A_S1b	568876	0,00E+00	225	224	1	0,4464285672	G	A	synonymous_variant	LOW	cas9B	p.Tyr981Tyr	cassette	0
495037	p3IPTG_A_S1b	568782	2,98E-16	225	224	1	0,4464285672	A	T	missense_variant	MODERATE	cas9B	p.Tyr1013Asn	cassette	0
494937	p3IPTG_A_S1b	567388	0,00E+00	225	224	1	0,4464285672	T	A	upstream_gene_variant	MODIFIER	intergenic_cassette	c.-3077A>T	cassette	0
495165	p3IPTG_A_S1b	571018	0,00E+00	225	224	1	0,4464285672	T	C	synonymous_variant	LOW	cas9B	p.Ser267Ser	cassette	0
495083	p3IPTG_A_S1b	569561	0,00E+00	225	224	1	0,4464285672	CGCCC	TGCCT	missense_variant	MODERATE	cas9B	p.GlyArg752ArgGln	cassette	0
495208	p3IPTG_A_S1b	571610	2,34E-15	225	224	1	0,4464285672	CTACG	GTACA	missense_variant	MODERATE	cas9B	p.ArgArg69CysThr	cassette	0
495124	p3IPTG_A_S1b	570259	0,00E+00	225	224	1	0,4464285672	A	G	synonymous_variant	LOW	cas9B	p.Val520Val	cassette	0
443195	p3IPTG_A_S1	567616	0,00E+00	450	448	2	0,4464285672	TCTTTT	ACTATA	upstream_gene_variant	MODIFIER	intergenic_cassette	c.-3310_-3305delAAAAGAinsTATAGT	cassette	0
495169	p3IPTG_A_S1b	571075	0,00E+00	224	223	1	0,4484304786	CAAA	TAAT	synonymous_variant	LOW	cas9B	p.249	cassette	0
495126	p3IPTG_A_S1b	570283	4,54E-15	224	223	1	0,4484304786	A	T	missense_variant	MODERATE	cas9B	p.Ser512Arg	cassette	0
495131	p3IPTG_A_S1b	570399	4,60E-15	224	223	1	0,4484304786	T	A	missense_variant	MODERATE	cas9B	p.Thr474Ser	cassette	0
495041	p3IPTG_A_S1b	568833	4,60E-15	224	223	1	0,4484304786	C	G	missense_variant	MODERATE	cas9B	p.Ala996Pro	cassette	0
495040	p3IPTG_A_S1b	568819	0,00E+00	224	223	1	0,4484304786	TTTCT	ATTCA	missense_variant	MODERATE	cas9B	p.LysLys999MetAsn	cassette	0
495189	p3IPTG_A_S1b	571408	9,12E-16	224	223	1	0,4484304786	ATGA	TTGT	stop_gained	HIGH	cas9B	p.TyrHis136*	cassette	0
495046	p3IPTG_A_S1b	568874	6,60E-15	224	223	1	0,4484304786	T	A	missense_variant	MODERATE	cas9B	p.His982Leu	cassette	0
495065	p3IPTG_A_S1b	569281	3,95E-15	224	223	1	0,4484304786	GAAA	CTAT	stop_gained	HIGH	cas9B	p.SerPhe845*	cassette	0
494985	p3IPTG_A_S1b	568082	0,00E+00	224	223	1	0,4484304786	TTCA	ATCG	missense_variant	MODERATE	cas9B	p.LeuLys1245SerMet	cassette	0
494965	p3IPTG_A_S1b	567771	6,57E-15	224	223	1	0,4484304786	G	A	stop_gained	HIGH	cas9B	p.Gln1350*	cassette	0
495045	p3IPTG_A_S1b	568864	3,62E-15	223	222	1	0,4504504502	ATG	TTT	missense_variant	MODERATE	cas9B	p.His985Lys	cassette	0
494992	p3IPTG_A_S1b	568161	8,24E-15	223	222	1	0,4504504502	ATTC	TTTT	missense_variant	MODERATE	cas9B	p.GluLeu1219LysIle	cassette	0
494988	p3IPTG_A_S1b	568106	1,16E-15	223	222	1	0,4504504502	A	T	stop_gained	HIGH	cas9B	p.Leu1238*	cassette	0
495008	p3IPTG_A_S1b	568376	3,19E-15	223	222	1	0,4504504502	T	C	missense_variant	MODERATE	cas9B	p.Lys1148Arg	cassette	0
494987	p3IPTG_A_S1b	568097	2,83E-15	223	222	1	0,4504504502	TGAC	AGAT	missense_variant	MODERATE	cas9B	p.SerHis1240AsnLeu	cassette	0
495101	p3IPTG_A_S1b	569784	0,00E+00	223	222	1	0,4504504502	TTGTT	CTGTA	missense_variant	MODERATE	cas9B	p.LysThrIle677AsnThrVal	cassette	0
494933	p3IPTG_A_S1b	567350	3,22E-15	223	222	1	0,4504504502	A	G	upstream_gene_variant	MODIFIER	intergenic_cassette	c.-3039T>C	cassette	0
495115	p3IPTG_A_S1b	570042	0,00E+00	222	221	1	0,4524886906	T	C	missense_variant	MODERATE	cas9B	p.Thr593Ala	cassette	0
495212	p3IPTG_A_S1b	571620	0,00E+00	222	221	1	0,4524886906	T	C	missense_variant	MODERATE	cas9B	p.Thr67Ala	cassette	0
495104	p3IPTG_A_S1b	569842	0,00E+00	222	221	1	0,4524886906	C	T	synonymous_variant	LOW	cas9B	p.Trp659Trp	cassette	0
495175	p3IPTG_A_S1b	571166	0,00E+00	222	221	1	0,4524886906	T	G	missense_variant	MODERATE	cas9B	p.Lys218Thr	cassette	0
495185	p3IPTG_A_S1b	571337	0,00E+00	222	221	1	0,4524886906	A	T	missense_variant	MODERATE	cas9B	p.Met161Lys	cassette	0
495095	p3IPTG_A_S1b	569723	0,00E+00	222	221	1	0,4524886906	T	G	missense_variant	MODERATE	cas9B	p.Asp699Ala	cassette	0
494962	p3IPTG_A_S1b	567721	0,00E+00	222	221	1	0,4524886906	T	C	synonymous_variant	LOW	cas9B	p.Gly1366Gly	cassette	0
495079	p3IPTG_A_S1b	569498	0,00E+00	222	221	1	0,4524886906	TG	AA	missense_variant	MODERATE	cas9B	p.Gln774Leu	cassette	0
495179	p3IPTG_A_S1b	571271	1,48E-15	221	220	1	0,4545454681	TTGT	ATGA	missense_variant	MODERATE	cas9B	p.AspLys182ValIle	cassette	0
495157	p3IPTG_A_S1b	570860	0,00E+00	221	220	1	0,4545454681	G	A	missense_variant	MODERATE	cas9B	p.Ser320Leu	cassette	0
495134	p3IPTG_A_S1b	570504	2,15E-15	221	220	1	0,4545454681	TCT	ACA	stop_gained	HIGH	cas9B	p.GluLys438*	cassette	0
495129	p3IPTG_A_S1b	570346	2,18E-15	221	220	1	0,4545454681	AAATGAT	TTGTGAC	missense_variant	MODERATE	cas9B	p.Phe491Gln	cassette	0
495206	p3IPTG_A_S1b	571595	6,40E-15	220	219	1	0,4566209912	CGA	CA	frameshift_variant	HIGH	cas9B	p.Arg75fs	cassette	0
495091	p3IPTG_A_S1b	569656	1,10E-15	220	219	1	0,4566209912	ATG	TTA	stop_gained	HIGH	cas9B	p.His721*	cassette	0
495021	p3IPTG_A_S1b	568543	6,37E-15	220	219	1	0,4566209912	G	C	synonymous_variant	LOW	cas9B	p.Val1092Val	cassette	0
495108	p3IPTG_A_S1b	569901	6,42E-15	220	219	1	0,4566209912	C	G	missense_variant	MODERATE	cas9B	p.Ala640Pro	cassette	0
494794	p3IPTG_A_S1b	565621	0,00E+00	220	219	1	0,4566209912	G	A	missense_variant	MODERATE	LacI4	p.Ala353Val	cassette	0
495085	p3IPTG_A_S1b	569575	6,39E-15	220	219	1	0,4566209912	G	T	synonymous_variant	LOW	cas9B	p.Val748Val	cassette	0
443204	p3IPTG_A_S1	567729	0,00E+00	438	436	2	0,4587155879	G	T	missense_variant	MODERATE	cas9B	p.Gln1364Lys	cassette	0
495009	p3IPTG_A_S1b	568382	4,61E-15	219	218	1	0,4587155879	ACCA	TCCG	missense_variant	MODERATE	cas9B	p.ValVal1145AlaAsp	cassette	0
443566	p3IPTG_A_S1	570882	0,00E+00	438	436	2	0,4587155879	T	C	missense_variant	MODERATE	cas9B	p.Thr313Ala	cassette	0
495178	p3IPTG_A_S1b	571246	2,95E-15	219	218	1	0,4587155879	G	A	synonymous_variant	LOW	cas9B	p.Thr191Thr	cassette	0
495100	p3IPTG_A_S1b	569779	4,96E-15	219	218	1	0,4587155879	T	C	synonymous_variant	LOW	cas9B	p.Leu680Leu	cassette	0
494959	p3IPTG_A_S1b	567647	2,96E-15	219	218	1	0,4587155879	T	C	upstream_gene_variant	MODIFIER	intergenic_cassette	c.-3336A>G	cassette	0
495116	p3IPTG_A_S1b	570060	0,00E+00	218	217	1	0,4608294964	A	G	missense_variant	MODERATE	cas9B	p.Phe587Leu	cassette	0
494802	p3IPTG_A_S1b	565763	0,00E+00	218	217	1	0,4608294964	G	C	missense_variant	MODERATE	LacI4	p.Arg306Gly	cassette	0
495099	p3IPTG_A_S1b	569762	0,00E+00	218	217	1	0,4608294964	T	A	missense_variant	MODERATE	cas9B	p.Asp686Val	cassette	0
495221	p3IPTG_A_S1b	571703	0,00E+00	218	217	1	0,4608294964	T	C	missense_variant	MODERATE	cas9B	p.Asp39Gly	cassette	0
443254	p3IPTG_A_S1	568111	0,00E+00	435	433	2	0,4618937671	TAAAAAATTC	TAAAAATTC	frameshift_variant	HIGH	cas9B	p.Leu1236fs	cassette	0
495069	p3IPTG_A_S1b	569352	0,00E+00	217	216	1	0,4629629552	A	G	missense_variant	MODERATE	cas9B	p.Tyr823His	cassette	0
495034	p3IPTG_A_S1b	568744	0,00E+00	217	216	1	0,4629629552	A	G	synonymous_variant	LOW	cas9B	p.Ser1025Ser	cassette	0
495050	p3IPTG_A_S1b	568931	3,20E-15	217	216	1	0,4629629552	ACTAA	TCTAG	missense_variant	MODERATE	cas9B	p.Val963Asp	cassette	0
495219	p3IPTG_A_S1b	571696	0,00E+00	217	216	1	0,4629629552	G	A	synonymous_variant	LOW	cas9B	p.His41His	cassette	0
494989	p3IPTG_A_S1b	568108	4,87E-15	217	216	1	0,4629629552	ATA	GTT	missense_variant	MODERATE	cas9B	p.Tyr1237Asn	cassette	0
495167	p3IPTG_A_S1b	571063	6,30E-15	217	216	1	0,4629629552	AAA	TAT	missense_variant	MODERATE	cas9B	p.Phe252Ile	cassette	0
443209	p3IPTG_A_S1	567770	0,00E+00	432	430	2	0,4651162922	TGATG	TAATA	stop_gained	HIGH	cas9B	p.HisGln1349*	cassette	0
495238	p3IPTG_A_S1b	571872	7,35E-15	216	215	1	0,4651162922	TTGT	ATGA	upstream_gene_variant	MODIFIER	regulator pG64	c.-57_-54delACAAinsTCAT	cassette	0
443205	p3IPTG_A_S1	567731	0,00E+00	432	430	2	0,4651162922	CTC	TTT	missense_variant	MODERATE	cas9B	p.Ser1363Asn	cassette	0
495109	p3IPTG_A_S1b	569908	0,00E+00	216	215	1	0,4651162922	T	A	missense_variant	MODERATE	cas9B	p.Lys637Asn	cassette	0
495191	p3IPTG_A_S1b	571454	2,65E-15	216	215	1	0,4651162922	ATA	TTT	missense_variant	MODERATE	cas9B	p.AsnIle121LysLys	cassette	0
495217	p3IPTG_A_S1b	571673	2,56E-15	216	215	1	0,4651162922	CCTAT	TCTAA	missense_variant	MODERATE	cas9B	p.IleGly48LeuGlu	cassette	0
443683	p3IPTG_A_S1	571864	0,00E+00	432	430	2	0,4651162922	G	C	upstream_gene_variant	MODIFIER	regulator pG64	c.-46C>G	cassette	0
494952	p3IPTG_A_S1b	567599	0,00E+00	216	215	1	0,4651162922	TTTT	CTTC	upstream_gene_variant	MODIFIER	intergenic_cassette	c.-3291_-3288delAAAAinsGAAG	cassette	0
494793	p3IPTG_A_S1b	565607	0,00E+00	216	215	1	0,4651162922	G	C	missense_variant	MODERATE	LacI4	p.Leu358Val	cassette	0
494943	p3IPTG_A_S1b	567511	0,00E+00	216	215	1	0,4651162922	A	C	upstream_gene_variant	MODIFIER	intergenic_cassette	c.-3200T>G	cassette	0
495139	p3IPTG_A_S1b	570554	0,00E+00	216	215	1	0,4651162922	A	G	missense_variant	MODERATE	cas9B	p.Ile422Thr	cassette	0
495051	p3IPTG_A_S1b	568936	6,75E-15	215	214	1	0,467289716	T	C	synonymous_variant	LOW	cas9B	p.Lys961Lys	cassette	0
495148	p3IPTG_A_S1b	570667	4,73E-15	215	214	1	0,467289716	A	T	missense_variant	MODERATE	cas9B	p.Asp384Glu	cassette	0
443176	p3IPTG_A_S1	567458	0,00E+00	430	428	2	0,467289716	GCTTCT	ACTCCT	upstream_gene_variant	MODIFIER	intergenic_cassette	c.-3150_-3147delAAGCinsGAGT	cassette	0
495043	p3IPTG_A_S1b	568855	3,35E-15	214	213	1	0,4694835544	A	C	stop_gained	HIGH	cas9B	p.Tyr988*	cassette	0
495220	p3IPTG_A_S1b	571699	0,00E+00	214	213	1	0,4694835544	GCG	CCA	missense_variant	MODERATE	cas9B	p.Arg40Trp	cassette	0
495089	p3IPTG_A_S1b	569636	0,00E+00	214	213	1	0,4694835544	GCTAA	CCTAT	missense_variant	MODERATE	cas9B	p.LeuAla727IleGly	cassette	0
495173	p3IPTG_A_S1b	571143	1,34E-15	214	213	1	0,4694835544	T	A	missense_variant	MODERATE	cas9B	p.Ile226Phe	cassette	0
495097	p3IPTG_A_S1b	569739	3,38E-15	214	213	1	0,4694835544	T	A	missense_variant	MODERATE	cas9B	p.Met694Leu	cassette	0
495120	p3IPTG_A_S1b	570102	3,35E-15	214	213	1	0,4694835544	C	A	stop_gained	HIGH	cas9B	p.Glu573*	cassette	0
494980	p3IPTG_A_S1b	568030	0,00E+00	214	213	1	0,4694835544	CTTA	TTTT	missense_variant	MODERATE	cas9B	p.His1262Gln	cassette	0
495190	p3IPTG_A_S1b	571421	0,00E+00	213	212	1	0,4716981053	G	A	missense_variant	MODERATE	cas9B	p.Pro133Leu	cassette	0
495117	p3IPTG_A_S1b	570075	3,06E-17	213	212	1	0,4716981053	CTGA	TTGT	missense_variant	MODERATE	cas9B	p.SerGly581ThrArg	cassette	0
495028	p3IPTG_A_S1b	568678	0,00E+00	213	212	1	0,4716981053	T	C	synonymous_variant	LOW	cas9B	p.Lys1047Lys	cassette	0
495213	p3IPTG_A_S1b	571633	0,00E+00	212	211	1	0,4739336371	A	G	synonymous_variant	LOW	cas9B	p.Thr62Thr	cassette	0
495086	p3IPTG_A_S1b	569576	5,67E-14	212	211	1	0,4739336371	ACCA	TCCT	stop_gained	HIGH	cas9B	p.LeuVal747*	cassette	0
495216	p3IPTG_A_S1b	571656	0,00E+00	211	210	1	0,4761904776	T	G	missense_variant	MODERATE	cas9B	p.Ser55Arg	cassette	0
495181	p3IPTG_A_S1b	571291	1,08E-14	211	210	1	0,4761904776	AGG	TGC	missense_variant	MODERATE	cas9B	p.Pro176Ala	cassette	0
494953	p3IPTG_A_S1b	567604	0,00E+00	211	210	1	0,4761904776	G	A	upstream_gene_variant	MODIFIER	intergenic_cassette	c.-3293C>T	cassette	0
495090	p3IPTG_A_S1b	569647	6,51E-15	211	210	1	0,4761904776	A	T	synonymous_variant	LOW	cas9B	p.Ile724Ile	cassette	0
495049	p3IPTG_A_S1b	568923	3,10E-15	210	209	1	0,478468895	A	G	missense_variant	MODERATE	cas9B	p.Phe966Leu	cassette	0
495070	p3IPTG_A_S1b	569356	3,13E-15	210	209	1	0,478468895	G	A	synonymous_variant	LOW	cas9B	p.Asp821Asp	cassette	0
494938	p3IPTG_A_S1b	567416	3,13E-15	210	209	1	0,478468895	G	A	upstream_gene_variant	MODIFIER	intergenic_cassette	c.-3105C>T	cassette	0
495183	p3IPTG_A_S1b	571312	5,09E-15	210	209	1	0,478468895	CAAAAAATG	CAAAAATG	frameshift_variant	HIGH	cas9B	p.Leu169fs	cassette	0
442942	p3IPTG_A_S1	565590	0,00E+00	420	418	2	0,478468895	A	G	synonymous_variant	LOW	LacI4	p.Arg363Arg	cassette	0
495168	p3IPTG_A_S1b	571067	5,21E-15	210	209	1	0,478468895	TTAG	ATAA	missense_variant	MODERATE	cas9B	p.ProAsn250LeuIle	cassette	0
495052	p3IPTG_A_S1b	568941	1,70E-15	209	208	1	0,480769217	A	C	missense_variant	MODERATE	cas9B	p.Ser960Ala	cassette	0
495068	p3IPTG_A_S1b	569346	0,00E+00	209	208	1	0,480769217	CCA	TCT	missense_variant	MODERATE	cas9B	p.ValAsp824GluAsn	cassette	0
495184	p3IPTG_A_S1b	571323	0,00E+00	209	208	1	0,480769217	CACG	TACA	missense_variant	MODERATE	cas9B	p.ArgGly165CysSer	cassette	0
495187	p3IPTG_A_S1b	571371	0,00E+00	209	208	1	0,480769217	CCG	TCA	missense_variant	MODERATE	cas9B	p.AlaAsp149ValAsn	cassette	0
495107	p3IPTG_A_S1b	569897	0,00E+00	209	208	1	0,480769217	T	A	missense_variant	MODERATE	cas9B	p.His641Leu	cassette	0
494961	p3IPTG_A_S1b	567681	0,00E+00	209	208	1	0,480769217	T	G	upstream_gene_variant	MODIFIER	intergenic_cassette	c.-3370A>C	cassette	0
495214	p3IPTG_A_S1b	571634	0,00E+00	209	208	1	0,480769217	GTC	ATT	missense_variant	MODERATE	cas9B	p.Thr62Ile	cassette	0
495031	p3IPTG_A_S1b	568715	0,00E+00	208	207	1	0,4830918014	T	A	missense_variant	MODERATE	cas9B	p.Lys1035Ile	cassette	0
495111	p3IPTG_A_S1b	569970	0,00E+00	208	207	1	0,4830918014	C	T	missense_variant	MODERATE	cas9B	p.Glu617Lys	cassette	0
495071	p3IPTG_A_S1b	569384	0,00E+00	208	207	1	0,4830918014	TAGA	CAGT	missense_variant	MODERATE	cas9B	p.LeuTyr811HisCys	cassette	0
495222	p3IPTG_A_S1b	571712	0,00E+00	208	207	1	0,4830918014	CCCA	TCCT	missense_variant	MODERATE	cas9B	p.LeuGly35GlnGlu	cassette	0
443226	p3IPTG_A_S1	567871	0,00E+00	414	412	2	0,4854368865	CGTCA	CATCT	stop_gained	HIGH	cas9B	p.LeuThr1315*	cassette	0
443076	p3IPTG_A_S1	566557	0,00E+00	621	618	3	0,4854368865	T	G	missense_variant	MODERATE	LacI4	p.His41Pro	cassette	0
495144	p3IPTG_A_S1b	570614	0,00E+00	207	206	1	0,4854368865	T	C	missense_variant	MODERATE	cas9B	p.Gln402Arg	cassette	0
495080	p3IPTG_A_S1b	569523	0,00E+00	207	206	1	0,4854368865	C	A	stop_gained	HIGH	cas9B	p.Glu766*	cassette	0
495098	p3IPTG_A_S1b	569750	3,13E-15	207	206	1	0,4854368865	TTGGC	ATGGT	missense_variant	MODERATE	cas9B	p.AlaAsn689ThrIle	cassette	0
494955	p3IPTG_A_S1b	567620	0,00E+00	206	205	1	0,4878048897	T	A	upstream_gene_variant	MODIFIER	intergenic_cassette	c.-3309A>T	cassette	0
495022	p3IPTG_A_S1b	568570	7,07E-15	206	205	1	0,4878048897	CACT	TACA	synonymous_variant	LOW	cas9B	p.1084	cassette	0
494958	p3IPTG_A_S1b	567632	1,50E-14	206	205	1	0,4878048897	CTG	GTA	upstream_gene_variant	MODIFIER	intergenic_cassette	c.-3323_-3321delCAGinsTAC	cassette	0
495094	p3IPTG_A_S1b	569688	0,00E+00	206	205	1	0,4878048897	CTTTTTGA	CTTTTGA	frameshift_variant	HIGH	cas9B	p.Ala711fs	cassette	0
495188	p3IPTG_A_S1b	571395	1,47E-15	205	204	1	0,490196079	ATTTTTTTCGC	ATTTTTTTTCGC	frameshift_variant	HIGH	cas9B	p.Leu142fs	cassette	0
494951	p3IPTG_A_S1b	567579	0,00E+00	205	204	1	0,490196079	CAAATAA	TAATTAT	upstream_gene_variant	MODIFIER	intergenic_cassette	c.-3274_-3268delTTATTTGinsATAATTA	cassette	0
495105	p3IPTG_A_S1b	569873	1,47E-15	205	204	1	0,490196079	T	C	missense_variant	MODERATE	cas9B	p.Lys649Arg	cassette	0
495012	p3IPTG_A_S1b	568406	0,00E+00	205	204	1	0,490196079	GTTGG	ATTGA	missense_variant	MODERATE	cas9B	p.ProThr1137SerMet	cassette	0
495044	p3IPTG_A_S1b	568858	1,47E-15	205	204	1	0,490196079	C	G	synonymous_variant	LOW	cas9B	p.Ala987Ala	cassette	0
443696	p3IPTG_A_S1	571969	0,00E+00	409	407	2	0,4914004803	TTTC	ATTT	upstream_gene_variant	MODIFIER	regulator gRNA2	c.-154_-151delGAAAinsAAAT	cassette	0
494954	p3IPTG_A_S1b	567615	1,15E-14	204	203	1	0,492610842	TTCT	ATCA	upstream_gene_variant	MODIFIER	intergenic_cassette	c.-3307_-3304delAGAAinsTGAT	cassette	0
494998	p3IPTG_A_S1b	568213	0,00E+00	204	203	1	0,492610842	A	T	missense_variant	MODERATE	cas9B	p.Ser1202Arg	cassette	0
495048	p3IPTG_A_S1b	568877	0,00E+00	204	203	1	0,492610842	TAATTGT	AAAATGA	missense_variant	MODERATE	cas9B	p.AsnAsnTyr979IleIlePhe	cassette	0
495236	p3IPTG_A_S1b	571868	2,36E-15	203	202	1	0,4950495064	A	G	upstream_gene_variant	MODIFIER	regulator pG64	c.-50T>C	cassette	0
494956	p3IPTG_A_S1b	567623	0,00E+00	203	202	1	0,4950495064	G	T	upstream_gene_variant	MODIFIER	intergenic_cassette	c.-3312C>A	cassette	0
495237	p3IPTG_A_S1b	571871	0,00E+00	202	201	1	0,49751243	A	G	upstream_gene_variant	MODIFIER	regulator pG64	c.-53T>C	cassette	0
495000	p3IPTG_A_S1b	568242	0,00E+00	202	201	1	0,49751243	CTTTTTTAAC	CTTTTTTTAAC	frameshift_variant	HIGH	cas9B	p.Asp1193fs	cassette	0
494981	p3IPTG_A_S1b	568051	3,27E-15	201	200	1	0,5	T	C	synonymous_variant	LOW	cas9B	p.Gln1256Gln	cassette	0
494995	p3IPTG_A_S1b	568196	3,37E-15	201	200	1	0,5	TTT	ATA	missense_variant	MODERATE	cas9B	p.GluAsn1207AspIle	cassette	0
495171	p3IPTG_A_S1b	571115	3,37E-15	200	199	1	0,5025125742	TTT	CTA	missense_variant	MODERATE	cas9B	p.LysAsn234AsnSer	cassette	0
495239	p3IPTG_A_S1b	571886	1,84E-15	200	199	1	0,5025125742	T	C	upstream_gene_variant	MODIFIER	regulator pG64	c.-68A>G	cassette	0
495072	p3IPTG_A_S1b	569410	0,00E+00	199	198	1	0,5050504804	A	T	missense_variant	MODERATE	cas9B	p.Asn803Lys	cassette	0
495242	p3IPTG_A_S1b	571916	0,00E+00	199	198	1	0,5050504804	T	C	upstream_gene_variant	MODIFIER	regulator pG64	c.-98A>G	cassette	0
494997	p3IPTG_A_S1b	568208	0,00E+00	199	198	1	0,5050504804	AAAAG	TAAAA	missense_variant	MODERATE	cas9B	p.LeuPhe1203PheTyr	cassette	0
442940	p3IPTG_A_S1	565564	0,00E+00	397	395	2	0,5063291192	TGA	CGG	missense_variant	MODERATE	LacI4	p.Gln372Arg	cassette	0
494957	p3IPTG_A_S1b	567625	1,04E-14	198	197	1	0,5076141953	T	C	upstream_gene_variant	MODIFIER	intergenic_cassette	c.-3314A>G	cassette	0
495243	p3IPTG_A_S1b	571923	0,00E+00	198	197	1	0,5076141953	C	G	upstream_gene_variant	MODIFIER	regulator pG64	c.-105G>C	cassette	0
495186	p3IPTG_A_S1b	571341	0,00E+00	198	197	1	0,5076141953	G	A	missense_variant	MODERATE	cas9B	p.His160Tyr	cassette	0
443693	p3IPTG_A_S1	571941	6,31E-15	395	393	2	0,508905828	CAAAAAAAGCAC	CAAAAAAAAGCAC	upstream_gene_variant	MODIFIER	intergenic_cassette	c.-131_-130insT	cassette	0
494996	p3IPTG_A_S1b	568201	7,01E-15	197	196	1	0,5102040768	T	C	synonymous_variant	LOW	cas9B	p.Leu1206Leu	cassette	0
495176	p3IPTG_A_S1b	571183	0,00E+00	197	196	1	0,5102040768	AAGAATCG	TAGATTCA	missense_variant	MODERATE	cas9B	p.AlaIle210ValAsn	cassette	0
495177	p3IPTG_A_S1b	571230	7,05E-15	197	196	1	0,5102040768	C	T	missense_variant	MODERATE	cas9B	p.Glu197Lys	cassette	0
443031	p3IPTG_A_S1	566236	0,00E+00	591	588	3	0,5102040768	ACTGCT	GTTGCA	missense_variant	MODERATE	LacI4	p.Val148Thr	cassette	0
495225	p3IPTG_A_S1b	571755	7,01E-15	197	196	1	0,5102040768	T	C	missense_variant	MODERATE	cas9B	p.Thr22Ala	cassette	0
442999	p3IPTG_A_S1	565983	0,00E+00	589	586	3	0,5119453669	C	A	missense_variant	MODERATE	LacI4	p.Trp232Cys	cassette	0
495143	p3IPTG_A_S1b	570603	0,00E+00	196	195	1	0,5128205419	CAAAGGTC	GAAAAGTA	missense_variant	MODERATE	cas9B	p.Asp406His	cassette	0
495226	p3IPTG_A_S1b	571757	3,62E-15	196	195	1	0,5128205419	A	G	missense_variant	MODERATE	cas9B	p.Ile21Thr	cassette	0
495224	p3IPTG_A_S1b	571748	0,00E+00	196	195	1	0,5128205419	TCA	TCCA	frameshift_variant	HIGH	cas9B	p.Glu24fs	cassette	0
494939	p3IPTG_A_S1b	567465	1,37E-14	195	194	1	0,5154638886	A	T	upstream_gene_variant	MODIFIER	intergenic_cassette	c.-3154T>A	cassette	0
494948	p3IPTG_A_S1b	567561	6,21E-15	195	194	1	0,5154638886	AAACA	TTGCC	upstream_gene_variant	MODIFIER	intergenic_cassette	c.-3254_-3250delTGTTTinsGGCAA	cassette	0
443367	p3IPTG_A_S1	569133	1,38E-14	580	577	3	0,5199306607	TACGT	CACGC	missense_variant	MODERATE	cas9B	p.Lys896Glu	cassette	0
494792	p3IPTG_A_S1b	565589	0,00E+00	193	192	1	0,5208333135	G	T	missense_variant	MODERATE	LacI4	p.Gln364Lys	cassette	0
495023	p3IPTG_A_S1b	568614	0,00E+00	193	192	1	0,5208333135	T	C	missense_variant	MODERATE	cas9B	p.Thr1069Ala	cassette	0
495241	p3IPTG_A_S1b	571899	5,41E-15	192	191	1	0,523560226	T	C	upstream_gene_variant	MODIFIER	regulator pG64	c.-81A>G	cassette	0
495240	p3IPTG_A_S1b	571893	3,53E-15	192	191	1	0,523560226	ATT	GTC	upstream_gene_variant	MODIFIER	regulator pG64	c.-77_-75delAATinsGAC	cassette	0
495223	p3IPTG_A_S1b	571723	2,00E-15	191	190	1	0,5263158083	G	T	missense_variant	MODERATE	cas9B	p.Phe32Leu	cassette	0
494940	p3IPTG_A_S1b	567482	0,00E+00	191	190	1	0,5263158083	T	C	upstream_gene_variant	MODIFIER	intergenic_cassette	c.-3171A>G	cassette	0
495113	p3IPTG_A_S1b	569996	1,98E-15	191	190	1	0,5263158083	T	C	missense_variant	MODERATE	cas9B	p.Asp608Gly	cassette	0
494941	p3IPTG_A_S1b	567483	1,40E-14	190	189	1	0,5291005373	T	C	upstream_gene_variant	MODIFIER	intergenic_cassette	c.-3172A>G	cassette	0
495112	p3IPTG_A_S1b	569992	0,00E+00	190	189	1	0,5291005373	ATTA	TTTT	missense_variant	MODERATE	cas9B	p.AspAsn608GluLys	cassette	0
495024	p3IPTG_A_S1b	568622	3,18E-15	190	189	1	0,5291005373	TTAGTTTC	CTAATTTT	missense_variant	MODERATE	cas9B	p.GluThrAsn1064LysIleSer	cassette	0
494999	p3IPTG_A_S1b	568229	3,72E-15	190	189	1	0,5291005373	TTAA	CTAT	missense_variant	MODERATE	cas9B	p.IleLys1196AsnArg	cassette	0
495229	p3IPTG_A_S1b	571776	2,53E-15	189	188	1	0,5319148898	TATT	AACC	missense_variant	MODERATE	cas9B	p.AsnSer14GlyCys	cassette	0
494944	p3IPTG_A_S1b	567518	3,92E-16	186	185	1	0,5405405164	A	C	upstream_gene_variant	MODIFIER	intergenic_cassette	c.-3207T>G	cassette	0
443614	p3IPTG_A_S1	571270	3,83E-15	557	554	3	0,5415162444	TTTGTC	GTTGGC	missense_variant	MODERATE	cas9B	p.AspLys182AlaAsn	cassette	0
443478	p3IPTG_A_S1	570172	0,00E+00	557	554	3	0,5415162444	AACAA	TTCAT	missense_variant	MODERATE	cas9B	p.IleVal548AsnGlu	cassette	0
443038	p3IPTG_A_S1	566295	0,00E+00	555	552	3	0,5434782505	T	C	synonymous_variant	LOW	LacI4	p.Ala128Ala	cassette	0
443698	p3IPTG_A_S1	572005	1,42E-14	369	367	2	0,5449591279	GCTA	TCTT	upstream_gene_variant	MODIFIER	regulator gRNA2	c.-190_-187delTAGCinsAAGA	cassette	0
443010	p3IPTG_A_S1	566062	0,00E+00	553	550	3	0,5454545617	G	T	missense_variant	MODERATE	LacI4	p.Ala206Asp	cassette	0
495227	p3IPTG_A_S1b	571761	0,00E+00	184	183	1	0,5464481115	C	G	missense_variant	MODERATE	cas9B	p.Val20Leu	cassette	0
495234	p3IPTG_A_S1b	571840	6,98E-15	184	183	1	0,5464481115	C	T	upstream_gene_variant	MODIFIER	regulator pG64	c.-22G>A	cassette	0
495244	p3IPTG_A_S1b	571959	5,57E-15	183	182	1	0,5494505763	G	A	upstream_gene_variant	MODIFIER	regulator gRNA2	c.-141C>T	cassette	0
494994	p3IPTG_A_S1b	568177	0,00E+00	182	181	1	0,5524861813	CAGCATCCGTTTA	GAGGATTCGATTA	missense_variant	MODERATE	cas9B	p.LysArgMet1211AsnArgIle	cassette	0
442996	p3IPTG_A_S1	565971	8,44E-16	545	542	3	0,5535055399	G	A	synonymous_variant	LOW	LacI4	p.Ser236Ser	cassette	0
495245	p3IPTG_A_S1b	571985	3,81E-15	181	180	1	0,555555582	GACT	AACA	upstream_gene_variant	MODIFIER	regulator gRNA2	c.-170_-167delAGTCinsTGTT	cassette	0
495233	p3IPTG_A_S1b	571827	3,18E-15	180	179	1	0,5586591959	TTCCT	CTCCA	upstream_gene_variant	MODIFIER	regulator pG64	c.-13_-9delAGGAAinsTGGAG	cassette	0
443649	p3IPTG_A_S1	571551	0,00E+00	539	536	3	0,5597015023	TCT	CCC	missense_variant	MODERATE	cas9B	p.GluMet89GlyVal	cassette	0
443334	p3IPTG_A_S1	568891	0,00E+00	537	534	3	0,5617977381	ACGTA	TTGTT	missense_variant	MODERATE	cas9B	p.ValArg975GluGln	cassette	0
442973	p3IPTG_A_S1	565823	0,00E+00	535	532	3	0,5639097691	C	T	missense_variant	MODERATE	LacI4	p.Asp286Asn	cassette	0
443473	p3IPTG_A_S1	570146	7,68E-15	535	532	3	0,5639097691	TTT	CTA	missense_variant	MODERATE	cas9B	p.Lys558Arg	cassette	0
443154	p3IPTG_A_S1	567282	1,27E-14	533	530	3	0,5660377145	A	C	upstream_gene_variant	MODIFIER	intergenic_cassette	c.-2971T>G	cassette	0
442972	p3IPTG_A_S1	565822	9,34E-15	532	529	3	0,5671077371	T	C	missense_variant	MODERATE	LacI4	p.Asp286Gly	cassette	0
443103	p3IPTG_A_S1	566814	9,88E-15	526	523	3	0,5736137629	AACAGTAAAACCTAA	AGCAGAAAAGCCTAA	upstream_gene_variant	MODIFIER	intergenic_cassette	c.-2512_-2504delTTTTACTGTinsCTTTTCTGC	cassette	0
494945	p3IPTG_A_S1b	567526	0,00E+00	173	172	1	0,581395328	TAATT	CAGTC	upstream_gene_variant	MODIFIER	intergenic_cassette	c.-3219_-3215delAATTAinsGACTG	cassette	0
494946	p3IPTG_A_S1b	567535	0,00E+00	172	171	1	0,5847952962	AAAAA	TAATT	upstream_gene_variant	MODIFIER	intergenic_cassette	c.-3228_-3224delTTTTTinsAATTA	cassette	0
495232	p3IPTG_A_S1b	571816	3,41E-15	171	170	1	0,5882353187	CAG	TAA	start_retained_variant	LOW	cas9B	p.1?	cassette	0
494791	p3IPTG_A_S1b	565556	1,39E-14	171	170	1	0,5882353187	ATCG	TTCA	stop_lost	HIGH	LacI4	p.ArgTer374TrpLysext*?	cassette	0
495235	p3IPTG_A_S1b	571847	1,30E-15	171	170	1	0,5882353187	CTAATTCTAT	GTAACACTAC	upstream_gene_variant	MODIFIER	regulator pG64	c.-38_-29delATAGAATTAGinsGTAGTGTTAC	cassette	0
443528	p3IPTG_A_S1	570603	0,00E+00	511	508	3	0,5905511975	C	T	missense_variant	MODERATE	cas9B	p.Asp406Asn	cassette	0
442948	p3IPTG_A_S1	565660	0,00E+00	510	507	3	0,5917159915	GTTTTCCG	GTTTCCG	frameshift_variant	HIGH	LacI4	p.Thr340fs	cassette	0
443660	p3IPTG_A_S1	571654	0,00E+00	509	506	3	0,592885375	ACT	TCC	missense_variant	MODERATE	cas9B	p.Ser55Gly	cassette	0
443304	p3IPTG_A_S1	568594	1,46E-14	508	505	3	0,5940594077	ATC	TTT	missense_variant	MODERATE	cas9B	p.Asp1075Lys	cassette	0
443619	p3IPTG_A_S1	571306	5,44E-15	507	504	3	0,5952380896	CTCAATCAAAAAATGA	TTCATTCTAAAAATGA	stop_gained	HIGH	cas9B	p.LeuIle169*	cassette	0
443324	p3IPTG_A_S1	568789	1,92E-15	507	504	3	0,5952380896	ATAGACAAA	CTAGCCACC	stop_gained	HIGH	cas9B	p.PheValTyr1008*	cassette	0
443494	p3IPTG_A_S1	570304	1,16E-14	505	502	3	0,5976095796	TTCAT	ATCAA	missense_variant	MODERATE	cas9B	p.AsnGlu504IleAsp	cassette	0
443629	p3IPTG_A_S1	571395	0,00E+00	505	502	3	0,5976095796	ATTTTTTTCGC	ATTTTTTTTCGC	frameshift_variant	HIGH	cas9B	p.Leu142fs	cassette	0
442964	p3IPTG_A_S1	565781	0,00E+00	504	501	3	0,5988023877	T	C	missense_variant	MODERATE	LacI4	p.Thr300Ala	cassette	0
443350	p3IPTG_A_S1	568987	1,52E-14	504	501	3	0,5988023877	A	C	missense_variant	MODERATE	cas9B	p.Asp944Glu	cassette	0
443607	p3IPTG_A_S1	571234	0,00E+00	504	501	3	0,5988023877	T	A	missense_variant	MODERATE	cas9B	p.Leu195Phe	cassette	0
443632	p3IPTG_A_S1	571421	0,00E+00	503	500	3	0,6000000238	G	A	missense_variant	MODERATE	cas9B	p.Pro133Leu	cassette	0
443414	p3IPTG_A_S1	569584	0,00E+00	496	493	3	0,6085192561	ATCAACAA	TTCACCAC	missense_variant	MODERATE	cas9B	p.ValValAsp743GlyGlyGlu	cassette	0
495246	p3IPTG_A_S1b	572009	5,61E-16	164	163	1	0,6134969592	TTT	CTA	upstream_gene_variant	MODIFIER	regulator gRNA2	c.-193_-191delAAAinsTAG	cassette	0
442983	p3IPTG_A_S1	565901	5,82E-15	489	486	3	0,6172839403	G	T	missense_variant	MODERATE	LacI4	p.Gln260Lys	cassette	0
443558	p3IPTG_A_S1	570793	6,12E-15	484	481	3	0,6237006187	TTGTT	ATGTA	missense_variant	MODERATE	cas9B	p.GlnGln341LeuHis	cassette	0
443675	p3IPTG_A_S1	571772	0,00E+00	484	481	3	0,6237006187	A	G	missense_variant	MODERATE	cas9B	p.Val16Ala	cassette	0
442965	p3IPTG_A_S1	565786	1,90E-15	482	479	3	0,6263048053	A	G	missense_variant	MODERATE	LacI4	p.Leu298Pro	cassette	0
443532	p3IPTG_A_S1	570652	0,00E+00	481	478	3	0,6276150346	T	A	missense_variant	MODERATE	cas9B	p.Leu389Phe	cassette	0
443407	p3IPTG_A_S1	569531	0,00E+00	480	477	3	0,6289308071	A	C	missense_variant	MODERATE	cas9B	p.Met763Arg	cassette	0
443127	p3IPTG_A_S1	567041	1,12E-14	639	635	4	0,6299212575	ATCTACTA	CTCTCCTC	upstream_gene_variant	MODIFIER	intergenic_cassette	c.-2737_-2730delTAGTAGATinsGAGGAGAG	cassette	0
443194	p3IPTG_A_S1	567603	0,00E+00	467	464	3	0,6465517282	TGTTTTTT	AATAATTA	upstream_gene_variant	MODIFIER	intergenic_cassette	c.-3299_-3292delAAAAAACAinsTAATTATT	cassette	0
443559	p3IPTG_A_S1	570805	0,00E+00	466	463	3	0,6479481459	TAAAGC	TAAGC	frameshift_variant	HIGH	cas9B	p.Leu338fs	cassette	0
443285	p3IPTG_A_S1	568398	1,48E-15	463	460	3	0,6521739364	AAGCTA	TTGCTT	missense_variant	MODERATE	cas9B	p.ValAlaTyr1139GluAlaAsn	cassette	0
494870	p3IPTG_A_S1b	566535	0,00E+00	304	302	2	0,6622516513	TTCTCTAGTTT	ATCACTAGTTT	missense_variant	MODERATE	LacI4	p.ArgGlu47SerAsp	cassette	0
443634	p3IPTG_A_S1	571437	0,00E+00	456	453	3	0,6622516513	AAGCAA	CTGCTC	missense_variant	MODERATE	cas9B	p.ValAlaTyr126GlyAlaAsp	cassette	0
443437	p3IPTG_A_S1	569815	1,45E-14	448	445	3	0,6741573215	ATTAATCAAT	TTTAGTCAAT	missense_variant	MODERATE	cas9B	p.IleAsn667ThrLys	cassette	0
494824	p3IPTG_A_S1b	565984	0,00E+00	298	296	2	0,6756756902	C	A	missense_variant	MODERATE	LacI4	p.Trp232Leu	cassette	0
495247	p3IPTG_A_S1b	572021	7,55E-15	148	147	1	0,6802721024	A	G	upstream_gene_variant	MODIFIER	regulator gRNA2	c.-203T>C	cassette	0
494841	p3IPTG_A_S1b	566158	6,74E-15	296	294	2	0,6802721024	GAGA	AAGT	missense_variant	MODERATE	LacI4	p.PheSer173TyrPhe	cassette	0
494919	p3IPTG_A_S1b	567167	7,28E-15	291	289	2	0,6920415163	TATCTAA	CAACTAG	upstream_gene_variant	MODIFIER	intergenic_cassette	c.-2862_-2856delTTAGATAinsCTAGTTG	cassette	0
494851	p3IPTG_A_S1b	566273	6,31E-15	291	289	2	0,6920415163	T	C	missense_variant	MODERATE	LacI4	p.Ile136Val	cassette	0
494826	p3IPTG_A_S1b	566003	0,00E+00	291	289	2	0,6920415163	CAATT	TAATA	missense_variant	MODERATE	LacI4	p.Ala226Thr	cassette	0
443251	p3IPTG_A_S1	568078	2,72E-16	434	431	3	0,6960557103	ACCCTTCA	ACCTTCA	frameshift_variant	HIGH	cas9B	p.Gly1247fs	cassette	0
494836	p3IPTG_A_S1b	566097	5,02E-15	289	287	2	0,6968641281	TATT	AATC	synonymous_variant	LOW	LacI4	p.195	cassette	0
442998	p3IPTG_A_S1	565982	1,18E-15	573	569	4	0,7029876709	A	G	missense_variant	MODERATE	LacI4	p.Ser233Pro	cassette	0
494790	p3IPTG_A_S1b	565522	0,00E+00	143	142	1	0,7042253613	A	G	upstream_gene_variant	MODIFIER	intergenic_cassette	c.-1211T>C	cassette	0
494837	p3IPTG_A_S1b	566107	2,67E-15	284	282	2	0,709219873	TGTCC	AGACT	missense_variant	MODERATE	LacI4	p.GlyHis190SerLeu	cassette	0
494916	p3IPTG_A_S1b	567154	0,00E+00	281	279	2	0,71684587	CAAACTT	CATTCTC	upstream_gene_variant	MODIFIER	intergenic_cassette	c.-2849_-2845delAAGTTinsGAGAA	cassette	0
494895	p3IPTG_A_S1b	566901	3,80E-15	281	279	2	0,71684587	TTCAA	TCCAG	upstream_gene_variant	MODIFIER	intergenic_cassette	c.-2594_-2591delTTGAinsCTGG	cassette	0
443369	p3IPTG_A_S1	569142	1,12E-15	559	555	4	0,7207207084	T	G	missense_variant	MODERATE	cas9B	p.Thr893Pro	cassette	0
443615	p3IPTG_A_S1	571277	0,00E+00	557	553	4	0,7233272791	A	G	missense_variant	MODERATE	cas9B	p.Val181Ala	cassette	0
494878	p3IPTG_A_S1b	566690	0,00E+00	278	276	2	0,7246376872	ATTA	TTTT	upstream_gene_variant	MODIFIER	regulator pS	c.-2382_-2379delTAATinsAAAA	cassette	0
443666	p3IPTG_A_S1	571713	1,12E-14	541	537	4	0,7448789477	CCAGAACCT	TCTGTACCT	missense_variant	MODERATE	cas9B	p.LeuGly35GlnArg	cassette	0
443189	p3IPTG_A_S1	567564	0,00E+00	404	401	3	0,7481296659	CAAAAAAAGATT	CAAAAAAAAGATT	upstream_gene_variant	MODIFIER	intergenic_cassette	c.-3261_-3260insT	cassette	0
495248	p3IPTG_A_S1b	572035	7,61E-16	134	133	1	0,7518796921	TTGGGT	ATAGGA	upstream_gene_variant	MODIFIER	regulator gRNA2	c.-222_-217delACCCAAinsTCCTAT	cassette	0
495249	p3IPTG_A_S1b	572053	6,08E-15	134	133	1	0,7518796921	A	C	upstream_gene_variant	MODIFIER	regulator p438	c.-235T>G	cassette	0
494829	p3IPTG_A_S1b	566045	5,65E-16	267	265	2	0,7547169924	CGGCC	TGCCC	missense_variant	MODERATE	LacI4	p.AlaGly211GlySer	cassette	0
494798	p3IPTG_A_S1b	565727	1,52E-15	264	262	2	0,7633587718	G	A	stop_gained	HIGH	LacI4	p.Gln318*	cassette	0
494891	p3IPTG_A_S1b	566848	4,20E-15	264	262	2	0,7633587718	TTTC	CTAG	upstream_gene_variant	MODIFIER	intergenic_cassette	c.-2540_-2537delGAAAinsCTAG	cassette	0
495015	p3IPTG_A_S1b	568462	0,00E+00	262	260	2	0,769230783	A	G	synonymous_variant	LOW	cas9B	p.Leu1119Leu	cassette	0
442976	p3IPTG_A_S1	565836	3,20E-15	523	519	4	0,7707129121	CGAAATG	TGATATG	synonymous_variant	LOW	LacI4	p.282	cassette	0
495062	p3IPTG_A_S1b	569208	5,20E-16	261	259	2	0,7722007632	GAACGTT	AAAGGTA	missense_variant	MODERATE	cas9B	p.AsnValPro869TyrLeuSer	cassette	0
494799	p3IPTG_A_S1b	565728	5,09E-15	259	257	2	0,7782101035	C	T	synonymous_variant	LOW	LacI4	p.Leu317Leu	cassette	0
495250	p3IPTG_A_S1b	572063	6,43E-15	129	128	1	0,78125	A	C	upstream_gene_variant	MODIFIER	regulator p438	c.-245T>G	cassette	0
443188	p3IPTG_A_S1	567534	1,56E-14	385	382	3	0,7853403091	TAAAAAAACAATAAATATT	TAAAAATACATTTAATTTT	upstream_gene_variant	MODIFIER	intergenic_cassette	c.-3239_-3229delTATTTATTGTTinsAATTAAATGTA	cassette	0
443317	p3IPTG_A_S1	568712	9,19E-15	503	499	4	0,8016031981	T	A	missense_variant	MODERATE	cas9B	p.Tyr1036Phe	cassette	0
494881	p3IPTG_A_S1b	566751	5,24E-15	250	248	2	0,8064516187	A	C	upstream_gene_variant	MODIFIER	intergenic_cassette	c.-2440T>G	cassette	0
494991	p3IPTG_A_S1b	568124	7,13E-15	246	244	2	0,8196721077	TATTTG	TTTTTA	missense_variant	MODERATE	cas9B	p.Tyr1232Asn	cassette	0
495014	p3IPTG_A_S1b	568436	0,00E+00	245	243	2	0,8230452538	GGATC	AGTTT	missense_variant	MODERATE	cas9B	p.AspPro1127LysLeu	cassette	0
495194	p3IPTG_A_S1b	571472	1,74E-15	243	241	2	0,8298755288	T	A	missense_variant	MODERATE	cas9B	p.His116Leu	cassette	0
494899	p3IPTG_A_S1b	566964	0,00E+00	243	241	2	0,8298755288	AACAGTA	TACTGTT	upstream_gene_variant	MODIFIER	intergenic_cassette	c.-2659_-2653delTACTGTTinsAACAGTA	cassette	0
494797	p3IPTG_A_S1b	565705	0,00E+00	240	238	2	0,840336144	A	C	missense_variant	MODERATE	LacI4	p.Val325Gly	cassette	0
443044	p3IPTG_A_S1	566352	0,00E+00	600	595	5	0,840336144	ACTAACCACAA	TCTATCCTCTA	missense_variant	MODERATE	LacI4	p.ValValSer107GluAspArg	cassette	0
494813	p3IPTG_A_S1b	565882	2,13E-15	239	237	2	0,8438818455	ATG	TTA	missense_variant	MODERATE	LacI4	p.Met266Lys	cassette	0
495020	p3IPTG_A_S1b	568520	7,10E-15	237	235	2	0,8510638475	ACTTC	TCTTT	missense_variant	MODERATE	cas9B	p.GluVal1099LysGlu	cassette	0
495166	p3IPTG_A_S1b	571027	1,88E-15	237	235	2	0,8510638475	TAAT	CAAC	synonymous_variant	LOW	cas9B	p.265	cassette	0
495076	p3IPTG_A_S1b	569466	0,00E+00	237	235	2	0,8510638475	C	T	missense_variant	MODERATE	cas9B	p.Glu785Lys	cassette	0
495075	p3IPTG_A_S1b	569460	0,00E+00	237	235	2	0,8510638475	C	A	missense_variant	MODERATE	cas9B	p.Gly787Cys	cassette	0
495142	p3IPTG_A_S1b	570596	0,00E+00	237	235	2	0,8510638475	C	G	missense_variant	MODERATE	cas9B	p.Gly408Ala	cassette	0
443415	p3IPTG_A_S1	569597	5,97E-15	473	469	4	0,8528784513	ACAGTCTGT	CCGGTCAGT	missense_variant	MODERATE	cas9B	p.GlnThrVal739LeuThrGly	cassette	0
494803	p3IPTG_A_S1b	565775	0,00E+00	236	234	2	0,8547008634	T	C	missense_variant	MODERATE	LacI4	p.Lys302Glu	cassette	0
495084	p3IPTG_A_S1b	569567	0,00E+00	235	233	2	0,858369112	ATTA	TTTT	missense_variant	MODERATE	cas9B	p.ValMet750GluLys	cassette	0
443026	p3IPTG_A_S1	566198	0,00E+00	587	582	5	0,8591065407	C	A	missense_variant	MODERATE	LacI4	p.Asp161Tyr	cassette	0
443585	p3IPTG_A_S1	571019	0,00E+00	466	462	4	0,8658008575	GAAAGCTG	AAAAACTA	stop_gained	HIGH	cas9B	p.GlnLeuSer265*	cassette	0
495078	p3IPTG_A_S1b	569484	3,24E-15	232	230	2	0,8695651889	CTCGCGAA	TTCTCCAT	missense_variant	MODERATE	cas9B	p.AsnSerArgGlu776LysTrpArgLys	cassette	0
495153	p3IPTG_A_S1b	570726	0,00E+00	232	230	2	0,8695651889	CATCAATATAA	CTTCATTATAA	missense_variant	MODERATE	cas9B	p.IleAsp363AsnGlu	cassette	0
495019	p3IPTG_A_S1b	568509	0,00E+00	231	229	2	0,873362422	CGCC	TGCT	missense_variant	MODERATE	cas9B	p.GlyGly1103SerArg	cassette	0
495056	p3IPTG_A_S1b	569066	0,00E+00	230	228	2	0,8771929741	T	C	missense_variant	MODERATE	cas9B	p.Lys918Arg	cassette	0
494936	p3IPTG_A_S1b	567381	4,71E-15	227	225	2	0,8888888955	TTT	ATA	upstream_gene_variant	MODIFIER	intergenic_cassette	c.-3072_-3070delAAAinsTAT	cassette	0
495033	p3IPTG_A_S1b	568741	3,92E-15	227	225	2	0,8888888955	C	A	missense_variant	MODERATE	cas9B	p.Glu1026Asp	cassette	0
495199	p3IPTG_A_S1b	571516	0,00E+00	227	225	2	0,8888888955	AAGTCGATGAAAGAA	AAGTCCATGTAACAT	missense_variant	MODERATE	cas9B	p.PhePheHisArg97MetLeuHisGly	cassette	0
494977	p3IPTG_A_S1b	567927	0,00E+00	227	225	2	0,8888888955	TATGT	AATGA	missense_variant	MODERATE	cas9B	p.LysHisArg1296AsnHisTrp	cassette	0
495252	p3IPTG_A_S1b	572118	0,00E+00	113	112	1	0,8928571343	GGAA	TGAT	upstream_gene_variant	MODIFIER	intergenic_cassette	c.-303_-300delTTCCinsATCA	cassette	0
494931	p3IPTG_A_S1b	567304	1,36E-15	226	224	2	0,8928571343	TCATCT	AGATCA	upstream_gene_variant	MODIFIER	intergenic_cassette	c.-2998_-2993delAGATGAinsTGATCT	cassette	0
495003	p3IPTG_A_S1b	568337	0,00E+00	226	224	2	0,8928571343	TTAA	TAAG	stop_gained	HIGH	cas9B	p.ValLys1160*	cassette	0
495032	p3IPTG_A_S1b	568734	0,00E+00	225	223	2	0,8968609571	T	C	missense_variant	MODERATE	cas9B	p.Ile1029Val	cassette	0
495010	p3IPTG_A_S1b	568395	0,00E+00	225	223	2	0,8968609571	AATA	TATT	missense_variant	MODERATE	cas9B	p.TyrSer1141AsnThr	cassette	0
495135	p3IPTG_A_S1b	570516	4,97E-15	225	223	2	0,8968609571	CTTTT	GTTTA	missense_variant	MODERATE	cas9B	p.LeuLysAsp433PheLysHis	cassette	0
494983	p3IPTG_A_S1b	568071	6,06E-15	225	223	2	0,8968609571	CTGGA	TTGGT	missense_variant	MODERATE	cas9B	p.SerProGlu1248ArgProLys	cassette	0
495154	p3IPTG_A_S1b	570749	1,34E-14	223	221	2	0,9049773812	TTTTTTGAT	ATATTTGAT	missense_variant	MODERATE	cas9B	p.LysAsn356AsnIle	cassette	0
495007	p3IPTG_A_S1b	568356	5,56E-15	221	219	2	0,9132419825	TCGATTTCCCT	CCGACTACCCT	stop_gained	HIGH	cas9B	p.LysSerLys1153*	cassette	0
495004	p3IPTG_A_S1b	568342	0,00E+00	220	218	2	0,9174311757	G	T	synonymous_variant	LOW	cas9B	p.Ser1159Ser	cassette	0
494986	p3IPTG_A_S1b	568090	0,00E+00	219	217	2	0,9216589928	T	C	synonymous_variant	LOW	cas9B	p.Glu1243Glu	cassette	0
494993	p3IPTG_A_S1b	568165	0,00E+00	219	217	2	0,9216589928	TCCG	ACCA	synonymous_variant	LOW	cas9B	p.1219	cassette	0
494934	p3IPTG_A_S1b	567355	0,00E+00	218	216	2	0,9259259105	ATAT	GTAC	upstream_gene_variant	MODIFIER	intergenic_cassette	c.-3047_-3044delATATinsGTAC	cassette	0
495096	p3IPTG_A_S1b	569735	0,00E+00	218	216	2	0,9259259105	T	C	missense_variant	MODERATE	cas9B	p.Gln695Arg	cassette	0
443692	p3IPTG_A_S1	571939	0,00E+00	436	432	4	0,9259259105	A	G	upstream_gene_variant	MODIFIER	intergenic_cassette	c.-121T>C	cassette	0
494932	p3IPTG_A_S1b	567320	5,58E-16	217	215	2	0,9302325845	ATCTA	TTCTT	upstream_gene_variant	MODIFIER	intergenic_cassette	c.-3013_-3009delTAGATinsAAGAA	cassette	0
495180	p3IPTG_A_S1b	571285	0,00E+00	216	214	2	0,934579432	ATTATC	ATATC	frameshift_variant	HIGH	cas9B	p.Asn178fs	cassette	0
495211	p3IPTG_A_S1b	571618	0,00E+00	215	213	2	0,9389671087	T	A	synonymous_variant	LOW	cas9B	p.Thr67Thr	cassette	0
495138	p3IPTG_A_S1b	570542	0,00E+00	215	213	2	0,9389671087	TGTCTTC	AGACTTG	missense_variant	MODERATE	cas9B	p.ArgArgGln424ThrSerLeu	cassette	0
442970	p3IPTG_A_S1	565816	0,00E+00	532	527	5	0,9487665892	G	C	missense_variant	MODERATE	LacI4	p.Thr288Arg	cassette	0
495087	p3IPTG_A_S1b	569580	0,00E+00	211	209	2	0,9569377899	ATTCAT	TTTCTT	missense_variant	MODERATE	cas9B	p.AspGluLeu745GluGluMet	cassette	0
495011	p3IPTG_A_S1b	568403	2,40E-15	210	208	2	0,961538434	A	T	missense_variant	MODERATE	cas9B	p.Val1139Glu	cassette	0
494973	p3IPTG_A_S1b	567876	7,59E-15	209	207	2	0,9661836028	ACGTAAA	GCGTGAG	missense_variant	MODERATE	cas9B	p.Phe1313Leu	cassette	0
495182	p3IPTG_A_S1b	571298	3,00E-15	209	207	2	0,9661836028	AAATC	TAATT	stop_gained	HIGH	cas9B	p.AspLeu173*	cassette	0
495140	p3IPTG_A_S1b	570585	0,00E+00	208	206	2	0,9708737731	GGGG	AGGA	missense_variant	MODERATE	cas9B	p.ProHis411SerTyr	cassette	0
495202	p3IPTG_A_S1b	571559	1,28E-14	207	205	2	0,9756097794	GAAAAAATC	GAAAAATC	frameshift_variant	HIGH	cas9B	p.Ser87fs	cassette	0
494950	p3IPTG_A_S1b	567577	9,40E-15	206	204	2	0,980392158	T	C	upstream_gene_variant	MODIFIER	intergenic_cassette	c.-3266A>G	cassette	0
495055	p3IPTG_A_S1b	569024	6,79E-16	205	203	2	0,985221684	GCCACA	ACTACT	missense_variant	MODERATE	cas9B	p.HisValAla930GlnValVal	cassette	0
494923	p3IPTG_A_S1b	567206	0,00E+00	305	302	3	0,9933775067	CAGTAACT	CAGAAACA	upstream_gene_variant	MODIFIER	intergenic_cassette	c.-2902_-2898delAGTTAinsTGTTT	cassette	0
443703	p3IPTG_A_S1	572058	0,00E+00	305	302	3	0,9933775067	TAAATACTA	TAAATCCTC	upstream_gene_variant	MODIFIER	regulator p438	c.-248_-245delTAGTinsGAGG	cassette	0
495042	p3IPTG_A_S1b	568844	0,00E+00	203	201	2	0,9950248599	A	G	missense_variant	MODERATE	cas9B	p.Val992Ala	cassette	0
495132	p3IPTG_A_S1b	570432	4,35E-15	200	198	2	1,010100961	C	A	missense_variant	MODERATE	cas9B	p.Ala463Ser	cassette	0
495145	p3IPTG_A_S1b	570646	0,00E+00	198	196	2	1,020408154	CACCAATAAT	TACTTATTTT	stop_gained	HIGH	cas9B	p.LeuLeu389*	cassette	0
494979	p3IPTG_A_S1b	568017	0,00E+00	197	195	2	1,025641084	CATCT	GATCA	missense_variant	MODERATE	cas9B	p.LeuAspGlu1266PheAspGln	cassette	0
495025	p3IPTG_A_S1b	568637	3,62E-15	196	194	2	1,030927777	GGGC	AGGT	missense_variant	MODERATE	cas9B	p.ArgPro1060HisLeu	cassette	0
495106	p3IPTG_A_S1b	569885	3,60E-15	196	194	2	1,030927777	TCAT	ACAA	missense_variant	MODERATE	cas9B	p.AspAsp644ValVal	cassette	0
443328	p3IPTG_A_S1	568844	2,11E-15	488	483	5	1,035196662	A	G	missense_variant	MODERATE	cas9B	p.Val992Ala	cassette	0
494963	p3IPTG_A_S1b	567739	0,00E+00	194	192	2	1,041666627	AATGC	TATGT	missense_variant	MODERATE	cas9B	p.Arg1359His	cassette	0
442984	p3IPTG_A_S1	565905	0,00E+00	482	477	5	1,048218012	ATTCGCCA	TTTTGCCT	missense_variant	MODERATE	LacI4	p.ValAlaAsn256GluAlaLys	cassette	0
442953	p3IPTG_A_S1	565705	9,10E-15	478	473	5	1,057082415	A	C	missense_variant	MODERATE	LacI4	p.Val325Gly	cassette	0
494947	p3IPTG_A_S1b	567544	1,46E-14	191	189	2	1,058201075	ATAA	GTAG	upstream_gene_variant	MODIFIER	intergenic_cassette	c.-3236_-3233delTTATinsCTAC	cassette	0
494888	p3IPTG_A_S1b	566830	4,14E-15	280	277	3	1,083032489	CTTTC	CATTA	upstream_gene_variant	MODIFIER	intergenic_cassette	c.-2523_-2520delGAAAinsTAAT	cassette	0
495230	p3IPTG_A_S1b	571786	6,89E-15	186	184	2	1,086956501	GATATCTAA	CATTTCTTT	missense_variant	MODERATE	cas9B	p.LeuAspIle9LysGluMet	cassette	0
494949	p3IPTG_A_S1b	567569	2,61E-15	185	183	2	1,092896223	AAAGAT	TAACAT	upstream_gene_variant	MODIFIER	intergenic_cassette	c.-3261_-3258delCTTTinsGTTA	cassette	0
443268	p3IPTG_A_S1	568225	0,00E+00	460	455	5	1,098901153	T	A	synonymous_variant	LOW	cas9B	p.Leu1198Leu	cassette	0
494893	p3IPTG_A_S1b	566871	0,00E+00	276	273	3	1,098901153	AAAAGCAGG	GAGAGTAGG	upstream_gene_variant	MODIFIER	intergenic_cassette	c.-2565_-2560delGCTTTTinsACTCTC	cassette	0
495231	p3IPTG_A_S1b	571805	0,00E+00	183	181	2	1,104972363	TATTTC	AATATC	missense_variant	MODERATE	cas9B	p.LysTyr4IlePhe	cassette	0
494960	p3IPTG_A_S1b	567659	1,21E-14	183	181	2	1,104972363	TAACTTT	AAAATTA	upstream_gene_variant	MODIFIER	intergenic_cassette	c.-3354_-3348delAAAGTTAinsTAATTTT	cassette	0
494906	p3IPTG_A_S1b	567071	0,00E+00	270	267	3	1,123595476	GACCAA	GTCTAT	upstream_gene_variant	MODIFIER	intergenic_cassette	c.-2765_-2761delTTGGTinsATAGA	cassette	0
443011	p3IPTG_A_S1	566065	1,90E-14	529	523	6	1,147227526	G	A	missense_variant	MODERATE	LacI4	p.Ser205Phe	cassette	0
495228	p3IPTG_A_S1b	571765	5,17E-15	176	174	2	1,149425268	CCATCCGA	CTATTCGT	stop_gained	HIGH	cas9B	p.ValGlyTrp16*	cassette	0
495114	p3IPTG_A_S1b	570000	0,00E+00	175	173	2	1,156069398	AAAAA	ATAAT	missense_variant	MODERATE	cas9B	p.AspPhe605GluLeu	cassette	0
494827	p3IPTG_A_S1b	566017	0,00E+00	258	255	3	1,176470637	TGATTTCTCGTTAAATACTTG	TGATTTCTCGTTTAATTCTTG	stop_gained	HIGH	LacI4	p.TyrLeu216*	cassette	0
494832	p3IPTG_A_S1b	566061	3,00E-15	257	254	3	1,181102395	GGCGG	AGCGC	missense_variant	MODERATE	LacI4	p.Ser205Cys	cassette	0
443025	p3IPTG_A_S1	566196	0,00E+00	588	581	7	1,204819322	G	C	missense_variant	MODERATE	LacI4	p.Asp161Glu	cassette	0
495156	p3IPTG_A_S1b	570801	0,00E+00	248	245	3	1,224489808	GAA	AAT	missense_variant	MODERATE	cas9B	p.ValArg339AspTrp	cassette	0
494942	p3IPTG_A_S1b	567492	0,00E+00	163	161	2	1,242236018	CTTTTTTTCTTTCCCTTA	CTTTTTTTCATTGCCTTA	upstream_gene_variant	MODIFIER	intergenic_cassette	c.-3193_-3190delGAAAinsCAAT	cassette	0
494815	p3IPTG_A_S1b	565901	0,00E+00	243	240	3	1,25	G	T	missense_variant	MODERATE	LacI4	p.Gln260Lys	cassette	0
494935	p3IPTG_A_S1b	567374	7,22E-15	242	239	3	1,255230069	A	G	upstream_gene_variant	MODIFIER	intergenic_cassette	c.-3063T>C	cassette	0
443416	p3IPTG_A_S1	569613	8,62E-15	472	466	6	1,287553668	CTTTTTTAATAG	CTTATATAATAG	stop_gained	HIGH	cas9B	p.LysLys734*	cassette	0
495137	p3IPTG_A_S1b	570527	1,25E-15	236	233	3	1,287553668	GGAT	AGAA	missense_variant	MODERATE	cas9B	p.TyrPro430PheLeu	cassette	0
495074	p3IPTG_A_S1b	569431	4,82E-15	236	233	3	1,287553668	AAGA	TAGT	synonymous_variant	LOW	cas9B	p.797	cassette	0
495196	p3IPTG_A_S1b	571486	0,00E+00	232	229	3	1,310043693	CTTGTCTTCTT	AATGACTACTA	missense_variant	MODERATE	cas9B	p.GluGluAspLys108ValValValIle	cassette	0
495151	p3IPTG_A_S1b	570711	0,00E+00	229	226	3	1,327433586	CTTGGCTA	CATGGGTA	missense_variant	MODERATE	cas9B	p.SerGln368ThrHis	cassette	0
494812	p3IPTG_A_S1b	565873	1,24E-14	227	224	3	1,339285731	ATCGCCCTC	TTTGCCCTC	missense_variant	MODERATE	LacI4	p.Ile269Lys	cassette	0
495026	p3IPTG_A_S1b	568657	6,99E-15	222	219	3	1,369863033	ATTTG	TTTTA	missense_variant	MODERATE	cas9B	p.AlaAsn1053ValLys	cassette	0
495057	p3IPTG_A_S1b	569095	0,00E+00	218	215	3	1,395348787	CAAACCT	CAACCT	frameshift_variant	HIGH	cas9B	p.Leu908fs	cassette	0
443428	p3IPTG_A_S1	569719	1,07E-14	504	497	7	1,408450723	A	C	missense_variant	MODERATE	cas9B	p.Asp700Glu	cassette	0
495093	p3IPTG_A_S1b	569669	2,08E-14	214	211	3	1,421800971	CCTTGTCCAG	CTTTTTCCAG	missense_variant	MODERATE	cas9B	p.GlnGly716LysSer	cassette	0
443246	p3IPTG_A_S1	568043	1,81E-16	492	485	7	1,443298936	A	C	missense_variant	MODERATE	cas9B	p.Val1259Gly	cassette	0
495172	p3IPTG_A_S1b	571125	0,00E+00	208	205	3	1,463414669	CACCGGG	TATTGGT	missense_variant	MODERATE	cas9B	p.ProGlyGlu230ThrAsnLys	cassette	0
495027	p3IPTG_A_S1b	568664	3,13E-15	205	202	3	1,485148549	AGTGTAA	TGCGCTG	missense_variant	MODERATE	cas9B	p.IleThrLeu1050ThrAlaHis	cassette	0
494915	p3IPTG_A_S1b	567141	1,38E-14	272	268	4	1,49253726	ATCATCAGCAAC	ATCTTTAGCAAC	upstream_gene_variant	MODIFIER	intergenic_cassette	c.-2835_-2833delGATinsAAA	cassette	0
494982	p3IPTG_A_S1b	568065	0,00E+00	200	197	3	1,522842646	TATCTT	CATCAT	missense_variant	MODERATE	cas9B	p.GluAspAsn1250AspAspAsp	cassette	1
495030	p3IPTG_A_S1b	568703	5,38E-15	200	197	3	1,522842646	TAAAAG	CAATAC	missense_variant	MODERATE	cas9B	p.PhePheTyr1037LeuTyrCys	cassette	1
443055	p3IPTG_A_S1	566423	9,10E-15	616	606	10	1,650164962	G	A	missense_variant	MODERATE	LacI4	p.His86Tyr	cassette	1
494816	p3IPTG_A_S1b	565908	0,00E+00	246	242	4	1,65289259	CGCCACGAG	TGCCTCGTG	missense_variant	MODERATE	LacI4	p.LeuVal255HisGlu	cassette	1
495251	p3IPTG_A_S1b	572116	0,00E+00	114	112	2	1,785714269	T	C	upstream_gene_variant	MODIFIER	intergenic_cassette	c.-298A>G	cassette	1
443054	p3IPTG_A_S1	566420	0,00E+00	607	596	11	1,84563756	C	A	missense_variant	MODERATE	LacI4	p.Ala87Ser	cassette	1
494823	p3IPTG_A_S1b	565983	2,26E-16	299	293	6	2,047781467	C	A	missense_variant	MODERATE	LacI4	p.Trp232Cys	cassette	1
494840	p3IPTG_A_S1b	566136	0,00E+00	243	238	5	2,10084033	TAAGCGGGTCCCATCTTCGT	TTAGCCGGTCCCATCTTCGT	stop_gained	HIGH	LacI4	p.ArgLeu180*	cassette	1
495170	p3IPTG_A_S1b	571104	0,00E+00	193	189	4	2,116402149	CAAATAAGCCA	CTATTAAGCCA	missense_variant	MODERATE	cas9B	p.Phe238Ile	cassette	1
494920	p3IPTG_A_S1b	567183	0,00E+00	288	282	6	2,127659559	AGTTAAAAATAA	GGTTTAAAATAA	upstream_gene_variant	MODIFIER	intergenic_cassette	c.-2876_-2872delTAACTinsAAACC	cassette	1
495150	p3IPTG_A_S1b	570703	0,00E+00	237	232	5	2,155172348	AAA	GAT	missense_variant	MODERATE	cas9B	p.Phe372Ile	cassette	1
494818	p3IPTG_A_S1b	565929	6,21E-15	232	227	5	2,202643156	AACAATCCCCTCATTTAA	AACAATCCCCTTTTTTTA	stop_gained	HIGH	LacI4	p.LeuAsnGlu245*	cassette	1
494862	p3IPTG_A_S1b	566423	1,70E-14	292	285	7	2,45614028	G	A	missense_variant	MODERATE	LacI4	p.His86Tyr	cassette	1
494843	p3IPTG_A_S1b	566193	7,10E-15	291	284	7	2,464788675	CACGTCGAGAAAT	TATGACGAAAAAA	missense_variant	MODERATE	LacI4	p.LeuPheLeuAspVal158PhePhePheValIle	cassette	1
495092	p3IPTG_A_S1b	569662	1,25E-15	207	202	5	2,475247622	ACTATCG	TCTTTCG	missense_variant	MODERATE	cas9B	p.AspSer718GluArg	cassette	1
495088	p3IPTG_A_S1b	569609	0,00E+00	206	201	5	2,48756218	ATACCTTTTTTAATAG	TTACTTTTTTTAATAG	missense_variant	MODERATE	cas9B	p.GlyIle736SerAsn	cassette	1
443663	p3IPTG_A_S1	571681	0,00E+00	481	469	12	2,558635473	ATTTTTTTTGATA	ATTTTTTTGATA	frameshift_variant	HIGH	cas9B	p.Asn46fs	cassette	1
495002	p3IPTG_A_S1b	568288	0,00E+00	231	225	6	2,666666746	ATTTTTTTCAAAGGA	ATTTTTTTCTATGGT	missense_variant	MODERATE	cas9B	p.SerPhe1173ThrIle	cassette	1
495218	p3IPTG_A_S1b	571681	7,90E-15	191	182	9	4,945055008	ATTTTTTTTGATACT	ATTTCTTTAGAAACA	stop_gained	HIGH	cas9B	p.SerIleLysLys42*	cassette	1
443053	p3IPTG_A_S1	566419	1,17E-13	609	571	38	6,65499115	G	A	missense_variant	MODERATE	LacI4	p.Ala87Val	cassette	1
494861	p3IPTG_A_S1b	566416	3,47E-14	281	255	26	10,1960783	GGTGCGT	CGTTCTT	missense_variant	MODERATE	LacI4	p.HisAlaPro86GlnGluArg	cassette	1
495059	p3IPTG_A_S1b	569127	8,08E-15	235	210	25	11,90476227	CAAACT	CAACT	frameshift_variant	HIGH	cas9B	p.Phe897fs	cassette	1
443366	p3IPTG_A_S1	569125	0,00E+00	534	463	71	15,33477306	ATCAAACT	GTCAACC	frameshift_variant&missense_variant	HIGH	cas9B	p.Lys896fs	cassette	1
494831	p3IPTG_A_S1b	566053	0,00E+00	271	224	47	20,9821434	CGCAA	CACAT	missense_variant	MODERATE	LacI4	p.LeuArg208MetCys	cassette	1
443009	p3IPTG_A_S1	566053	1,95E-13	559	446	113	25,33632278	CGCAAA	TGCTAT	stop_gained	HIGH	LacI4	p.LeuArg208*	cassette	1
