# Supplementary material for: A genetic toolkit and gene switches to limit Mycoplasma growth for biosafety applications
Source: Nat Commun. 2022 Apr 7;13:1910. doi: 10.1038/s41467-022-29574-0 (PMC8991246; doi:10.1038/s41467-022-29574-0)
Supplement: Supplementary file 8 — Supplementary Data 3 [file 41467_2022_29574_MOESM8_ESM.xlsx]

## Sheet: Suppl. Table 3
	SAMPLE	POS	QUAL	TOT	REFN	ALTN	FRAC	REF	ALT	EFF	IMPACT	AFF	MUT	ANN_TYPE	TOP	info
443009	p3IPTG_A_S1	566053	1.94794e-13	559	446	113	25.3363	CGCAAA	TGCTAT	stop_gained	HIGH	LacI4	p.LeuArg208*	cassette	1	may leave nter domian to bind operatos
443366	p3IPTG_A_S1	569125	0	534	463	71	15.3348	ATCAAACT	GTCAACC	frameshift_variant&missense_variant	HIGH	cas9B	p.Lys896fs	cassette	1	truncated cas9 - affects Nuc lob, deletion of RUvCIII and PI domains
494831	p3IPTG_A_S1b	566053	0	271	224	47	20.9821	CGCAA	CACAT	missense_variant	MODERATE	LacI4	p.LeuArg208MetCys	cassette	1	mutates key residu for IPTG interaction ->afects interacción with IPTG, but not structure of LacI
443053	p3IPTG_A_S1	566419	1.16804e-13	609	571	38	6.65499	G	A	missense_variant	MODERATE	LacI4	p.Ala87Val	cassette	1	affects hydrophobic surface of IPTG binding pocket
494861	p3IPTG_A_S1b	566416	3.4716e-14	281	255	26	10.1961	GGTGCGT	CGTTCTT	missense_variant	MODERATE	LacI4	p.HisAlaPro86GlnGluArg	cassette	1	affects hydrophobic surface of IPTG binding pocket
495059	p3IPTG_A_S1b	569127	8.07671e-15	235	210	25	11.9048	CAAACT	CAACT	frameshift_variant	HIGH	cas9B	p.Phe897fs	cassette	1	truncated cas9 - affects Nuc lob, deletion of RUvCIII and PI domains
443663	p3IPTG_A_S1	571681	0	481	469	12	2.55864	ATTTTTTTTGATA	ATTTTTTTGATA	frameshift_variant	HIGH	cas9B	p.Asn46fs	cassette	1	truncates Cas9 at Nter - supression of RuvCI from Nuc lobe and main residue D10
443054	p3IPTG_A_S1	566420	0	607	596	11	1.84564	C	A	missense_variant	MODERATE	LacI4	p.Ala87Ser	cassette	1	affects hydrophobic surface of IPTG binding pocket
443055	p3IPTG_A_S1	566423	9.10108e-15	616	606	10	1.65016	G	A	missense_variant	MODERATE	LacI4	p.His86Tyr	cassette	1	affects hydrophobic surface of IPTG binding pocket
495218	p3IPTG_A_S1b	571681	7.8959e-15	191	182	9	4.94506	ATTTTTTTTGATACT	ATTTCTTTAGAAACA	stop_gained	HIGH	cas9B	p.SerIleLysLys42*	cassette	1	truncates Cas9 at Nter - supression of RuvCI from Nuc lobe and main residue D10
494843	p3IPTG_A_S1b	566193	7.09685e-15	291	284	7	2.46479	CACGTCGAGAAAT	TATGACGAAAAAA	missense_variant	MODERATE	LacI4	p.LeuPheLeuAspVal158PhePhePheValIle	cassette	1	mutates key residu for IPTG interaction ->afects interacción with IPTG
494862	p3IPTG_A_S1b	566423	1.69965e-14	292	285	7	2.45614	G	A	missense_variant	MODERATE	LacI4	p.His86Tyr	cassette	1	affects hydrophobic surface of IPTG binding pocket
495002	p3IPTG_A_S1b	568288	0	231	225	6	2.66667	ATTTTTTTCAAAGGA	ATTTTTTTCTATGGT	missense_variant	MODERATE	cas9B	p.SerPhe1173ThrIle	cassette	1	mutation in the PAM-recognition domain - deletion of this domain abolish cleavage activity
494823	p3IPTG_A_S1b	565983	2.26485e-16	299	293	6	2.04778	C	A	missense_variant	MODERATE	LacI4	p.Trp232Cys	cassette	1	affects hydrophobic surface of IPTG binding pocket
495088	p3IPTG_A_S1b	569609	0	206	201	5	2.48756	ATACCTTTTTTAATAG	TTACTTTTTTTAATAG	missense_variant	MODERATE	cas9B	p.GlyIle736SerAsn	cassette	1	mid helixA in RuvCII domain on Nuc lobe - possible break interaction with gRNA
495092	p3IPTG_A_S1b	569662	1.25108e-15	207	202	5	2.47525	ACTATCG	TCTTTCG	missense_variant	MODERATE	cas9B	p.AspSer718GluArg	cassette	1	718 -edge domain RuvCII
494818	p3IPTG_A_S1b	565929	6.20809e-15	232	227	5	2.20264	AACAATCCCCTCATTTAA	AACAATCCCCTTTTTTTA	stop_gained	HIGH	LacI4	p.LeuAsnGlu245*	cassette	1	may leave nter domian to bind operatos
495150	p3IPTG_A_S1b	570703	0	237	232	5	2.15517	AAA	GAT	missense_variant	MODERATE	cas9B	p.Phe372Ile	cassette	1	domain REC1
494840	p3IPTG_A_S1b	566136	0	243	238	5	2.10084	TAAGCGGGTCCCATCTTCGT	TTAGCCGGTCCCATCTTCGT	stop_gained	HIGH	LacI4	p.ArgLeu180*	cassette	1	may leave nter domian to bind operatos
495170	p3IPTG_A_S1b	571104	0	193	189	4	2.1164	CAAATAAGCCA	CTATTAAGCCA	missense_variant	MODERATE	cas9B	p.Phe238Ile	cassette	1	doamin REC2
494816	p3IPTG_A_S1b	565908	0	246	242	4	1.65289	CGCCACGAG	TGCCTCGTG	missense_variant	MODERATE	LacI4	p.LeuVal255HisGlu	cassette	1	next to HotSpot point mut Is phenotype - LacI incapable of induction
494982	p3IPTG_A_S1b	568065	0	200	197	3	1.52284	TATCTT	CATCAT	missense_variant	MODERATE	cas9B	p.GluAspAsn1250AspAspAsp	cassette	1	PI domain
495030	p3IPTG_A_S1b	568703	5.37914e-15	200	197	3	1.52284	TAAAAG	CAATAC	missense_variant	MODERATE	cas9B	p.PhePheTyr1037LeuTyrCys	cassette	1	RuvCIII doamin
494920	p3IPTG_A_S1b	567183	0	288	282	6	2.12766	AGTTAAAAATAA	GGTTTAAAATAA	upstream_gene_variant	MODIFIER	intergenic_cassette	c.-2876_-2872delTAACTinsAAACC	cassette	1	par - stop gain
495251	p3IPTG_A_S1b	572116	0	114	112	2	1.78571	T	C	upstream_gene_variant	MODIFIER	intergenic_cassette	c.-298A>G	cassette	1
494915	p3IPTG_A_S1b	567141	1.3772e-14	272	268	4	1.49254	ATCATCAGCAAC	ATCTTTAGCAAC	upstream_gene_variant	MODIFIER	intergenic_cassette	c.-2835_-2833delGATinsAAA	cassette	0
495027	p3IPTG_A_S1b	568664	3.13406e-15	205	202	3	1.48515	AGTGTAA	TGCGCTG	missense_variant	MODERATE	cas9B	p.IleThrLeu1050ThrAlaHis	cassette	0
495172	p3IPTG_A_S1b	571125	0	208	205	3	1.46341	CACCGGG	TATTGGT	missense_variant	MODERATE	cas9B	p.ProGlyGlu230ThrAsnLys	cassette	0
443246	p3IPTG_A_S1	568043	1.81047e-16	492	485	7	1.4433	A	C	missense_variant	MODERATE	cas9B	p.Val1259Gly	cassette	0
495093	p3IPTG_A_S1b	569669	2.07935e-14	214	211	3	1.4218	CCTTGTCCAG	CTTTTTCCAG	missense_variant	MODERATE	cas9B	p.GlnGly716LysSer	cassette	0
443428	p3IPTG_A_S1	569719	1.06832e-14	504	497	7	1.40845	A	C	missense_variant	MODERATE	cas9B	p.Asp700Glu	cassette	0
495057	p3IPTG_A_S1b	569095	0	218	215	3	1.39535	CAAACCT	CAACCT	frameshift_variant	HIGH	cas9B	p.Leu908fs	cassette	0
495026	p3IPTG_A_S1b	568657	6.99161e-15	222	219	3	1.36986	ATTTG	TTTTA	missense_variant	MODERATE	cas9B	p.AlaAsn1053ValLys	cassette	0
494812	p3IPTG_A_S1b	565873	1.23858e-14	227	224	3	1.33929	ATCGCCCTC	TTTGCCCTC	missense_variant	MODERATE	LacI4	p.Ile269Lys	cassette	0
495151	p3IPTG_A_S1b	570711	0	229	226	3	1.32743	CTTGGCTA	CATGGGTA	missense_variant	MODERATE	cas9B	p.SerGln368ThrHis	cassette	0
495196	p3IPTG_A_S1b	571486	0	232	229	3	1.31004	CTTGTCTTCTT	AATGACTACTA	missense_variant	MODERATE	cas9B	p.GluGluAspLys108ValValValIle	cassette	0
443416	p3IPTG_A_S1	569613	8.61891e-15	472	466	6	1.28755	CTTTTTTAATAG	CTTATATAATAG	stop_gained	HIGH	cas9B	p.LysLys734*	cassette	0
495137	p3IPTG_A_S1b	570527	1.25108e-15	236	233	3	1.28755	GGAT	AGAA	missense_variant	MODERATE	cas9B	p.TyrPro430PheLeu	cassette	0
495074	p3IPTG_A_S1b	569431	4.82164e-15	236	233	3	1.28755	AAGA	TAGT	synonymous_variant	LOW	cas9B	p.797	cassette	0
494935	p3IPTG_A_S1b	567374	7.21786e-15	242	239	3	1.25523	A	G	upstream_gene_variant	MODIFIER	intergenic_cassette	c.-3063T>C	cassette	0
494815	p3IPTG_A_S1b	565901	0	243	240	3	1.25	G	T	missense_variant	MODERATE	LacI4	p.Gln260Lys	cassette	0
494942	p3IPTG_A_S1b	567492	0	163	161	2	1.24224	CTTTTTTTCTTTCCCTTA	CTTTTTTTCATTGCCTTA	upstream_gene_variant	MODIFIER	intergenic_cassette	c.-3193_-3190delGAAAinsCAAT	cassette	0
495156	p3IPTG_A_S1b	570801	0	248	245	3	1.22449	GAA	AAT	missense_variant	MODERATE	cas9B	p.ValArg339AspTrp	cassette	0
443025	p3IPTG_A_S1	566196	0	588	581	7	1.20482	G	C	missense_variant	MODERATE	LacI4	p.Asp161Glu	cassette	0
494832	p3IPTG_A_S1b	566061	2.99869e-15	257	254	3	1.1811	GGCGG	AGCGC	missense_variant	MODERATE	LacI4	p.Ser205Cys	cassette	0
494827	p3IPTG_A_S1b	566017	0	258	255	3	1.17647	TGATTTCTCGTTAAATACTTG	TGATTTCTCGTTTAATTCTTG	stop_gained	HIGH	LacI4	p.TyrLeu216*	cassette	0
495114	p3IPTG_A_S1b	570000	0	175	173	2	1.15607	AAAAA	ATAAT	missense_variant	MODERATE	cas9B	p.AspPhe605GluLeu	cassette	0
495228	p3IPTG_A_S1b	571765	5.16819e-15	176	174	2	1.14943	CCATCCGA	CTATTCGT	stop_gained	HIGH	cas9B	p.ValGlyTrp16*	cassette	0
443011	p3IPTG_A_S1	566065	1.89854e-14	529	523	6	1.14723	G	A	missense_variant	MODERATE	LacI4	p.Ser205Phe	cassette	0
494906	p3IPTG_A_S1b	567071	0	270	267	3	1.1236	GACCAA	GTCTAT	upstream_gene_variant	MODIFIER	intergenic_cassette	c.-2765_-2761delTTGGTinsATAGA	cassette	0
495231	p3IPTG_A_S1b	571805	0	183	181	2	1.10497	TATTTC	AATATC	missense_variant	MODERATE	cas9B	p.LysTyr4IlePhe	cassette	0
494960	p3IPTG_A_S1b	567659	1.20845e-14	183	181	2	1.10497	TAACTTT	AAAATTA	upstream_gene_variant	MODIFIER	intergenic_cassette	c.-3354_-3348delAAAGTTAinsTAATTTT	cassette	0
443268	p3IPTG_A_S1	568225	0	460	455	5	1.0989	T	A	synonymous_variant	LOW	cas9B	p.Leu1198Leu	cassette	0
494893	p3IPTG_A_S1b	566871	0	276	273	3	1.0989	AAAAGCAGG	GAGAGTAGG	upstream_gene_variant	MODIFIER	intergenic_cassette	c.-2565_-2560delGCTTTTinsACTCTC	cassette	0
494949	p3IPTG_A_S1b	567569	2.60717e-15	185	183	2	1.0929	AAAGAT	TAACAT	upstream_gene_variant	MODIFIER	intergenic_cassette	c.-3261_-3258delCTTTinsGTTA	cassette	0
495230	p3IPTG_A_S1b	571786	6.8859e-15	186	184	2	1.08696	GATATCTAA	CATTTCTTT	missense_variant	MODERATE	cas9B	p.LeuAspIle9LysGluMet	cassette	0
494888	p3IPTG_A_S1b	566830	4.14407e-15	280	277	3	1.08303	CTTTC	CATTA	upstream_gene_variant	MODIFIER	intergenic_cassette	c.-2523_-2520delGAAAinsTAAT	cassette	0
494947	p3IPTG_A_S1b	567544	1.46462e-14	191	189	2	1.0582	ATAA	GTAG	upstream_gene_variant	MODIFIER	intergenic_cassette	c.-3236_-3233delTTATinsCTAC	cassette	0
442953	p3IPTG_A_S1	565705	9.10108e-15	478	473	5	1.05708	A	C	missense_variant	MODERATE	LacI4	p.Val325Gly	cassette	0
442984	p3IPTG_A_S1	565905	0	482	477	5	1.04822	ATTCGCCA	TTTTGCCT	missense_variant	MODERATE	LacI4	p.ValAlaAsn256GluAlaLys	cassette	0
494963	p3IPTG_A_S1b	567739	0	194	192	2	1.04167	AATGC	TATGT	missense_variant	MODERATE	cas9B	p.Arg1359His	cassette	0
443328	p3IPTG_A_S1	568844	2.1097e-15	488	483	5	1.0352	A	G	missense_variant	MODERATE	cas9B	p.Val992Ala	cassette	0
495025	p3IPTG_A_S1b	568637	3.61646e-15	196	194	2	1.03093	GGGC	AGGT	missense_variant	MODERATE	cas9B	p.ArgPro1060HisLeu	cassette	0
495106	p3IPTG_A_S1b	569885	3.60116e-15	196	194	2	1.03093	TCAT	ACAA	missense_variant	MODERATE	cas9B	p.AspAsp644ValVal	cassette	0
494979	p3IPTG_A_S1b	568017	0	197	195	2	1.02564	CATCT	GATCA	missense_variant	MODERATE	cas9B	p.LeuAspGlu1266PheAspGln	cassette	0
495145	p3IPTG_A_S1b	570646	0	198	196	2	1.02041	CACCAATAAT	TACTTATTTT	stop_gained	HIGH	cas9B	p.LeuLeu389*	cassette	0
495132	p3IPTG_A_S1b	570432	4.35454e-15	200	198	2	1.0101	C	A	missense_variant	MODERATE	cas9B	p.Ala463Ser	cassette	0
495042	p3IPTG_A_S1b	568844	0	203	201	2	0.995025	A	G	missense_variant	MODERATE	cas9B	p.Val992Ala	cassette	0
494923	p3IPTG_A_S1b	567206	0	305	302	3	0.993378	CAGTAACT	CAGAAACA	upstream_gene_variant	MODIFIER	intergenic_cassette	c.-2902_-2898delAGTTAinsTGTTT	cassette	0
443703	p3IPTG_A_S1	572058	0	305	302	3	0.993378	TAAATACTA	TAAATCCTC	upstream_gene_variant	MODIFIER	regulator p438	c.-248_-245delTAGTinsGAGG	cassette	0
495055	p3IPTG_A_S1b	569024	6.78514e-16	205	203	2	0.985222	GCCACA	ACTACT	missense_variant	MODERATE	cas9B	p.HisValAla930GlnValVal	cassette	0
494950	p3IPTG_A_S1b	567577	9.40266e-15	206	204	2	0.980392	T	C	upstream_gene_variant	MODIFIER	intergenic_cassette	c.-3266A>G	cassette	0
495202	p3IPTG_A_S1b	571559	1.28079e-14	207	205	2	0.97561	GAAAAAATC	GAAAAATC	frameshift_variant	HIGH	cas9B	p.Ser87fs	cassette	0
495140	p3IPTG_A_S1b	570585	0	208	206	2	0.970874	GGGG	AGGA	missense_variant	MODERATE	cas9B	p.ProHis411SerTyr	cassette	0
494973	p3IPTG_A_S1b	567876	7.59455e-15	209	207	2	0.966184	ACGTAAA	GCGTGAG	missense_variant	MODERATE	cas9B	p.Phe1313Leu	cassette	0
495182	p3IPTG_A_S1b	571298	2.99869e-15	209	207	2	0.966184	AAATC	TAATT	stop_gained	HIGH	cas9B	p.AspLeu173*	cassette	0
495011	p3IPTG_A_S1b	568403	2.40376e-15	210	208	2	0.961538	A	T	missense_variant	MODERATE	cas9B	p.Val1139Glu	cassette	0
495087	p3IPTG_A_S1b	569580	0	211	209	2	0.956938	ATTCAT	TTTCTT	missense_variant	MODERATE	cas9B	p.AspGluLeu745GluGluMet	cassette	0
442970	p3IPTG_A_S1	565816	0	532	527	5	0.948767	G	C	missense_variant	MODERATE	LacI4	p.Thr288Arg	cassette	0
495211	p3IPTG_A_S1b	571618	0	215	213	2	0.938967	T	A	synonymous_variant	LOW	cas9B	p.Thr67Thr	cassette	0
495138	p3IPTG_A_S1b	570542	0	215	213	2	0.938967	TGTCTTC	AGACTTG	missense_variant	MODERATE	cas9B	p.ArgArgGln424ThrSerLeu	cassette	0
495180	p3IPTG_A_S1b	571285	0	216	214	2	0.934579	ATTATC	ATATC	frameshift_variant	HIGH	cas9B	p.Asn178fs	cassette	0
494932	p3IPTG_A_S1b	567320	5.57502e-16	217	215	2	0.930233	ATCTA	TTCTT	upstream_gene_variant	MODIFIER	intergenic_cassette	c.-3013_-3009delTAGATinsAAGAA	cassette	0
494934	p3IPTG_A_S1b	567355	0	218	216	2	0.925926	ATAT	GTAC	upstream_gene_variant	MODIFIER	intergenic_cassette	c.-3047_-3044delATATinsGTAC	cassette	0
495096	p3IPTG_A_S1b	569735	0	218	216	2	0.925926	T	C	missense_variant	MODERATE	cas9B	p.Gln695Arg	cassette	0
443692	p3IPTG_A_S1	571939	0	436	432	4	0.925926	A	G	upstream_gene_variant	MODIFIER	intergenic_cassette	c.-121T>C	cassette	0
494986	p3IPTG_A_S1b	568090	0	219	217	2	0.921659	T	C	synonymous_variant	LOW	cas9B	p.Glu1243Glu	cassette	0
494993	p3IPTG_A_S1b	568165	0	219	217	2	0.921659	TCCG	ACCA	synonymous_variant	LOW	cas9B	p.1219	cassette	0
495004	p3IPTG_A_S1b	568342	0	220	218	2	0.917431	G	T	synonymous_variant	LOW	cas9B	p.Ser1159Ser	cassette	0
495007	p3IPTG_A_S1b	568356	5.56019e-15	221	219	2	0.913242	TCGATTTCCCT	CCGACTACCCT	stop_gained	HIGH	cas9B	p.LysSerLys1153*	cassette	0
495154	p3IPTG_A_S1b	570749	1.33652e-14	223	221	2	0.904977	TTTTTTGAT	ATATTTGAT	missense_variant	MODERATE	cas9B	p.LysAsn356AsnIle	cassette	0
495032	p3IPTG_A_S1b	568734	0	225	223	2	0.896861	T	C	missense_variant	MODERATE	cas9B	p.Ile1029Val	cassette	0
495010	p3IPTG_A_S1b	568395	0	225	223	2	0.896861	AATA	TATT	missense_variant	MODERATE	cas9B	p.TyrSer1141AsnThr	cassette	0
495135	p3IPTG_A_S1b	570516	4.97255e-15	225	223	2	0.896861	CTTTT	GTTTA	missense_variant	MODERATE	cas9B	p.LeuLysAsp433PheLysHis	cassette	0
494983	p3IPTG_A_S1b	568071	6.05765e-15	225	223	2	0.896861	CTGGA	TTGGT	missense_variant	MODERATE	cas9B	p.SerProGlu1248ArgProLys	cassette	0
495252	p3IPTG_A_S1b	572118	0	113	112	1	0.892857	GGAA	TGAT	upstream_gene_variant	MODIFIER	intergenic_cassette	c.-303_-300delTTCCinsATCA	cassette	0
494931	p3IPTG_A_S1b	567304	1.35656e-15	226	224	2	0.892857	TCATCT	AGATCA	upstream_gene_variant	MODIFIER	intergenic_cassette	c.-2998_-2993delAGATGAinsTGATCT	cassette	0
495003	p3IPTG_A_S1b	568337	0	226	224	2	0.892857	TTAA	TAAG	stop_gained	HIGH	cas9B	p.ValLys1160*	cassette	0
494936	p3IPTG_A_S1b	567381	4.7091e-15	227	225	2	0.888889	TTT	ATA	upstream_gene_variant	MODIFIER	intergenic_cassette	c.-3072_-3070delAAAinsTAT	cassette	0
495033	p3IPTG_A_S1b	568741	3.91758e-15	227	225	2	0.888889	C	A	missense_variant	MODERATE	cas9B	p.Glu1026Asp	cassette	0
495199	p3IPTG_A_S1b	571516	0	227	225	2	0.888889	AAGTCGATGAAAGAA	AAGTCCATGTAACAT	missense_variant	MODERATE	cas9B	p.PhePheHisArg97MetLeuHisGly	cassette	0
494977	p3IPTG_A_S1b	567927	0	227	225	2	0.888889	TATGT	AATGA	missense_variant	MODERATE	cas9B	p.LysHisArg1296AsnHisTrp	cassette	0
495056	p3IPTG_A_S1b	569066	0	230	228	2	0.877193	T	C	missense_variant	MODERATE	cas9B	p.Lys918Arg	cassette	0
495019	p3IPTG_A_S1b	568509	0	231	229	2	0.873362	CGCC	TGCT	missense_variant	MODERATE	cas9B	p.GlyGly1103SerArg	cassette	0
495078	p3IPTG_A_S1b	569484	3.23954e-15	232	230	2	0.869565	CTCGCGAA	TTCTCCAT	missense_variant	MODERATE	cas9B	p.AsnSerArgGlu776LysTrpArgLys	cassette	0
495153	p3IPTG_A_S1b	570726	0	232	230	2	0.869565	CATCAATATAA	CTTCATTATAA	missense_variant	MODERATE	cas9B	p.IleAsp363AsnGlu	cassette	0
443585	p3IPTG_A_S1	571019	0	466	462	4	0.865801	GAAAGCTG	AAAAACTA	stop_gained	HIGH	cas9B	p.GlnLeuSer265*	cassette	0
443026	p3IPTG_A_S1	566198	0	587	582	5	0.859107	C	A	missense_variant	MODERATE	LacI4	p.Asp161Tyr	cassette	0
495084	p3IPTG_A_S1b	569567	0	235	233	2	0.858369	ATTA	TTTT	missense_variant	MODERATE	cas9B	p.ValMet750GluLys	cassette	0
494803	p3IPTG_A_S1b	565775	0	236	234	2	0.854701	T	C	missense_variant	MODERATE	LacI4	p.Lys302Glu	cassette	0
443415	p3IPTG_A_S1	569597	5.96725e-15	473	469	4	0.852878	ACAGTCTGT	CCGGTCAGT	missense_variant	MODERATE	cas9B	p.GlnThrVal739LeuThrGly	cassette	0
495020	p3IPTG_A_S1b	568520	7.10438e-15	237	235	2	0.851064	ACTTC	TCTTT	missense_variant	MODERATE	cas9B	p.GluVal1099LysGlu	cassette	0
495166	p3IPTG_A_S1b	571027	1.87615e-15	237	235	2	0.851064	TAAT	CAAC	synonymous_variant	LOW	cas9B	p.265	cassette	0
495076	p3IPTG_A_S1b	569466	0	237	235	2	0.851064	C	T	missense_variant	MODERATE	cas9B	p.Glu785Lys	cassette	0
495075	p3IPTG_A_S1b	569460	0	237	235	2	0.851064	C	A	missense_variant	MODERATE	cas9B	p.Gly787Cys	cassette	0
495142	p3IPTG_A_S1b	570596	0	237	235	2	0.851064	C	G	missense_variant	MODERATE	cas9B	p.Gly408Ala	cassette	0
494813	p3IPTG_A_S1b	565882	2.1323e-15	239	237	2	0.843882	ATG	TTA	missense_variant	MODERATE	LacI4	p.Met266Lys	cassette	0
494797	p3IPTG_A_S1b	565705	0	240	238	2	0.840336	A	C	missense_variant	MODERATE	LacI4	p.Val325Gly	cassette	0
443044	p3IPTG_A_S1	566352	0	600	595	5	0.840336	ACTAACCACAA	TCTATCCTCTA	missense_variant	MODERATE	LacI4	p.ValValSer107GluAspArg	cassette	0
495194	p3IPTG_A_S1b	571472	1.74055e-15	243	241	2	0.829876	T	A	missense_variant	MODERATE	cas9B	p.His116Leu	cassette	0
494899	p3IPTG_A_S1b	566964	0	243	241	2	0.829876	AACAGTA	TACTGTT	upstream_gene_variant	MODIFIER	intergenic_cassette	c.-2659_-2653delTACTGTTinsAACAGTA	cassette	0
495014	p3IPTG_A_S1b	568436	0	245	243	2	0.823045	GGATC	AGTTT	missense_variant	MODERATE	cas9B	p.AspPro1127LysLeu	cassette	0
494991	p3IPTG_A_S1b	568124	7.12722e-15	246	244	2	0.819672	TATTTG	TTTTTA	missense_variant	MODERATE	cas9B	p.Tyr1232Asn	cassette	0
494881	p3IPTG_A_S1b	566751	5.23576e-15	250	248	2	0.806452	A	C	upstream_gene_variant	MODIFIER	intergenic_cassette	c.-2440T>G	cassette	0
443317	p3IPTG_A_S1	568712	9.19172e-15	503	499	4	0.801603	T	A	missense_variant	MODERATE	cas9B	p.Tyr1036Phe	cassette	0
443188	p3IPTG_A_S1	567534	1.56101e-14	385	382	3	0.78534	TAAAAAAACAATAAATATT	TAAAAATACATTTAATTTT	upstream_gene_variant	MODIFIER	intergenic_cassette	c.-3239_-3229delTATTTATTGTTinsAATTAAATGTA	cassette	0
495250	p3IPTG_A_S1b	572063	6.43411e-15	129	128	1	0.78125	A	C	upstream_gene_variant	MODIFIER	regulator p438	c.-245T>G	cassette	0
494799	p3IPTG_A_S1b	565728	5.08556e-15	259	257	2	0.77821	C	T	synonymous_variant	LOW	LacI4	p.Leu317Leu	cassette	0
495062	p3IPTG_A_S1b	569208	5.20068e-16	261	259	2	0.772201	GAACGTT	AAAGGTA	missense_variant	MODERATE	cas9B	p.AsnValPro869TyrLeuSer	cassette	0
442976	p3IPTG_A_S1	565836	3.2021e-15	523	519	4	0.770713	CGAAATG	TGATATG	synonymous_variant	LOW	LacI4	p.282	cassette	0
495015	p3IPTG_A_S1b	568462	0	262	260	2	0.769231	A	G	synonymous_variant	LOW	cas9B	p.Leu1119Leu	cassette	0
494798	p3IPTG_A_S1b	565727	1.52206e-15	264	262	2	0.763359	G	A	stop_gained	HIGH	LacI4	p.Gln318*	cassette	0
494891	p3IPTG_A_S1b	566848	4.2041e-15	264	262	2	0.763359	TTTC	CTAG	upstream_gene_variant	MODIFIER	intergenic_cassette	c.-2540_-2537delGAAAinsCTAG	cassette	0
494829	p3IPTG_A_S1b	566045	5.65271e-16	267	265	2	0.754717	CGGCC	TGCCC	missense_variant	MODERATE	LacI4	p.AlaGly211GlySer	cassette	0
495248	p3IPTG_A_S1b	572035	7.6115e-16	134	133	1	0.75188	TTGGGT	ATAGGA	upstream_gene_variant	MODIFIER	regulator gRNA2	c.-222_-217delACCCAAinsTCCTAT	cassette	0
495249	p3IPTG_A_S1b	572053	6.08002e-15	134	133	1	0.75188	A	C	upstream_gene_variant	MODIFIER	regulator p438	c.-235T>G	cassette	0
443189	p3IPTG_A_S1	567564	0	404	401	3	0.74813	CAAAAAAAGATT	CAAAAAAAAGATT	upstream_gene_variant	MODIFIER	intergenic_cassette	c.-3261_-3260insT	cassette	0
443666	p3IPTG_A_S1	571713	1.12407e-14	541	537	4	0.744879	CCAGAACCT	TCTGTACCT	missense_variant	MODERATE	cas9B	p.LeuGly35GlnArg	cassette	0
494878	p3IPTG_A_S1b	566690	0	278	276	2	0.724638	ATTA	TTTT	upstream_gene_variant	MODIFIER	regulator pS	c.-2382_-2379delTAATinsAAAA	cassette	0
443615	p3IPTG_A_S1	571277	0	557	553	4	0.723327	A	G	missense_variant	MODERATE	cas9B	p.Val181Ala	cassette	0
443369	p3IPTG_A_S1	569142	1.11547e-15	559	555	4	0.720721	T	G	missense_variant	MODERATE	cas9B	p.Thr893Pro	cassette	0
494916	p3IPTG_A_S1b	567154	0	281	279	2	0.716846	CAAACTT	CATTCTC	upstream_gene_variant	MODIFIER	intergenic_cassette	c.-2849_-2845delAAGTTinsGAGAA	cassette	0
494895	p3IPTG_A_S1b	566901	3.79727e-15	281	279	2	0.716846	TTCAA	TCCAG	upstream_gene_variant	MODIFIER	intergenic_cassette	c.-2594_-2591delTTGAinsCTGG	cassette	0
494837	p3IPTG_A_S1b	566107	2.66744e-15	284	282	2	0.70922	TGTCC	AGACT	missense_variant	MODERATE	LacI4	p.GlyHis190SerLeu	cassette	0
494790	p3IPTG_A_S1b	565522	0	143	142	1	0.704225	A	G	upstream_gene_variant	MODIFIER	intergenic_cassette	c.-1211T>C	cassette	0
442998	p3IPTG_A_S1	565982	1.17551e-15	573	569	4	0.702988	A	G	missense_variant	MODERATE	LacI4	p.Ser233Pro	cassette	0
494836	p3IPTG_A_S1b	566097	5.01775e-15	289	287	2	0.696864	TATT	AATC	synonymous_variant	LOW	LacI4	p.195	cassette	0
443251	p3IPTG_A_S1	568078	2.71688e-16	434	431	3	0.696056	ACCCTTCA	ACCTTCA	frameshift_variant	HIGH	cas9B	p.Gly1247fs	cassette	0
494919	p3IPTG_A_S1b	567167	7.27789e-15	291	289	2	0.692042	TATCTAA	CAACTAG	upstream_gene_variant	MODIFIER	intergenic_cassette	c.-2862_-2856delTTAGATAinsCTAGTTG	cassette	0
494851	p3IPTG_A_S1b	566273	6.30603e-15	291	289	2	0.692042	T	C	missense_variant	MODERATE	LacI4	p.Ile136Val	cassette	0
494826	p3IPTG_A_S1b	566003	0	291	289	2	0.692042	CAATT	TAATA	missense_variant	MODERATE	LacI4	p.Ala226Thr	cassette	0
495247	p3IPTG_A_S1b	572021	7.54888e-15	148	147	1	0.680272	A	G	upstream_gene_variant	MODIFIER	regulator gRNA2	c.-203T>C	cassette	0
494841	p3IPTG_A_S1b	566158	6.73522e-15	296	294	2	0.680272	GAGA	AAGT	missense_variant	MODERATE	LacI4	p.PheSer173TyrPhe	cassette	0
494824	p3IPTG_A_S1b	565984	0	298	296	2	0.675676	C	A	missense_variant	MODERATE	LacI4	p.Trp232Leu	cassette	0
443437	p3IPTG_A_S1	569815	1.44948e-14	448	445	3	0.674157	ATTAATCAAT	TTTAGTCAAT	missense_variant	MODERATE	cas9B	p.IleAsn667ThrLys	cassette	0
494870	p3IPTG_A_S1b	566535	0	304	302	2	0.662252	TTCTCTAGTTT	ATCACTAGTTT	missense_variant	MODERATE	LacI4	p.ArgGlu47SerAsp	cassette	0
443634	p3IPTG_A_S1	571437	0	456	453	3	0.662252	AAGCAA	CTGCTC	missense_variant	MODERATE	cas9B	p.ValAlaTyr126GlyAlaAsp	cassette	0
443285	p3IPTG_A_S1	568398	1.47663e-15	463	460	3	0.652174	AAGCTA	TTGCTT	missense_variant	MODERATE	cas9B	p.ValAlaTyr1139GluAlaAsn	cassette	0
443559	p3IPTG_A_S1	570805	0	466	463	3	0.647948	TAAAGC	TAAGC	frameshift_variant	HIGH	cas9B	p.Leu338fs	cassette	0
443194	p3IPTG_A_S1	567603	0	467	464	3	0.646552	TGTTTTTT	AATAATTA	upstream_gene_variant	MODIFIER	intergenic_cassette	c.-3299_-3292delAAAAAACAinsTAATTATT	cassette	0
443127	p3IPTG_A_S1	567041	1.12258e-14	639	635	4	0.629921	ATCTACTA	CTCTCCTC	upstream_gene_variant	MODIFIER	intergenic_cassette	c.-2737_-2730delTAGTAGATinsGAGGAGAG	cassette	0
443407	p3IPTG_A_S1	569531	0	480	477	3	0.628931	A	C	missense_variant	MODERATE	cas9B	p.Met763Arg	cassette	0
443532	p3IPTG_A_S1	570652	0	481	478	3	0.627615	T	A	missense_variant	MODERATE	cas9B	p.Leu389Phe	cassette	0
442965	p3IPTG_A_S1	565786	1.89876e-15	482	479	3	0.626305	A	G	missense_variant	MODERATE	LacI4	p.Leu298Pro	cassette	0
443558	p3IPTG_A_S1	570793	6.11769e-15	484	481	3	0.623701	TTGTT	ATGTA	missense_variant	MODERATE	cas9B	p.GlnGln341LeuHis	cassette	0
443675	p3IPTG_A_S1	571772	0	484	481	3	0.623701	A	G	missense_variant	MODERATE	cas9B	p.Val16Ala	cassette	0
442983	p3IPTG_A_S1	565901	5.8161e-15	489	486	3	0.617284	G	T	missense_variant	MODERATE	LacI4	p.Gln260Lys	cassette	0
495246	p3IPTG_A_S1b	572009	5.61269e-16	164	163	1	0.613497	TTT	CTA	upstream_gene_variant	MODIFIER	regulator gRNA2	c.-193_-191delAAAinsTAG	cassette	0
443414	p3IPTG_A_S1	569584	0	496	493	3	0.608519	ATCAACAA	TTCACCAC	missense_variant	MODERATE	cas9B	p.ValValAsp743GlyGlyGlu	cassette	0
443632	p3IPTG_A_S1	571421	0	503	500	3	0.6	G	A	missense_variant	MODERATE	cas9B	p.Pro133Leu	cassette	0
442964	p3IPTG_A_S1	565781	0	504	501	3	0.598802	T	C	missense_variant	MODERATE	LacI4	p.Thr300Ala	cassette	0
443350	p3IPTG_A_S1	568987	1.52487e-14	504	501	3	0.598802	A	C	missense_variant	MODERATE	cas9B	p.Asp944Glu	cassette	0
443607	p3IPTG_A_S1	571234	0	504	501	3	0.598802	T	A	missense_variant	MODERATE	cas9B	p.Leu195Phe	cassette	0
443494	p3IPTG_A_S1	570304	1.16329e-14	505	502	3	0.59761	TTCAT	ATCAA	missense_variant	MODERATE	cas9B	p.AsnGlu504IleAsp	cassette	0
443629	p3IPTG_A_S1	571395	0	505	502	3	0.59761	ATTTTTTTCGC	ATTTTTTTTCGC	frameshift_variant	HIGH	cas9B	p.Leu142fs	cassette	0
443619	p3IPTG_A_S1	571306	5.43965e-15	507	504	3	0.595238	CTCAATCAAAAAATGA	TTCATTCTAAAAATGA	stop_gained	HIGH	cas9B	p.LeuIle169*	cassette	0
443324	p3IPTG_A_S1	568789	1.92136e-15	507	504	3	0.595238	ATAGACAAA	CTAGCCACC	stop_gained	HIGH	cas9B	p.PheValTyr1008*	cassette	0
443304	p3IPTG_A_S1	568594	1.46161e-14	508	505	3	0.594059	ATC	TTT	missense_variant	MODERATE	cas9B	p.Asp1075Lys	cassette	0
443660	p3IPTG_A_S1	571654	0	509	506	3	0.592885	ACT	TCC	missense_variant	MODERATE	cas9B	p.Ser55Gly	cassette	0
442948	p3IPTG_A_S1	565660	0	510	507	3	0.591716	GTTTTCCG	GTTTCCG	frameshift_variant	HIGH	LacI4	p.Thr340fs	cassette	0
443528	p3IPTG_A_S1	570603	0	511	508	3	0.590551	C	T	missense_variant	MODERATE	cas9B	p.Asp406Asn	cassette	0
495232	p3IPTG_A_S1b	571816	3.41282e-15	171	170	1	0.588235	CAG	TAA	start_retained_variant	LOW	cas9B	p.1?	cassette	0
494791	p3IPTG_A_S1b	565556	1.38627e-14	171	170	1	0.588235	ATCG	TTCA	stop_lost	HIGH	LacI4	p.ArgTer374TrpLysext*?	cassette	0
495235	p3IPTG_A_S1b	571847	1.30335e-15	171	170	1	0.588235	CTAATTCTAT	GTAACACTAC	upstream_gene_variant	MODIFIER	regulator pG64	c.-38_-29delATAGAATTAGinsGTAGTGTTAC	cassette	0
494946	p3IPTG_A_S1b	567535	0	172	171	1	0.584795	AAAAA	TAATT	upstream_gene_variant	MODIFIER	intergenic_cassette	c.-3228_-3224delTTTTTinsAATTA	cassette	0
494945	p3IPTG_A_S1b	567526	0	173	172	1	0.581395	TAATT	CAGTC	upstream_gene_variant	MODIFIER	intergenic_cassette	c.-3219_-3215delAATTAinsGACTG	cassette	0
443103	p3IPTG_A_S1	566814	9.88459e-15	526	523	3	0.573614	AACAGTAAAACCTAA	AGCAGAAAAGCCTAA	upstream_gene_variant	MODIFIER	intergenic_cassette	c.-2512_-2504delTTTTACTGTinsCTTTTCTGC	cassette	0
442972	p3IPTG_A_S1	565822	9.34239e-15	532	529	3	0.567108	T	C	missense_variant	MODERATE	LacI4	p.Asp286Gly	cassette	0
443154	p3IPTG_A_S1	567282	1.27474e-14	533	530	3	0.566038	A	C	upstream_gene_variant	MODIFIER	intergenic_cassette	c.-2971T>G	cassette	0
442973	p3IPTG_A_S1	565823	0	535	532	3	0.56391	C	T	missense_variant	MODERATE	LacI4	p.Asp286Asn	cassette	0
443473	p3IPTG_A_S1	570146	7.68496e-15	535	532	3	0.56391	TTT	CTA	missense_variant	MODERATE	cas9B	p.Lys558Arg	cassette	0
443334	p3IPTG_A_S1	568891	0	537	534	3	0.561798	ACGTA	TTGTT	missense_variant	MODERATE	cas9B	p.ValArg975GluGln	cassette	0
443649	p3IPTG_A_S1	571551	0	539	536	3	0.559702	TCT	CCC	missense_variant	MODERATE	cas9B	p.GluMet89GlyVal	cassette	0
495233	p3IPTG_A_S1b	571827	3.1835e-15	180	179	1	0.558659	TTCCT	CTCCA	upstream_gene_variant	MODIFIER	regulator pG64	c.-13_-9delAGGAAinsTGGAG	cassette	0
495245	p3IPTG_A_S1b	571985	3.81211e-15	181	180	1	0.555556	GACT	AACA	upstream_gene_variant	MODIFIER	regulator gRNA2	c.-170_-167delAGTCinsTGTT	cassette	0
442996	p3IPTG_A_S1	565971	8.44493e-16	545	542	3	0.553506	G	A	synonymous_variant	LOW	LacI4	p.Ser236Ser	cassette	0
494994	p3IPTG_A_S1b	568177	0	182	181	1	0.552486	CAGCATCCGTTTA	GAGGATTCGATTA	missense_variant	MODERATE	cas9B	p.LysArgMet1211AsnArgIle	cassette	0
495244	p3IPTG_A_S1b	571959	5.57478e-15	183	182	1	0.549451	G	A	upstream_gene_variant	MODIFIER	regulator gRNA2	c.-141C>T	cassette	0
495227	p3IPTG_A_S1b	571761	0	184	183	1	0.546448	C	G	missense_variant	MODERATE	cas9B	p.Val20Leu	cassette	0
495234	p3IPTG_A_S1b	571840	6.97631e-15	184	183	1	0.546448	C	T	upstream_gene_variant	MODIFIER	regulator pG64	c.-22G>A	cassette	0
443010	p3IPTG_A_S1	566062	0	553	550	3	0.545455	G	T	missense_variant	MODERATE	LacI4	p.Ala206Asp	cassette	0
443698	p3IPTG_A_S1	572005	1.41638e-14	369	367	2	0.544959	GCTA	TCTT	upstream_gene_variant	MODIFIER	regulator gRNA2	c.-190_-187delTAGCinsAAGA	cassette	0
443038	p3IPTG_A_S1	566295	0	555	552	3	0.543478	T	C	synonymous_variant	LOW	LacI4	p.Ala128Ala	cassette	0
443614	p3IPTG_A_S1	571270	3.83471e-15	557	554	3	0.541516	TTTGTC	GTTGGC	missense_variant	MODERATE	cas9B	p.AspLys182AlaAsn	cassette	0
443478	p3IPTG_A_S1	570172	0	557	554	3	0.541516	AACAA	TTCAT	missense_variant	MODERATE	cas9B	p.IleVal548AsnGlu	cassette	0
494944	p3IPTG_A_S1b	567518	3.91758e-16	186	185	1	0.540541	A	C	upstream_gene_variant	MODIFIER	intergenic_cassette	c.-3207T>G	cassette	0
495229	p3IPTG_A_S1b	571776	2.52759e-15	189	188	1	0.531915	TATT	AACC	missense_variant	MODERATE	cas9B	p.AsnSer14GlyCys	cassette	0
494941	p3IPTG_A_S1b	567483	1.40282e-14	190	189	1	0.529101	T	C	upstream_gene_variant	MODIFIER	intergenic_cassette	c.-3172A>G	cassette	0
495112	p3IPTG_A_S1b	569992	0	190	189	1	0.529101	ATTA	TTTT	missense_variant	MODERATE	cas9B	p.AspAsn608GluLys	cassette	0
495024	p3IPTG_A_S1b	568622	3.1795e-15	190	189	1	0.529101	TTAGTTTC	CTAATTTT	missense_variant	MODERATE	cas9B	p.GluThrAsn1064LysIleSer	cassette	0
494999	p3IPTG_A_S1b	568229	3.72194e-15	190	189	1	0.529101	TTAA	CTAT	missense_variant	MODERATE	cas9B	p.IleLys1196AsnArg	cassette	0
495223	p3IPTG_A_S1b	571723	1.99669e-15	191	190	1	0.526316	G	T	missense_variant	MODERATE	cas9B	p.Phe32Leu	cassette	0
494940	p3IPTG_A_S1b	567482	0	191	190	1	0.526316	T	C	upstream_gene_variant	MODIFIER	intergenic_cassette	c.-3171A>G	cassette	0
495113	p3IPTG_A_S1b	569996	1.98163e-15	191	190	1	0.526316	T	C	missense_variant	MODERATE	cas9B	p.Asp608Gly	cassette	0
495241	p3IPTG_A_S1b	571899	5.40927e-15	192	191	1	0.52356	T	C	upstream_gene_variant	MODIFIER	regulator pG64	c.-81A>G	cassette	0
495240	p3IPTG_A_S1b	571893	3.52629e-15	192	191	1	0.52356	ATT	GTC	upstream_gene_variant	MODIFIER	regulator pG64	c.-77_-75delAATinsGAC	cassette	0
494792	p3IPTG_A_S1b	565589	0	193	192	1	0.520833	G	T	missense_variant	MODERATE	LacI4	p.Gln364Lys	cassette	0
495023	p3IPTG_A_S1b	568614	0	193	192	1	0.520833	T	C	missense_variant	MODERATE	cas9B	p.Thr1069Ala	cassette	0
443367	p3IPTG_A_S1	569133	1.38024e-14	580	577	3	0.519931	TACGT	CACGC	missense_variant	MODERATE	cas9B	p.Lys896Glu	cassette	0
494939	p3IPTG_A_S1b	567465	1.36517e-14	195	194	1	0.515464	A	T	upstream_gene_variant	MODIFIER	intergenic_cassette	c.-3154T>A	cassette	0
494948	p3IPTG_A_S1b	567561	6.20809e-15	195	194	1	0.515464	AAACA	TTGCC	upstream_gene_variant	MODIFIER	intergenic_cassette	c.-3254_-3250delTGTTTinsGGCAA	cassette	0
495143	p3IPTG_A_S1b	570603	0	196	195	1	0.512821	CAAAGGTC	GAAAAGTA	missense_variant	MODERATE	cas9B	p.Asp406His	cassette	0
495226	p3IPTG_A_S1b	571757	3.624e-15	196	195	1	0.512821	A	G	missense_variant	MODERATE	cas9B	p.Ile21Thr	cassette	0
495224	p3IPTG_A_S1b	571748	0	196	195	1	0.512821	TCA	TCCA	frameshift_variant	HIGH	cas9B	p.Glu24fs	cassette	0
442999	p3IPTG_A_S1	565983	0	589	586	3	0.511945	C	A	missense_variant	MODERATE	LacI4	p.Trp232Cys	cassette	0
494996	p3IPTG_A_S1b	568201	7.00668e-15	197	196	1	0.510204	T	C	synonymous_variant	LOW	cas9B	p.Leu1206Leu	cassette	0
495176	p3IPTG_A_S1b	571183	0	197	196	1	0.510204	AAGAATCG	TAGATTCA	missense_variant	MODERATE	cas9B	p.AlaIle210ValAsn	cassette	0
495177	p3IPTG_A_S1b	571230	7.05188e-15	197	196	1	0.510204	C	T	missense_variant	MODERATE	cas9B	p.Glu197Lys	cassette	0
443031	p3IPTG_A_S1	566236	0	591	588	3	0.510204	ACTGCT	GTTGCA	missense_variant	MODERATE	LacI4	p.Val148Thr	cassette	0
495225	p3IPTG_A_S1b	571755	7.00668e-15	197	196	1	0.510204	T	C	missense_variant	MODERATE	cas9B	p.Thr22Ala	cassette	0
443693	p3IPTG_A_S1	571941	6.31357e-15	395	393	2	0.508906	CAAAAAAAGCAC	CAAAAAAAAGCAC	upstream_gene_variant	MODIFIER	intergenic_cassette	c.-131_-130insT	cassette	0
494957	p3IPTG_A_S1b	567625	1.04268e-14	198	197	1	0.507614	T	C	upstream_gene_variant	MODIFIER	intergenic_cassette	c.-3314A>G	cassette	0
495243	p3IPTG_A_S1b	571923	0	198	197	1	0.507614	C	G	upstream_gene_variant	MODIFIER	regulator pG64	c.-105G>C	cassette	0
495186	p3IPTG_A_S1b	571341	0	198	197	1	0.507614	G	A	missense_variant	MODERATE	cas9B	p.His160Tyr	cassette	0
442940	p3IPTG_A_S1	565564	0	397	395	2	0.506329	TGA	CGG	missense_variant	MODERATE	LacI4	p.Gln372Arg	cassette	0
495072	p3IPTG_A_S1b	569410	0	199	198	1	0.50505	A	T	missense_variant	MODERATE	cas9B	p.Asn803Lys	cassette	0
495242	p3IPTG_A_S1b	571916	0	199	198	1	0.50505	T	C	upstream_gene_variant	MODIFIER	regulator pG64	c.-98A>G	cassette	0
494997	p3IPTG_A_S1b	568208	0	199	198	1	0.50505	AAAAG	TAAAA	missense_variant	MODERATE	cas9B	p.LeuPhe1203PheTyr	cassette	0
495171	p3IPTG_A_S1b	571115	3.36761e-15	200	199	1	0.502513	TTT	CTA	missense_variant	MODERATE	cas9B	p.LysAsn234AsnSer	cassette	0
495239	p3IPTG_A_S1b	571886	1.83848e-15	200	199	1	0.502513	T	C	upstream_gene_variant	MODIFIER	regulator pG64	c.-68A>G	cassette	0
494981	p3IPTG_A_S1b	568051	3.26967e-15	201	200	1	0.5	T	C	synonymous_variant	LOW	cas9B	p.Gln1256Gln	cassette	0
494995	p3IPTG_A_S1b	568196	3.36761e-15	201	200	1	0.5	TTT	ATA	missense_variant	MODERATE	cas9B	p.GluAsn1207AspIle	cassette	0
495237	p3IPTG_A_S1b	571871	0	202	201	1	0.497512	A	G	upstream_gene_variant	MODIFIER	regulator pG64	c.-53T>C	cassette	0
495000	p3IPTG_A_S1b	568242	0	202	201	1	0.497512	CTTTTTTAAC	CTTTTTTTAAC	frameshift_variant	HIGH	cas9B	p.Asp1193fs	cassette	0
495236	p3IPTG_A_S1b	571868	2.36232e-15	203	202	1	0.49505	A	G	upstream_gene_variant	MODIFIER	regulator pG64	c.-50T>C	cassette	0
494956	p3IPTG_A_S1b	567623	0	203	202	1	0.49505	G	T	upstream_gene_variant	MODIFIER	intergenic_cassette	c.-3312C>A	cassette	0
494954	p3IPTG_A_S1b	567615	1.15119e-14	204	203	1	0.492611	TTCT	ATCA	upstream_gene_variant	MODIFIER	intergenic_cassette	c.-3307_-3304delAGAAinsTGAT	cassette	0
494998	p3IPTG_A_S1b	568213	0	204	203	1	0.492611	A	T	missense_variant	MODERATE	cas9B	p.Ser1202Arg	cassette	0
495048	p3IPTG_A_S1b	568877	0	204	203	1	0.492611	TAATTGT	AAAATGA	missense_variant	MODERATE	cas9B	p.AsnAsnTyr979IleIlePhe	cassette	0
443696	p3IPTG_A_S1	571969	0	409	407	2	0.4914	TTTC	ATTT	upstream_gene_variant	MODIFIER	regulator gRNA2	c.-154_-151delGAAAinsAAAT	cassette	0
495188	p3IPTG_A_S1b	571395	1.46933e-15	205	204	1	0.490196	ATTTTTTTCGC	ATTTTTTTTCGC	frameshift_variant	HIGH	cas9B	p.Leu142fs	cassette	0
494951	p3IPTG_A_S1b	567579	0	205	204	1	0.490196	CAAATAA	TAATTAT	upstream_gene_variant	MODIFIER	intergenic_cassette	c.-3274_-3268delTTATTTGinsATAATTA	cassette	0
495105	p3IPTG_A_S1b	569873	1.46933e-15	205	204	1	0.490196	T	C	missense_variant	MODERATE	cas9B	p.Lys649Arg	cassette	0
495012	p3IPTG_A_S1b	568406	0	205	204	1	0.490196	GTTGG	ATTGA	missense_variant	MODERATE	cas9B	p.ProThr1137SerMet	cassette	0
495044	p3IPTG_A_S1b	568858	1.46933e-15	205	204	1	0.490196	C	G	synonymous_variant	LOW	cas9B	p.Ala987Ala	cassette	0
494955	p3IPTG_A_S1b	567620	0	206	205	1	0.487805	T	A	upstream_gene_variant	MODIFIER	intergenic_cassette	c.-3309A>T	cassette	0
495022	p3IPTG_A_S1b	568570	7.06671e-15	206	205	1	0.487805	CACT	TACA	synonymous_variant	LOW	cas9B	p.1084	cassette	0
494958	p3IPTG_A_S1b	567632	1.50229e-14	206	205	1	0.487805	CTG	GTA	upstream_gene_variant	MODIFIER	intergenic_cassette	c.-3323_-3321delCAGinsTAC	cassette	0
495094	p3IPTG_A_S1b	569688	0	206	205	1	0.487805	CTTTTTGA	CTTTTGA	frameshift_variant	HIGH	cas9B	p.Ala711fs	cassette	0
443226	p3IPTG_A_S1	567871	0	414	412	2	0.485437	CGTCA	CATCT	stop_gained	HIGH	cas9B	p.LeuThr1315*	cassette	0
443076	p3IPTG_A_S1	566557	0	621	618	3	0.485437	T	G	missense_variant	MODERATE	LacI4	p.His41Pro	cassette	0
495144	p3IPTG_A_S1b	570614	0	207	206	1	0.485437	T	C	missense_variant	MODERATE	cas9B	p.Gln402Arg	cassette	0
495080	p3IPTG_A_S1b	569523	0	207	206	1	0.485437	C	A	stop_gained	HIGH	cas9B	p.Glu766*	cassette	0
495098	p3IPTG_A_S1b	569750	3.12677e-15	207	206	1	0.485437	TTGGC	ATGGT	missense_variant	MODERATE	cas9B	p.AlaAsn689ThrIle	cassette	0
495031	p3IPTG_A_S1b	568715	0	208	207	1	0.483092	T	A	missense_variant	MODERATE	cas9B	p.Lys1035Ile	cassette	0
495111	p3IPTG_A_S1b	569970	0	208	207	1	0.483092	C	T	missense_variant	MODERATE	cas9B	p.Glu617Lys	cassette	0
495071	p3IPTG_A_S1b	569384	0	208	207	1	0.483092	TAGA	CAGT	missense_variant	MODERATE	cas9B	p.LeuTyr811HisCys	cassette	0
495222	p3IPTG_A_S1b	571712	0	208	207	1	0.483092	CCCA	TCCT	missense_variant	MODERATE	cas9B	p.LeuGly35GlnGlu	cassette	0
495052	p3IPTG_A_S1b	568941	1.70288e-15	209	208	1	0.480769	A	C	missense_variant	MODERATE	cas9B	p.Ser960Ala	cassette	0
495068	p3IPTG_A_S1b	569346	0	209	208	1	0.480769	CCA	TCT	missense_variant	MODERATE	cas9B	p.ValAsp824GluAsn	cassette	0
495184	p3IPTG_A_S1b	571323	0	209	208	1	0.480769	CACG	TACA	missense_variant	MODERATE	cas9B	p.ArgGly165CysSer	cassette	0
495187	p3IPTG_A_S1b	571371	0	209	208	1	0.480769	CCG	TCA	missense_variant	MODERATE	cas9B	p.AlaAsp149ValAsn	cassette	0
495107	p3IPTG_A_S1b	569897	0	209	208	1	0.480769	T	A	missense_variant	MODERATE	cas9B	p.His641Leu	cassette	0
494961	p3IPTG_A_S1b	567681	0	209	208	1	0.480769	T	G	upstream_gene_variant	MODIFIER	intergenic_cassette	c.-3370A>C	cassette	0
495214	p3IPTG_A_S1b	571634	0	209	208	1	0.480769	GTC	ATT	missense_variant	MODERATE	cas9B	p.Thr62Ile	cassette	0
495049	p3IPTG_A_S1b	568923	3.09663e-15	210	209	1	0.478469	A	G	missense_variant	MODERATE	cas9B	p.Phe966Leu	cassette	0
495070	p3IPTG_A_S1b	569356	3.12677e-15	210	209	1	0.478469	G	A	synonymous_variant	LOW	cas9B	p.Asp821Asp	cassette	0
494938	p3IPTG_A_S1b	567416	3.12677e-15	210	209	1	0.478469	G	A	upstream_gene_variant	MODIFIER	intergenic_cassette	c.-3105C>T	cassette	0
495183	p3IPTG_A_S1b	571312	5.09309e-15	210	209	1	0.478469	CAAAAAATG	CAAAAATG	frameshift_variant	HIGH	cas9B	p.Leu169fs	cassette	0
442942	p3IPTG_A_S1	565590	0	420	418	2	0.478469	A	G	synonymous_variant	LOW	LacI4	p.Arg363Arg	cassette	0
495168	p3IPTG_A_S1b	571067	5.20586e-15	210	209	1	0.478469	TTAG	ATAA	missense_variant	MODERATE	cas9B	p.ProAsn250LeuIle	cassette	0
495216	p3IPTG_A_S1b	571656	0	211	210	1	0.47619	T	G	missense_variant	MODERATE	cas9B	p.Ser55Arg	cassette	0
495181	p3IPTG_A_S1b	571291	1.07886e-14	211	210	1	0.47619	AGG	TGC	missense_variant	MODERATE	cas9B	p.Pro176Ala	cassette	0
494953	p3IPTG_A_S1b	567604	0	211	210	1	0.47619	G	A	upstream_gene_variant	MODIFIER	intergenic_cassette	c.-3293C>T	cassette	0
495090	p3IPTG_A_S1b	569647	6.50945e-15	211	210	1	0.47619	A	T	synonymous_variant	LOW	cas9B	p.Ile724Ile	cassette	0
495213	p3IPTG_A_S1b	571633	0	212	211	1	0.473934	A	G	synonymous_variant	LOW	cas9B	p.Thr62Thr	cassette	0
495086	p3IPTG_A_S1b	569576	5.66547e-14	212	211	1	0.473934	ACCA	TCCT	stop_gained	HIGH	cas9B	p.LeuVal747*	cassette	0
495190	p3IPTG_A_S1b	571421	0	213	212	1	0.471698	G	A	missense_variant	MODERATE	cas9B	p.Pro133Leu	cassette	0
495117	p3IPTG_A_S1b	570075	3.06061e-17	213	212	1	0.471698	CTGA	TTGT	missense_variant	MODERATE	cas9B	p.SerGly581ThrArg	cassette	0
495028	p3IPTG_A_S1b	568678	0	213	212	1	0.471698	T	C	synonymous_variant	LOW	cas9B	p.Lys1047Lys	cassette	0
495043	p3IPTG_A_S1b	568855	3.34525e-15	214	213	1	0.469484	A	C	stop_gained	HIGH	cas9B	p.Tyr988*	cassette	0
495220	p3IPTG_A_S1b	571699	0	214	213	1	0.469484	GCG	CCA	missense_variant	MODERATE	cas9B	p.Arg40Trp	cassette	0
495089	p3IPTG_A_S1b	569636	0	214	213	1	0.469484	GCTAA	CCTAT	missense_variant	MODERATE	cas9B	p.LeuAla727IleGly	cassette	0
495173	p3IPTG_A_S1b	571143	1.34102e-15	214	213	1	0.469484	T	A	missense_variant	MODERATE	cas9B	p.Ile226Phe	cassette	0
495097	p3IPTG_A_S1b	569739	3.37538e-15	214	213	1	0.469484	T	A	missense_variant	MODERATE	cas9B	p.Met694Leu	cassette	0
495120	p3IPTG_A_S1b	570102	3.34525e-15	214	213	1	0.469484	C	A	stop_gained	HIGH	cas9B	p.Glu573*	cassette	0
494980	p3IPTG_A_S1b	568030	0	214	213	1	0.469484	CTTA	TTTT	missense_variant	MODERATE	cas9B	p.His1262Gln	cassette	0
495051	p3IPTG_A_S1b	568936	6.75053e-15	215	214	1	0.46729	T	C	synonymous_variant	LOW	cas9B	p.Lys961Lys	cassette	0
495148	p3IPTG_A_S1b	570667	4.73123e-15	215	214	1	0.46729	A	T	missense_variant	MODERATE	cas9B	p.Asp384Glu	cassette	0
443176	p3IPTG_A_S1	567458	0	430	428	2	0.46729	GCTTCT	ACTCCT	upstream_gene_variant	MODIFIER	intergenic_cassette	c.-3150_-3147delAAGCinsGAGT	cassette	0
443209	p3IPTG_A_S1	567770	0	432	430	2	0.465116	TGATG	TAATA	stop_gained	HIGH	cas9B	p.HisGln1349*	cassette	0
495238	p3IPTG_A_S1b	571872	7.353e-15	216	215	1	0.465116	TTGT	ATGA	upstream_gene_variant	MODIFIER	regulator pG64	c.-57_-54delACAAinsTCAT	cassette	0
443205	p3IPTG_A_S1	567731	0	432	430	2	0.465116	CTC	TTT	missense_variant	MODERATE	cas9B	p.Ser1363Asn	cassette	0
495109	p3IPTG_A_S1b	569908	0	216	215	1	0.465116	T	A	missense_variant	MODERATE	cas9B	p.Lys637Asn	cassette	0
495191	p3IPTG_A_S1b	571454	2.65214e-15	216	215	1	0.465116	ATA	TTT	missense_variant	MODERATE	cas9B	p.AsnIle121LysLys	cassette	0
495217	p3IPTG_A_S1b	571673	2.56173e-15	216	215	1	0.465116	CCTAT	TCTAA	missense_variant	MODERATE	cas9B	p.IleGly48LeuGlu	cassette	0
443683	p3IPTG_A_S1	571864	0	432	430	2	0.465116	G	C	upstream_gene_variant	MODIFIER	regulator pG64	c.-46C>G	cassette	0
494952	p3IPTG_A_S1b	567599	0	216	215	1	0.465116	TTTT	CTTC	upstream_gene_variant	MODIFIER	intergenic_cassette	c.-3291_-3288delAAAAinsGAAG	cassette	0
494793	p3IPTG_A_S1b	565607	0	216	215	1	0.465116	G	C	missense_variant	MODERATE	LacI4	p.Leu358Val	cassette	0
494943	p3IPTG_A_S1b	567511	0	216	215	1	0.465116	A	C	upstream_gene_variant	MODIFIER	intergenic_cassette	c.-3200T>G	cassette	0
495139	p3IPTG_A_S1b	570554	0	216	215	1	0.465116	A	G	missense_variant	MODERATE	cas9B	p.Ile422Thr	cassette	0
495069	p3IPTG_A_S1b	569352	0	217	216	1	0.462963	A	G	missense_variant	MODERATE	cas9B	p.Tyr823His	cassette	0
495034	p3IPTG_A_S1b	568744	0	217	216	1	0.462963	A	G	synonymous_variant	LOW	cas9B	p.Ser1025Ser	cassette	0
495050	p3IPTG_A_S1b	568931	3.2021e-15	217	216	1	0.462963	ACTAA	TCTAG	missense_variant	MODERATE	cas9B	p.Val963Asp	cassette	0
495219	p3IPTG_A_S1b	571696	0	217	216	1	0.462963	G	A	synonymous_variant	LOW	cas9B	p.His41His	cassette	0
494989	p3IPTG_A_S1b	568108	4.86684e-15	217	216	1	0.462963	ATA	GTT	missense_variant	MODERATE	cas9B	p.Tyr1237Asn	cassette	0
495167	p3IPTG_A_S1b	571063	6.2985e-15	217	216	1	0.462963	AAA	TAT	missense_variant	MODERATE	cas9B	p.Phe252Ile	cassette	0
443254	p3IPTG_A_S1	568111	0	435	433	2	0.461894	TAAAAAATTC	TAAAAATTC	frameshift_variant	HIGH	cas9B	p.Leu1236fs	cassette	0
495116	p3IPTG_A_S1b	570060	0	218	217	1	0.460829	A	G	missense_variant	MODERATE	cas9B	p.Phe587Leu	cassette	0
494802	p3IPTG_A_S1b	565763	0	218	217	1	0.460829	G	C	missense_variant	MODERATE	LacI4	p.Arg306Gly	cassette	0
495099	p3IPTG_A_S1b	569762	0	218	217	1	0.460829	T	A	missense_variant	MODERATE	cas9B	p.Asp686Val	cassette	0
495221	p3IPTG_A_S1b	571703	0	218	217	1	0.460829	T	C	missense_variant	MODERATE	cas9B	p.Asp39Gly	cassette	0
443204	p3IPTG_A_S1	567729	0	438	436	2	0.458716	G	T	missense_variant	MODERATE	cas9B	p.Gln1364Lys	cassette	0
495009	p3IPTG_A_S1b	568382	4.61093e-15	219	218	1	0.458716	ACCA	TCCG	missense_variant	MODERATE	cas9B	p.ValVal1145AlaAsp	cassette	0
443566	p3IPTG_A_S1	570882	0	438	436	2	0.458716	T	C	missense_variant	MODERATE	cas9B	p.Thr313Ala	cassette	0
495178	p3IPTG_A_S1b	571246	2.94643e-15	219	218	1	0.458716	G	A	synonymous_variant	LOW	cas9B	p.Thr191Thr	cassette	0
495100	p3IPTG_A_S1b	569779	4.95725e-15	219	218	1	0.458716	T	C	synonymous_variant	LOW	cas9B	p.Leu680Leu	cassette	0
494959	p3IPTG_A_S1b	567647	2.96102e-15	219	218	1	0.458716	T	C	upstream_gene_variant	MODIFIER	intergenic_cassette	c.-3336A>G	cassette	0
495206	p3IPTG_A_S1b	571595	6.40421e-15	220	219	1	0.456621	CGA	CA	frameshift_variant	HIGH	cas9B	p.Arg75fs	cassette	0
495091	p3IPTG_A_S1b	569656	1.10017e-15	220	219	1	0.456621	ATG	TTA	stop_gained	HIGH	cas9B	p.His721*	cassette	0
495021	p3IPTG_A_S1b	568543	6.37384e-15	220	219	1	0.456621	G	C	synonymous_variant	LOW	cas9B	p.Val1092Val	cassette	0
495108	p3IPTG_A_S1b	569901	6.41904e-15	220	219	1	0.456621	C	G	missense_variant	MODERATE	cas9B	p.Ala640Pro	cassette	0
494794	p3IPTG_A_S1b	565621	0	220	219	1	0.456621	G	A	missense_variant	MODERATE	LacI4	p.Ala353Val	cassette	0
495085	p3IPTG_A_S1b	569575	6.38867e-15	220	219	1	0.456621	G	T	synonymous_variant	LOW	cas9B	p.Val748Val	cassette	0
495179	p3IPTG_A_S1b	571271	1.47663e-15	221	220	1	0.454545	TTGT	ATGA	missense_variant	MODERATE	cas9B	p.AspLys182ValIle	cassette	0
495157	p3IPTG_A_S1b	570860	0	221	220	1	0.454545	G	A	missense_variant	MODERATE	cas9B	p.Ser320Leu	cassette	0
495134	p3IPTG_A_S1b	570504	2.1509e-15	221	220	1	0.454545	TCT	ACA	stop_gained	HIGH	cas9B	p.GluLys438*	cassette	0
495129	p3IPTG_A_S1b	570346	2.1848e-15	221	220	1	0.454545	AAATGAT	TTGTGAC	missense_variant	MODERATE	cas9B	p.Phe491Gln	cassette	0
495115	p3IPTG_A_S1b	570042	0	222	221	1	0.452489	T	C	missense_variant	MODERATE	cas9B	p.Thr593Ala	cassette	0
495212	p3IPTG_A_S1b	571620	0	222	221	1	0.452489	T	C	missense_variant	MODERATE	cas9B	p.Thr67Ala	cassette	0
495104	p3IPTG_A_S1b	569842	0	222	221	1	0.452489	C	T	synonymous_variant	LOW	cas9B	p.Trp659Trp	cassette	0
495175	p3IPTG_A_S1b	571166	0	222	221	1	0.452489	T	G	missense_variant	MODERATE	cas9B	p.Lys218Thr	cassette	0
495185	p3IPTG_A_S1b	571337	0	222	221	1	0.452489	A	T	missense_variant	MODERATE	cas9B	p.Met161Lys	cassette	0
495095	p3IPTG_A_S1b	569723	0	222	221	1	0.452489	T	G	missense_variant	MODERATE	cas9B	p.Asp699Ala	cassette	0
494962	p3IPTG_A_S1b	567721	0	222	221	1	0.452489	T	C	synonymous_variant	LOW	cas9B	p.Gly1366Gly	cassette	0
495079	p3IPTG_A_S1b	569498	0	222	221	1	0.452489	TG	AA	missense_variant	MODERATE	cas9B	p.Gln774Leu	cassette	0
495045	p3IPTG_A_S1b	568864	3.61999e-15	223	222	1	0.45045	ATG	TTT	missense_variant	MODERATE	cas9B	p.His985Lys	cassette	0
494992	p3IPTG_A_S1b	568161	8.24246e-15	223	222	1	0.45045	ATTC	TTTT	missense_variant	MODERATE	cas9B	p.GluLeu1219LysIle	cassette	0
494988	p3IPTG_A_S1b	568106	1.16021e-15	223	222	1	0.45045	A	T	stop_gained	HIGH	cas9B	p.Leu1238*	cassette	0
495008	p3IPTG_A_S1b	568376	3.18727e-15	223	222	1	0.45045	T	C	missense_variant	MODERATE	cas9B	p.Lys1148Arg	cassette	0
494987	p3IPTG_A_S1b	568097	2.83271e-15	223	222	1	0.45045	TGAC	AGAT	missense_variant	MODERATE	cas9B	p.SerHis1240AsnLeu	cassette	0
495101	p3IPTG_A_S1b	569784	0	223	222	1	0.45045	TTGTT	CTGTA	missense_variant	MODERATE	cas9B	p.LysThrIle677AsnThrVal	cassette	0
494933	p3IPTG_A_S1b	567350	3.21717e-15	223	222	1	0.45045	A	G	upstream_gene_variant	MODIFIER	intergenic_cassette	c.-3039T>C	cassette	0
495169	p3IPTG_A_S1b	571075	0	224	223	1	0.44843	CAAA	TAAT	synonymous_variant	LOW	cas9B	p.249	cassette	0
495126	p3IPTG_A_S1b	570283	4.54336e-15	224	223	1	0.44843	A	T	missense_variant	MODERATE	cas9B	p.Ser512Arg	cassette	0
495131	p3IPTG_A_S1b	570399	4.60339e-15	224	223	1	0.44843	T	A	missense_variant	MODERATE	cas9B	p.Thr474Ser	cassette	0
495041	p3IPTG_A_S1b	568833	4.60339e-15	224	223	1	0.44843	C	G	missense_variant	MODERATE	cas9B	p.Ala996Pro	cassette	0
495040	p3IPTG_A_S1b	568819	0	224	223	1	0.44843	TTTCT	ATTCA	missense_variant	MODERATE	cas9B	p.LysLys999MetAsn	cassette	0
495189	p3IPTG_A_S1b	571408	9.12062e-16	224	223	1	0.44843	ATGA	TTGT	stop_gained	HIGH	cas9B	p.TyrHis136*	cassette	0
495046	p3IPTG_A_S1b	568874	6.59985e-15	224	223	1	0.44843	T	A	missense_variant	MODERATE	cas9B	p.His982Leu	cassette	0
495065	p3IPTG_A_S1b	569281	3.94772e-15	224	223	1	0.44843	GAAA	CTAT	stop_gained	HIGH	cas9B	p.SerPhe845*	cassette	0
494985	p3IPTG_A_S1b	568082	0	224	223	1	0.44843	TTCA	ATCG	missense_variant	MODERATE	cas9B	p.LeuLys1245SerMet	cassette	0
494965	p3IPTG_A_S1b	567771	6.56972e-15	224	223	1	0.44843	G	A	stop_gained	HIGH	cas9B	p.Gln1350*	cassette	0
495193	p3IPTG_A_S1b	571458	6.40421e-15	225	224	1	0.446429	TTCCAAAAATAG	TTTCAAGAATTA	missense_variant	MODERATE	cas9B	p.ProIlePheGly117LeuIleLeuGlu	cassette	0
495152	p3IPTG_A_S1b	570722	0	225	224	1	0.446429	C	T	missense_variant	MODERATE	cas9B	p.Gly366Glu	cassette	0
495047	p3IPTG_A_S1b	568876	0	225	224	1	0.446429	G	A	synonymous_variant	LOW	cas9B	p.Tyr981Tyr	cassette	0
495037	p3IPTG_A_S1b	568782	2.97821e-16	225	224	1	0.446429	A	T	missense_variant	MODERATE	cas9B	p.Tyr1013Asn	cassette	0
494937	p3IPTG_A_S1b	567388	0	225	224	1	0.446429	T	A	upstream_gene_variant	MODIFIER	intergenic_cassette	c.-3077A>T	cassette	0
495165	p3IPTG_A_S1b	571018	0	225	224	1	0.446429	T	C	synonymous_variant	LOW	cas9B	p.Ser267Ser	cassette	0
495083	p3IPTG_A_S1b	569561	0	225	224	1	0.446429	CGCCC	TGCCT	missense_variant	MODERATE	cas9B	p.GlyArg752ArgGln	cassette	0
495208	p3IPTG_A_S1b	571610	2.34349e-15	225	224	1	0.446429	CTACG	GTACA	missense_variant	MODERATE	cas9B	p.ArgArg69CysThr	cassette	0
495124	p3IPTG_A_S1b	570259	0	225	224	1	0.446429	A	G	synonymous_variant	LOW	cas9B	p.Val520Val	cassette	0
443195	p3IPTG_A_S1	567616	0	450	448	2	0.446429	TCTTTT	ACTATA	upstream_gene_variant	MODIFIER	intergenic_cassette	c.-3310_-3305delAAAAGAinsTATAGT	cassette	0
443453	p3IPTG_A_S1	570009	0	451	449	2	0.445434	TATCT	AACCT	stop_gained	HIGH	cas9B	p.AspLys603*	cassette	0
495209	p3IPTG_A_S1b	571615	3.68027e-15	226	225	1	0.444444	A	G	synonymous_variant	LOW	cas9B	p.Ala68Ala	cassette	0
494898	p3IPTG_A_S1b	566938	3.07403e-15	226	225	1	0.444444	TTACCTTGATGAT	TTAGCTAGATAAA	upstream_gene_variant	MODIFIER	intergenic_cassette	c.-2639_-2630delATCATCAAGGinsTTTATCTAGC	cassette	0
495127	p3IPTG_A_S1b	570289	0	226	225	1	0.444444	TTTT	CTTA	synonymous_variant	LOW	cas9B	p.511	cassette	0
495205	p3IPTG_A_S1b	571578	0	226	225	1	0.444444	AACAAA	TTCTAT	missense_variant	MODERATE	cas9B	p.IleCysTyr79AsnArgAsn	cassette	0
494964	p3IPTG_A_S1b	567761	0	226	225	1	0.444444	G	C	missense_variant	MODERATE	cas9B	p.Thr1353Ser	cassette	0
494930	p3IPTG_A_S1b	567301	0	226	225	1	0.444444	A	G	upstream_gene_variant	MODIFIER	intergenic_cassette	c.-2990T>C	cassette	0
495058	p3IPTG_A_S1b	569111	0	226	225	1	0.444444	G	T	missense_variant	MODERATE	cas9B	p.Ala903Asp	cassette	0
443234	p3IPTG_A_S1	567913	5.23576e-15	452	450	2	0.444444	T	C	missense_variant	MODERATE	cas9B	p.Ile1302Met	cassette	0
495158	p3IPTG_A_S1b	570862	0	226	225	1	0.444444	AGCT	AGCGCT	frameshift_variant	HIGH	cas9B	p.Ser320fs	cassette	0
495160	p3IPTG_A_S1b	570906	1.43166e-15	227	226	1	0.442478	T	A	missense_variant	MODERATE	cas9B	p.Ile305Phe	cassette	0
495125	p3IPTG_A_S1b	570262	0	227	226	1	0.442478	C	T	synonymous_variant	LOW	cas9B	p.Thr519Thr	cassette	0
495203	p3IPTG_A_S1b	571568	0	227	226	1	0.442478	T	G	missense_variant	MODERATE	cas9B	p.Glu84Ala	cassette	0
442952	p3IPTG_A_S1	565696	3.94772e-15	454	452	2	0.442478	TTACCCTTC	CTGCCCCTC	missense_variant	MODERATE	LacI4	p.LysGlyAsn326ArgGlySer	cassette	0
494978	p3IPTG_A_S1b	567950	1.43166e-15	227	226	1	0.442478	A	G	missense_variant	MODERATE	cas9B	p.Val1290Ala	cassette	0
495067	p3IPTG_A_S1b	569316	0	227	226	1	0.442478	C	T	missense_variant	MODERATE	cas9B	p.Asp835Asn	cassette	0
443685	p3IPTG_A_S1	571875	0	454	452	2	0.442478	TAAC	AAAT	upstream_gene_variant	MODIFIER	regulator pG64	c.-60_-57delGTTAinsATTT	cassette	0
443224	p3IPTG_A_S1	567866	0	455	453	2	0.441501	A	G	missense_variant	MODERATE	cas9B	p.Leu1318Pro	cassette	0
495174	p3IPTG_A_S1b	571163	4.82164e-15	228	227	1	0.440529	G	T	stop_gained	HIGH	cas9B	p.Ser219*	cassette	0
495210	p3IPTG_A_S1b	571617	2.81812e-15	228	227	1	0.440529	C	G	missense_variant	MODERATE	cas9B	p.Ala68Pro	cassette	0
495066	p3IPTG_A_S1b	569307	2.81812e-15	228	227	1	0.440529	C	G	missense_variant	MODERATE	cas9B	p.Val838Leu	cassette	0
495036	p3IPTG_A_S1b	568769	7.98819e-16	228	227	1	0.440529	TCATAAACT	ACATAACT	frameshift_variant&missense_variant	HIGH	cas9B	p.Tyr1016fs	cassette	0
495136	p3IPTG_A_S1b	570522	9.75864e-16	229	228	1	0.438596	AAA	GAG	missense_variant	MODERATE	cas9B	p.Phe432Ser	cassette	0
495110	p3IPTG_A_S1b	569953	0	229	228	1	0.438596	T	C	synonymous_variant	LOW	cas9B	p.Thr622Thr	cassette	0
443573	p3IPTG_A_S1	570946	8.70932e-15	459	457	2	0.437637	CAAAAACAAATC	CAAAACAAATC	frameshift_variant	HIGH	cas9B	p.Leu291fs	cassette	0
443454	p3IPTG_A_S1	570026	1.20845e-14	460	458	2	0.436681	A	G	missense_variant	MODERATE	cas9B	p.Leu598Pro	cassette	0
495130	p3IPTG_A_S1b	570359	0	230	229	1	0.436681	G	C	missense_variant	MODERATE	cas9B	p.Ser487Trp	cassette	0
495149	p3IPTG_A_S1b	570693	4.35454e-15	230	229	1	0.436681	TAA	CAG	missense_variant	MODERATE	cas9B	p.PheIle375SerVal	cassette	0
495119	p3IPTG_A_S1b	570099	0	230	229	1	0.436681	A	T	missense_variant	MODERATE	cas9B	p.Cys574Ser	cassette	0
495133	p3IPTG_A_S1b	570471	0	230	229	1	0.436681	A	G	missense_variant	MODERATE	cas9B	p.Tyr450His	cassette	0
495081	p3IPTG_A_S1b	569542	0	230	229	1	0.436681	GATA	ATTT	missense_variant	MODERATE	cas9B	p.AsnIle758LysAsn	cassette	0
443298	p3IPTG_A_S1	568548	0	461	459	2	0.43573	G	A	stop_gained	HIGH	cas9B	p.Gln1091*	cassette	0
443570	p3IPTG_A_S1	570931	5.01775e-15	461	459	2	0.43573	T	C	synonymous_variant	LOW	cas9B	p.Leu296Leu	cassette	0
443637	p3IPTG_A_S1	571456	0	462	460	2	0.434783	A	T	missense_variant	MODERATE	cas9B	p.Asn121Lys	cassette	0
443684	p3IPTG_A_S1	571874	0	462	460	2	0.434783	G	A	upstream_gene_variant	MODIFIER	regulator pG64	c.-56C>T	cassette	0
495162	p3IPTG_A_S1b	570978	0	231	230	1	0.434783	GCG	TCT	missense_variant	MODERATE	cas9B	p.AlaGln280GluLys	cassette	0
443460	p3IPTG_A_S1	570056	0	463	461	2	0.433839	TTAAATCTATCTT	CTAATTCTATCTT	missense_variant	MODERATE	cas9B	p.PheAsn587IleSer	cassette	0
443240	p3IPTG_A_S1	568011	0	463	461	2	0.433839	T	C	missense_variant	MODERATE	cas9B	p.Ile1270Val	cassette	0
495054	p3IPTG_A_S1b	568960	2.99869e-15	232	231	1	0.4329	A	T	synonymous_variant	LOW	cas9B	p.Val953Val	cassette	0
494990	p3IPTG_A_S1b	568118	3.05896e-15	232	231	1	0.4329	T	C	missense_variant	MODERATE	cas9B	p.Asn1234Ser	cassette	0
495006	p3IPTG_A_S1b	568350	1.0625e-15	232	231	1	0.4329	A	T	missense_variant	MODERATE	cas9B	p.Leu1157Ile	cassette	0
495192	p3IPTG_A_S1b	571457	6.44918e-15	233	232	1	0.431034	T	C	missense_variant	MODERATE	cas9B	p.Asn121Ser	cassette	0
494970	p3IPTG_A_S1b	567854	0	233	232	1	0.431034	GCG	CCA	missense_variant	MODERATE	cas9B	p.Ala1322Gly	cassette	0
495082	p3IPTG_A_S1b	569547	0	233	232	1	0.431034	TTT	CTA	missense_variant	MODERATE	cas9B	p.GluAsn757ValAsp	cassette	0
495073	p3IPTG_A_S1b	569426	0	234	233	1	0.429185	T	G	missense_variant	MODERATE	cas9B	p.Glu798Ala	cassette	0
495123	p3IPTG_A_S1b	570254	0	234	233	1	0.429185	TTAT	ATAA	missense_variant	MODERATE	cas9B	p.TyrAsn521PheIle	cassette	0
495013	p3IPTG_A_S1b	568429	2.57703e-15	234	233	1	0.429185	TTT	CTA	stop_gained	HIGH	cas9B	p.Lys1130*	cassette	0
495035	p3IPTG_A_S1b	568755	0	234	233	1	0.429185	T	C	missense_variant	MODERATE	cas9B	p.Ile1022Val	cassette	0
494972	p3IPTG_A_S1b	567865	0	234	233	1	0.429185	A	G	synonymous_variant	LOW	cas9B	p.Leu1318Leu	cassette	0
494971	p3IPTG_A_S1b	567863	0	234	233	1	0.429185	C	T	missense_variant	MODERATE	cas9B	p.Gly1319Glu	cassette	0
495215	p3IPTG_A_S1b	571649	0	235	234	1	0.42735	TCTCC	ACTCG	missense_variant	MODERATE	cas9B	p.GlyGlu56ArgVal	cassette	0
495039	p3IPTG_A_S1b	568795	0	235	234	1	0.42735	A	G	synonymous_variant	LOW	cas9B	p.Phe1008Phe	cassette	0
494969	p3IPTG_A_S1b	567847	0	235	234	1	0.42735	AAAA	TAAT	missense_variant	MODERATE	cas9B	p.Phe1324Leu	cassette	0
495005	p3IPTG_A_S1b	568346	0	235	234	1	0.42735	TTTA	CTCT	stop_gained	HIGH	cas9B	p.LeuLys1157*	cassette	0
495001	p3IPTG_A_S1b	568287	0	235	234	1	0.42735	G	C	missense_variant	MODERATE	cas9B	p.Pro1178Ala	cassette	0
494967	p3IPTG_A_S1b	567836	1.40906e-15	236	235	1	0.425532	TCAAA	CCAAG	missense_variant	MODERATE	cas9B	p.PheAsp1327LeuGly	cassette	0
495064	p3IPTG_A_S1b	569272	1.25108e-15	236	235	1	0.425532	G	A	synonymous_variant	LOW	cas9B	p.Asp849Asp	cassette	0
494811	p3IPTG_A_S1b	565869	1.37892e-15	236	235	1	0.425532	CGTT	TGTA	synonymous_variant	LOW	LacI4	p.271	cassette	0
495118	p3IPTG_A_S1b	570091	1.25108e-15	236	235	1	0.425532	A	T	missense_variant	MODERATE	cas9B	p.Asp576Glu	cassette	0
495053	p3IPTG_A_S1b	568958	2.66744e-15	237	236	1	0.423729	T	C	missense_variant	MODERATE	cas9B	p.Lys954Arg	cassette	0
443255	p3IPTG_A_S1	568121	1.02507e-15	474	472	2	0.423729	ACATATT	TCATGTC	missense_variant	MODERATE	cas9B	p.LysTyrVal1231ArgHisGlu	cassette	0
443438	p3IPTG_A_S1	569839	0	474	472	2	0.423729	T	G	synonymous_variant	LOW	cas9B	p.Gly660Gly	cassette	0
495121	p3IPTG_A_S1b	570139	4.65589e-15	237	236	1	0.423729	G	A	synonymous_variant	LOW	cas9B	p.Thr560Thr	cassette	0
443261	p3IPTG_A_S1	568178	6.61515e-15	475	473	2	0.422833	A	G	missense_variant	MODERATE	cas9B	p.Leu1214Pro	cassette	0
443432	p3IPTG_A_S1	569770	1.62754e-15	475	473	2	0.422833	CAAAAAATC	CAAAAAAATC	frameshift_variant	HIGH	cas9B	p.Leu683fs	cassette	0
442980	p3IPTG_A_S1	565863	0	475	473	2	0.422833	ACTT	TCTC	missense_variant	MODERATE	LacI4	p.Ser272Arg	cassette	0
443633	p3IPTG_A_S1	571424	1.22954e-14	475	473	2	0.422833	TATT	CATC	missense_variant	MODERATE	cas9B	p.LysTyr131ArgCys	cassette	0
443542	p3IPTG_A_S1	570720	0	475	473	2	0.422833	C	T	missense_variant	MODERATE	cas9B	p.Ala367Thr	cassette	0
495197	p3IPTG_A_S1b	571506	4.08356e-15	238	237	1	0.421941	AAGA	TTGT	missense_variant	MODERATE	cas9B	p.SerPhe104ThrIle	cassette	0
443249	p3IPTG_A_S1	568067	0	476	474	2	0.421941	TCTT	CCTC	missense_variant	MODERATE	cas9B	p.GluAsp1250GlyGly	cassette	0
495103	p3IPTG_A_S1b	569800	0	238	237	1	0.421941	CTTA	TTTT	missense_variant	MODERATE	cas9B	p.Asp672Glu	cassette	0
494968	p3IPTG_A_S1b	567843	0	238	237	1	0.421941	A	T	missense_variant	MODERATE	cas9B	p.Tyr1326Asn	cassette	0
495163	p3IPTG_A_S1b	571006	0	238	237	1	0.421941	G	A	synonymous_variant	LOW	cas9B	p.Tyr271Tyr	cassette	0
495016	p3IPTG_A_S1b	568469	6.13276e-15	238	237	1	0.421941	T	A	missense_variant	MODERATE	cas9B	p.Asp1117Val	cassette	0
443504	p3IPTG_A_S1	570394	2.50146e-15	477	475	2	0.421053	TGGGGT	AAGGGA	missense_variant	MODERATE	cas9B	p.ThrPro474SerLeu	cassette	0
443485	p3IPTG_A_S1	570243	0	477	475	2	0.421053	T	C	missense_variant	MODERATE	cas9B	p.Lys526Glu	cassette	0
443215	p3IPTG_A_S1	567807	3.29251e-15	477	475	2	0.421053	A	G	missense_variant	MODERATE	cas9B	p.Ser1338Pro	cassette	0
495017	p3IPTG_A_S1b	568485	0	239	238	1	0.420168	GTAA	CTAT	missense_variant	MODERATE	cas9B	p.LeuPro1111IleAla	cassette	0
495201	p3IPTG_A_S1b	571544	0	239	238	1	0.420168	T	A	missense_variant	MODERATE	cas9B	p.Lys92Ile	cassette	0
443156	p3IPTG_A_S1	567301	1.52788e-14	479	477	2	0.419287	A	G	upstream_gene_variant	MODIFIER	intergenic_cassette	c.-2990T>C	cassette	0
494814	p3IPTG_A_S1b	565894	3.19457e-15	240	239	1	0.41841	GCCA	CCCT	missense_variant	MODERATE	LacI4	p.MetAla261LysGly	cassette	0
494796	p3IPTG_A_S1b	565695	7.60962e-15	240	239	1	0.41841	ATT	GTC	missense_variant	MODERATE	LacI4	p.Asn328Asp	cassette	0
494810	p3IPTG_A_S1b	565852	3.69957e-15	240	239	1	0.41841	ACCCT	TCCCC	missense_variant	MODERATE	LacI4	p.ArgVal275GlyGlu	cassette	0
495018	p3IPTG_A_S1b	568494	1.68781e-15	240	239	1	0.41841	AC	TT	missense_variant	MODERATE	cas9B	p.Ser1109Thr	cassette	0
495102	p3IPTG_A_S1b	569799	0	240	239	1	0.41841	G	C	missense_variant	MODERATE	cas9B	p.Gln674Glu	cassette	0
494984	p3IPTG_A_S1b	568076	2.87839e-15	241	240	1	0.416667	C	G	missense_variant	MODERATE	cas9B	p.Ser1248Thr	cassette	0
495204	p3IPTG_A_S1b	571572	2.90829e-15	241	240	1	0.416667	G	A	stop_gained	HIGH	cas9B	p.Gln83*	cassette	0
495164	p3IPTG_A_S1b	571012	0	241	240	1	0.416667	A	G	synonymous_variant	LOW	cas9B	p.Asp269Asp	cassette	0
495161	p3IPTG_A_S1b	570945	9.41961e-16	241	240	1	0.416667	C	G	missense_variant	MODERATE	cas9B	p.Ala292Pro	cassette	0
495141	p3IPTG_A_S1b	570590	6.32087e-15	242	241	1	0.414938	A	G	missense_variant	MODERATE	cas9B	p.Ile410Thr	cassette	0
494976	p3IPTG_A_S1b	567922	0	243	242	1	0.413223	G	T	missense_variant	MODERATE	cas9B	p.Asp1299Glu	cassette	0
495146	p3IPTG_A_S1b	570660	0	243	242	1	0.413223	C	T	missense_variant	MODERATE	cas9B	p.Glu387Lys	cassette	0
443520	p3IPTG_A_S1	570526	3.01399e-15	486	484	2	0.413223	T	C	synonymous_variant	LOW	cas9B	p.Pro431Pro	cassette	0
495077	p3IPTG_A_S1b	569476	0	243	242	1	0.413223	CATA	TATT	missense_variant	MODERATE	cas9B	p.Met781Ile	cassette	0
442954	p3IPTG_A_S1	565711	6.2985e-15	487	485	2	0.412371	T	C	missense_variant	MODERATE	LacI4	p.Gln323Arg	cassette	0
495122	p3IPTG_A_S1b	570143	0	244	243	1	0.411523	A	G	missense_variant	MODERATE	cas9B	p.Val559Ala	cassette	0
443514	p3IPTG_A_S1	570448	1.51884e-14	488	486	2	0.411523	A	C	synonymous_variant	LOW	cas9B	p.Arg457Arg	cassette	0
495198	p3IPTG_A_S1b	571511	0	244	243	1	0.411523	T	C	missense_variant	MODERATE	cas9B	p.Glu103Gly	cassette	0
443518	p3IPTG_A_S1	570515	0	489	487	2	0.410678	T	A	missense_variant	MODERATE	cas9B	p.Asp435Val	cassette	0
443418	p3IPTG_A_S1	569631	0	489	487	2	0.410678	TACC	AATT	missense_variant	MODERATE	cas9B	p.GlySer729AsnCys	cassette	0
443483	p3IPTG_A_S1	570226	1.47215e-14	489	487	2	0.410678	AGTAACA	TGTATCA	missense_variant	MODERATE	cas9B	p.Val530Asp	cassette	0
494804	p3IPTG_A_S1b	565792	0	245	244	1	0.409836	G	A	missense_variant	MODERATE	LacI4	p.Pro296Leu	cassette	0
495038	p3IPTG_A_S1b	568794	0	245	244	1	0.409836	C	T	missense_variant	MODERATE	cas9B	p.Val1009Ile	cassette	0
495159	p3IPTG_A_S1b	570898	0	245	244	1	0.409836	T	G	missense_variant	MODERATE	cas9B	p.Arg307Ser	cassette	0
495195	p3IPTG_A_S1b	571476	5.92181e-15	247	246	1	0.406504	G	A	missense_variant	MODERATE	cas9B	p.Arg115Cys	cassette	0
495029	p3IPTG_A_S1b	568695	0	247	246	1	0.406504	T	A	missense_variant	MODERATE	cas9B	p.Ile1042Phe	cassette	0
443563	p3IPTG_A_S1	570868	1.15573e-14	496	494	2	0.404858	T	A	synonymous_variant	LOW	cas9B	p.Leu317Leu	cassette	0
494929	p3IPTG_A_S1b	567290	0	248	247	1	0.404858	C	G	upstream_gene_variant	MODIFIER	intergenic_cassette	c.-2979G>C	cassette	0
443653	p3IPTG_A_S1	571596	0	497	495	2	0.40404	GACGT	CACCT	missense_variant	MODERATE	cas9B	p.ArgArg74GlyGly	cassette	0
443465	p3IPTG_A_S1	570105	9.74898e-15	497	495	2	0.40404	T	C	missense_variant	MODERATE	cas9B	p.Ile572Val	cassette	0
495128	p3IPTG_A_S1b	570324	0	249	248	1	0.403226	C	T	missense_variant	MODERATE	cas9B	p.Asp499Asn	cassette	0
495147	p3IPTG_A_S1b	570665	0	249	248	1	0.403226	C	G	missense_variant	MODERATE	cas9B	p.Gly385Ala	cassette	0
495155	p3IPTG_A_S1b	570784	0	249	248	1	0.403226	TTCTGG	AACTGA	missense_variant	MODERATE	cas9B	p.ProGlu344SerVal	cassette	0
443274	p3IPTG_A_S1	568288	0	498	496	2	0.403226	ATTTTTTTCAA	ATTTTTTCAA	frameshift_variant	HIGH	cas9B	p.Asn1177fs	cassette	0
443411	p3IPTG_A_S1	569564	0	498	496	2	0.403226	C	T	missense_variant	MODERATE	cas9B	p.Gly752Glu	cassette	0
495207	p3IPTG_A_S1b	571602	0	250	249	1	0.401606	TAT	AAA	missense_variant	MODERATE	cas9B	p.TyrThr72PheSer	cassette	0
443306	p3IPTG_A_S1	568621	1.1542e-14	501	499	2	0.400802	ATTA	TTTT	missense_variant	MODERATE	cas9B	p.Asn1066Lys	cassette	0
494974	p3IPTG_A_S1b	567888	6.14782e-15	251	250	1	0.4	G	C	missense_variant	MODERATE	cas9B	p.His1311Asp	cassette	0
443166	p3IPTG_A_S1	567357	0	502	500	2	0.4	ATTTC	TTTTT	upstream_gene_variant	MODIFIER	intergenic_cassette	c.-3050_-3046delGAAATinsAAAAA	cassette	0
443450	p3IPTG_A_S1	569946	0	502	500	2	0.4	A	G	synonymous_variant	LOW	cas9B	p.Leu625Leu	cassette	0
443464	p3IPTG_A_S1	570100	1.91359e-15	503	501	2	0.399202	TTCT	GTCG	missense_variant	MODERATE	cas9B	p.Glu573Asp	cassette	0
443434	p3IPTG_A_S1	569800	7.98631e-15	504	502	2	0.398406	CTTATC	CTATC	frameshift_variant	HIGH	cas9B	p.Lys673fs	cassette	0
494833	p3IPTG_A_S1b	566069	9.55334e-15	252	251	1	0.398406	C	A	missense_variant	MODERATE	LacI4	p.Val204Phe	cassette	0
443244	p3IPTG_A_S1	568031	0	504	502	2	0.398406	TTATG	TAATA	stop_gained	HIGH	cas9B	p.HisLys1262*	cassette	0
494928	p3IPTG_A_S1b	567275	7.60962e-15	252	251	1	0.398406	C	G	upstream_gene_variant	MODIFIER	intergenic_cassette	c.-2964G>C	cassette	0
443487	p3IPTG_A_S1	570268	6.11769e-15	505	503	2	0.397614	A	C	stop_gained	HIGH	cas9B	p.Tyr517*	cassette	0
494809	p3IPTG_A_S1b	565841	3.30734e-15	253	252	1	0.396825	T	G	missense_variant	MODERATE	LacI4	p.Ile280Leu	cassette	0
495200	p3IPTG_A_S1b	571542	0	253	252	1	0.396825	C	G	missense_variant	MODERATE	cas9B	p.Val93Leu	cassette	0
443451	p3IPTG_A_S1	569985	1.48119e-14	506	504	2	0.396825	T	C	missense_variant	MODERATE	cas9B	p.Asn612Asp	cassette	0
442950	p3IPTG_A_S1	565692	0	506	504	2	0.396825	C	T	synonymous_variant	LOW	LacI4	p.Gln329Gln	cassette	0
494896	p3IPTG_A_S1b	566912	4.04566e-15	253	252	1	0.396825	GTAAAAC	CTTAAAT	upstream_gene_variant	MODIFIER	intergenic_cassette	c.-2607_-2601delGTTTTACinsATTTAAG	cassette	0
443449	p3IPTG_A_S1	569945	0	507	505	2	0.39604	A	C	missense_variant	MODERATE	cas9B	p.Leu625Trp	cassette	0
443391	p3IPTG_A_S1	569320	0	507	505	2	0.39604	TAAA	CAAG	synonymous_variant	LOW	cas9B	p.834	cassette	0
494883	p3IPTG_A_S1b	566772	0	254	253	1	0.395257	ACACCAA	TCACTAT	upstream_gene_variant	MODIFIER	intergenic_cassette	c.-2467_-2461delTTGGTGTinsATAGTGA	cassette	0
443165	p3IPTG_A_S1	567356	6.20056e-15	508	506	2	0.395257	T	C	upstream_gene_variant	MODIFIER	intergenic_cassette	c.-3045A>G	cassette	0
442966	p3IPTG_A_S1	565798	1.4601e-14	509	507	2	0.394477	T	A	missense_variant	MODERATE	LacI4	p.Tyr294Phe	cassette	0
494966	p3IPTG_A_S1b	567814	4.41505e-15	255	254	1	0.393701	T	C	synonymous_variant	LOW	cas9B	p.Arg1335Arg	cassette	0
443463	p3IPTG_A_S1	570091	0	510	508	2	0.393701	A	T	missense_variant	MODERATE	cas9B	p.Asp576Glu	cassette	0
443603	p3IPTG_A_S1	571199	2.71688e-16	510	508	2	0.393701	TCTACTCCA	GCCACTCCA	missense_variant	MODERATE	cas9B	p.Asp207Ala	cassette	0
494897	p3IPTG_A_S1b	566925	2.35102e-15	255	254	1	0.393701	A	G	upstream_gene_variant	MODIFIER	intergenic_cassette	c.-2614T>C	cassette	0
494903	p3IPTG_A_S1b	567059	0	255	254	1	0.393701	CAGCC	TAGCT	upstream_gene_variant	MODIFIER	intergenic_cassette	c.-2752_-2748delGGCTGinsAGCTA	cassette	0
494795	p3IPTG_A_S1b	565650	4.38491e-15	255	254	1	0.393701	A	G	synonymous_variant	LOW	LacI4	p.Ala343Ala	cassette	0
443605	p3IPTG_A_S1	571223	0	511	509	2	0.392927	T	G	missense_variant	MODERATE	cas9B	p.Asn199Thr	cassette	0
494808	p3IPTG_A_S1b	565829	6.25777e-16	256	255	1	0.392157	CAACA	TAACT	missense_variant	MODERATE	LacI4	p.Gly284Arg	cassette	0
494801	p3IPTG_A_S1b	565754	4.82399e-16	256	255	1	0.392157	CGA	TGT	missense_variant	MODERATE	LacI4	p.LeuGly308HisArg	cassette	0
443525	p3IPTG_A_S1	570562	0	513	511	2	0.391389	C	A	synonymous_variant	LOW	cas9B	p.Leu419Leu	cassette	0
443643	p3IPTG_A_S1	571501	0	513	511	2	0.391389	CAAAAAAGACT	CAACCCAGCCT	missense_variant	MODERATE	cas9B	p.SerPhe104AlaGly	cassette	0
494880	p3IPTG_A_S1b	566739	0	257	256	1	0.390625	TTT	ATA	upstream_gene_variant	MODIFIER	intergenic_cassette	c.-2430_-2428delAAAinsTAT	cassette	0
494907	p3IPTG_A_S1b	567086	0	257	256	1	0.390625	A	C	upstream_gene_variant	MODIFIER	intergenic_cassette	c.-2775T>G	cassette	0
494820	p3IPTG_A_S1b	565962	0	257	256	1	0.390625	C	G	missense_variant	MODERATE	LacI4	p.Gln239His	cassette	0
443341	p3IPTG_A_S1	568939	0	515	513	2	0.389864	A	T	synonymous_variant	LOW	cas9B	p.Ser960Ser	cassette	0
442975	p3IPTG_A_S1	565830	1.65979e-16	515	513	2	0.389864	AACAA	ATCTA	missense_variant	MODERATE	LacI4	p.Val283Asp	cassette	0
494975	p3IPTG_A_S1b	567891	4.24907e-15	258	257	1	0.389105	TAAT	AAAC	missense_variant	MODERATE	cas9B	p.IleIle1309ValPhe	cassette	0
443342	p3IPTG_A_S1	568942	7.62492e-15	516	514	2	0.389105	T	G	missense_variant	MODERATE	cas9B	p.Lys959Asn	cassette	0
443486	p3IPTG_A_S1	570254	0	516	514	2	0.389105	T	A	missense_variant	MODERATE	cas9B	p.Asn522Ile	cassette	0
494834	p3IPTG_A_S1b	566095	2.59963e-15	259	258	1	0.387597	G	C	missense_variant	MODERATE	LacI4	p.Ala195Gly	cassette	0
442956	p3IPTG_A_S1	565719	0	518	516	2	0.387597	ACTTA	TCTTT	stop_gained	HIGH	LacI4	p.LeuSer319*	cassette	0
494819	p3IPTG_A_S1b	565957	6.0294e-16	259	258	1	0.387597	G	T	missense_variant	MODERATE	LacI4	p.Thr241Lys	cassette	0
443161	p3IPTG_A_S1	567334	0	519	517	2	0.386847	T	C	upstream_gene_variant	MODIFIER	intergenic_cassette	c.-3023A>G	cassette	0
443398	p3IPTG_A_S1	569410	0	519	517	2	0.386847	A	T	missense_variant	MODERATE	cas9B	p.Asn803Lys	cassette	0
494807	p3IPTG_A_S1b	565823	6.01221e-15	260	259	1	0.3861	C	T	missense_variant	MODERATE	LacI4	p.Asp286Asn	cassette	0
443628	p3IPTG_A_S1	571391	0	521	519	2	0.385356	A	T	missense_variant	MODERATE	cas9B	p.Val143Glu	cassette	0
443469	p3IPTG_A_S1	570126	0	521	519	2	0.385356	TTA	CTG	missense_variant	MODERATE	cas9B	p.LeuLys564SerGlu	cassette	0
443155	p3IPTG_A_S1	567300	0	521	519	2	0.385356	A	C	upstream_gene_variant	MODIFIER	intergenic_cassette	c.-2989T>G	cassette	0
443410	p3IPTG_A_S1	569556	7.74499e-15	522	520	2	0.384615	T	C	missense_variant	MODERATE	cas9B	p.Lys755Glu	cassette	0
494876	p3IPTG_A_S1b	566670	7.42104e-15	261	260	1	0.384615	C	T	synonymous_variant	LOW	LacI4	p.Lys3Lys	cassette	0
442974	p3IPTG_A_S1	565826	5.86931e-15	523	521	2	0.383877	A	G	missense_variant	MODERATE	LacI4	p.Tyr285His	cassette	0
494806	p3IPTG_A_S1b	565822	8.14122e-16	263	262	1	0.381679	T	C	missense_variant	MODERATE	LacI4	p.Asp286Gly	cassette	0
442944	p3IPTG_A_S1	565640	0	526	524	2	0.381679	G	A	stop_gained	HIGH	LacI4	p.Gln347*	cassette	0
494879	p3IPTG_A_S1b	566703	0	263	262	1	0.381679	A	T	upstream_gene_variant	MODIFIER	regulator pS	c.-2392T>A	cassette	0
494853	p3IPTG_A_S1b	566297	0	264	263	1	0.380228	CGAGTAAG	TGTCTAAA	missense_variant	MODERATE	LacI4	p.LeuAla127AspThr	cassette	0
443646	p3IPTG_A_S1	571531	0	528	526	2	0.380228	A	C	missense_variant	MODERATE	cas9B	p.Ser96Arg	cassette	0
442985	p3IPTG_A_S1	565914	0	530	528	2	0.378788	G	A	synonymous_variant	LOW	LacI4	p.Leu255Leu	cassette	0
494821	p3IPTG_A_S1b	565965	3.84224e-16	265	264	1	0.378788	AAA	TAT	missense_variant	MODERATE	LacI4	p.Phe238Ile	cassette	0
443385	p3IPTG_A_S1	569273	2.36609e-15	531	529	2	0.378072	T	G	missense_variant	MODERATE	cas9B	p.Asp849Ala	cassette	0
494830	p3IPTG_A_S1b	566050	0	266	265	1	0.377358	A	G	missense_variant	MODERATE	LacI4	p.Leu210Ser	cassette	0
494817	p3IPTG_A_S1b	565923	0	266	265	1	0.377358	G	C	synonymous_variant	LOW	LacI4	p.Thr252Thr	cassette	0
443664	p3IPTG_A_S1	571703	6.59208e-15	532	530	2	0.377358	TCT	GCC	missense_variant	MODERATE	cas9B	p.Asp39Ala	cassette	0
443019	p3IPTG_A_S1	566149	1.77796e-14	533	531	2	0.376648	TCTTCGT	ACATCGA	missense_variant	MODERATE	LacI4	p.HisGluAsp175LeuAspVal	cassette	0
443093	p3IPTG_A_S1	566731	0	533	531	2	0.376648	AACTTTAAT	GACCTTAGT	upstream_gene_variant	MODIFIER	intergenic_cassette	c.-2427_-2420delTTAAAGTTinsCTAAGGTC	cassette	0
494805	p3IPTG_A_S1b	565816	0	267	266	1	0.37594	G	T	missense_variant	MODERATE	LacI4	p.Thr288Lys	cassette	0
495061	p3IPTG_A_S1b	569203	0	267	266	1	0.37594	A	C	missense_variant	MODERATE	cas9B	p.Ser872Arg	cassette	0
443708	p3IPTG_A_S1	572117	0	267	266	1	0.37594	C	A	upstream_gene_variant	MODIFIER	intergenic_cassette	c.-299G>T	cassette	0
494901	p3IPTG_A_S1b	567006	0	267	266	1	0.37594	A	G	upstream_gene_variant	MODIFIER	intergenic_cassette	c.-2695T>C	cassette	0
494908	p3IPTG_A_S1b	567094	2.44142e-15	268	267	1	0.374532	C	A	upstream_gene_variant	MODIFIER	intergenic_cassette	c.-2783G>T	cassette	0
443330	p3IPTG_A_S1	568874	3.93312e-15	536	534	2	0.374532	T	G	missense_variant	MODERATE	cas9B	p.His982Pro	cassette	0
495063	p3IPTG_A_S1b	569243	0	269	268	1	0.373134	CGCGT	TGCGA	missense_variant	MODERATE	cas9B	p.ThrArg858SerHis	cassette	0
494890	p3IPTG_A_S1b	566846	5.854e-15	269	268	1	0.373134	A	C	upstream_gene_variant	MODIFIER	intergenic_cassette	c.-2535T>G	cassette	0
443498	p3IPTG_A_S1	570327	0	538	536	2	0.373134	AGTTT	GGTTA	missense_variant	MODERATE	cas9B	p.Phe498Leu	cassette	0
443327	p3IPTG_A_S1	568839	6.0294e-16	538	536	2	0.373134	C	T	missense_variant	MODERATE	cas9B	p.Gly994Arg	cassette	0
494902	p3IPTG_A_S1b	567024	0	269	268	1	0.373134	TTGT	ATGA	upstream_gene_variant	MODIFIER	intergenic_cassette	c.-2716_-2713delACAAinsTCAT	cassette	0
443707	p3IPTG_A_S1	572108	0	269	268	1	0.373134	ACTTT	GCTTA	upstream_gene_variant	MODIFIER	intergenic_cassette	c.-294_-290delAAAGTinsTAAGC	cassette	0
443329	p3IPTG_A_S1	568862	8.36724e-16	538	536	2	0.373134	TCA	GCT	missense_variant	MODERATE	cas9B	p.HisAsp985GlnAla	cassette	0
443287	p3IPTG_A_S1	568446	0	539	537	2	0.372439	CTTTTTTAC	CTTTTTTTAC	frameshift_variant	HIGH	cas9B	p.Asp1125fs	cassette	0
442979	p3IPTG_A_S1	565861	3.94772e-15	539	537	2	0.372439	C	G	missense_variant	MODERATE	LacI4	p.Gly273Ala	cassette	0
443373	p3IPTG_A_S1	569174	0	539	537	2	0.372439	T	A	missense_variant	MODERATE	cas9B	p.Tyr882Phe	cassette	0
494875	p3IPTG_A_S1b	566649	7.3304e-15	270	269	1	0.371747	A	G	synonymous_variant	LOW	LacI4	p.Asn10Asn	cassette	0
443655	p3IPTG_A_S1	571609	0	542	540	2	0.37037	T	A	missense_variant	MODERATE	cas9B	p.Arg70Ser	cassette	0
494904	p3IPTG_A_S1b	567065	0	271	270	1	0.37037	T	C	upstream_gene_variant	MODIFIER	intergenic_cassette	c.-2754A>G	cassette	0
494886	p3IPTG_A_S1b	566811	0	271	270	1	0.37037	A	G	upstream_gene_variant	MODIFIER	intergenic_cassette	c.-2500T>C	cassette	0
443357	p3IPTG_A_S1	569018	0	543	541	2	0.369686	ATT	GTC	missense_variant	MODERATE	cas9B	p.Ile934Thr	cassette	0
443545	p3IPTG_A_S1	570733	7.15712e-15	543	541	2	0.369686	A	T	stop_gained	HIGH	cas9B	p.Tyr362*	cassette	0
443346	p3IPTG_A_S1	568964	0	543	541	2	0.369686	T	A	missense_variant	MODERATE	cas9B	p.Glu952Val	cassette	0
443356	p3IPTG_A_S1	569008	7.15712e-15	543	541	2	0.369686	A	C	missense_variant	MODERATE	cas9B	p.Ser937Arg	cassette	0
494877	p3IPTG_A_S1b	566685	6.93346e-16	272	271	1	0.369004	T	C	upstream_gene_variant	MODIFIER	regulator pS	c.-2374A>G	cassette	0
494894	p3IPTG_A_S1b	566898	6.63211e-16	272	271	1	0.369004	A	G	upstream_gene_variant	MODIFIER	intergenic_cassette	c.-2587T>C	cassette	0
442992	p3IPTG_A_S1	565949	0	546	544	2	0.367647	TCT	ACA	missense_variant	MODERATE	LacI4	p.GlnMet243LeuLeu	cassette	0
443651	p3IPTG_A_S1	571571	1.32298e-14	546	544	2	0.367647	TGT	AGA	missense_variant	MODERATE	cas9B	p.Gln83Leu	cassette	0
494927	p3IPTG_A_S1b	567254	4.129e-15	273	272	1	0.367647	C	G	upstream_gene_variant	MODIFIER	intergenic_cassette	c.-2943G>C	cassette	0
494800	p3IPTG_A_S1b	565747	2.1323e-15	273	272	1	0.367647	G	T	missense_variant	MODERATE	LacI4	p.Thr311Asn	cassette	0
494889	p3IPTG_A_S1b	566842	2.20034e-15	273	272	1	0.367647	GGT	AGA	upstream_gene_variant	MODIFIER	intergenic_cassette	c.-2533_-2531delACCinsTCT	cassette	0
495060	p3IPTG_A_S1b	569149	7.48107e-15	274	273	1	0.3663	C	T	synonymous_variant	LOW	cas9B	p.Lys890Lys	cassette	0
494905	p3IPTG_A_S1b	567067	7.63952e-15	274	273	1	0.3663	CTAG	TTAC	upstream_gene_variant	MODIFIER	intergenic_cassette	c.-2759_-2756delCTAGinsGTAA	cassette	0
443435	p3IPTG_A_S1	569806	7.26259e-15	549	547	2	0.365631	C	G	missense_variant	MODERATE	cas9B	p.Arg671Ser	cassette	0
443613	p3IPTG_A_S1	571265	7.20232e-15	549	547	2	0.365631	A	G	missense_variant	MODERATE	cas9B	p.Phe185Ser	cassette	0
443359	p3IPTG_A_S1	569030	2.0492e-15	549	547	2	0.365631	T	G	missense_variant	MODERATE	cas9B	p.His930Pro	cassette	0
443094	p3IPTG_A_S1	566754	1.06229e-14	550	548	2	0.364964	ACCAG	ACAG	upstream_gene_variant	MODIFIER	intergenic_cassette	c.-2445delG	cassette	0
494828	p3IPTG_A_S1b	566042	0	275	274	1	0.364964	A	G	missense_variant	MODERATE	LacI4	p.Trp213Arg	cassette	0
443353	p3IPTG_A_S1	568999	0	551	549	2	0.364299	A	C	missense_variant	MODERATE	cas9B	p.Asn940Lys	cassette	0
494882	p3IPTG_A_S1b	566761	0	276	275	1	0.363636	T	C	upstream_gene_variant	MODIFIER	intergenic_cassette	c.-2450A>G	cassette	0
443102	p3IPTG_A_S1	566813	0	552	550	2	0.363636	T	C	upstream_gene_variant	MODIFIER	intergenic_cassette	c.-2502A>G	cassette	0
443099	p3IPTG_A_S1	566787	0	554	552	2	0.362319	A	C	upstream_gene_variant	MODIFIER	intergenic_cassette	c.-2476T>G	cassette	0
443018	p3IPTG_A_S1	566148	0	554	552	2	0.362319	A	C	missense_variant	MODERATE	LacI4	p.Asp177Glu	cassette	0
494885	p3IPTG_A_S1b	566800	0	277	276	1	0.362319	TC	AT	upstream_gene_variant	MODIFIER	intergenic_cassette	c.-2490_-2489delGAinsAT	cassette	0
494839	p3IPTG_A_S1b	566128	0	279	278	1	0.359712	T	C	missense_variant	MODERATE	LacI4	p.Glu184Gly	cassette	0
443105	p3IPTG_A_S1	566838	7.24752e-15	558	556	2	0.359712	AAAA	TACA	upstream_gene_variant	MODIFIER	intergenic_cassette	c.-2529_-2527delTTTinsGTA	cassette	0
494892	p3IPTG_A_S1b	566867	7.30026e-15	279	278	1	0.359712	CTA	TTG	upstream_gene_variant	MODIFIER	intergenic_cassette	c.-2558_-2556delTAGinsCAA	cassette	0
443706	p3IPTG_A_S1	572106	0	279	278	1	0.359712	G	T	upstream_gene_variant	MODIFIER	intergenic_cassette	c.-288C>A	cassette	0
443110	p3IPTG_A_S1	566866	7.11192e-15	558	556	2	0.359712	T	C	upstream_gene_variant	MODIFIER	intergenic_cassette	c.-2555A>G	cassette	0
494900	p3IPTG_A_S1b	566998	0	279	278	1	0.359712	CTATGAG	TAAAGAA	upstream_gene_variant	MODIFIER	intergenic_cassette	c.-2693_-2687delCTCATAGinsTTCTTTA	cassette	0
494887	p3IPTG_A_S1b	566822	4.94241e-15	280	279	1	0.358423	AACCT	CACCA	upstream_gene_variant	MODIFIER	intergenic_cassette	c.-2515_-2511delAGGTTinsTGGTG	cassette	0
494859	p3IPTG_A_S1b	566403	0	280	279	1	0.358423	T	C	synonymous_variant	LOW	LacI4	p.Val92Val	cassette	0
443639	p3IPTG_A_S1	571471	0	561	559	2	0.357782	ATGA	CTGC	missense_variant	MODERATE	cas9B	p.His116Gln	cassette	0
494838	p3IPTG_A_S1b	566120	5.349e-16	281	280	1	0.357143	C	T	missense_variant	MODERATE	LacI4	p.Val187Ile	cassette	0
494835	p3IPTG_A_S1b	566096	5.05236e-16	281	280	1	0.357143	C	A	missense_variant	MODERATE	LacI4	p.Ala195Ser	cassette	0
443024	p3IPTG_A_S1	566184	0	562	560	2	0.357143	TTGATC	TAGAAC	missense_variant	MODERATE	LacI4	p.AspGln164ValLeu	cassette	0
443705	p3IPTG_A_S1	572104	5.65271e-16	281	280	1	0.357143	A	C	upstream_gene_variant	MODIFIER	intergenic_cassette	c.-286T>G	cassette	0
494842	p3IPTG_A_S1b	566174	0	281	280	1	0.357143	TAATTGGAGT	AAATAGAAGA	missense_variant	MODERATE	LacI4	p.ThrProIleAsn166SerSerIleTyr	cassette	0
443008	p3IPTG_A_S1	566038	6.87107e-15	564	562	2	0.355872	T	C	missense_variant	MODERATE	LacI4	p.His214Arg	cassette	0
494854	p3IPTG_A_S1b	566309	3.91758e-15	282	281	1	0.355872	G	A	missense_variant	MODERATE	LacI4	p.His124Tyr	cassette	0
443060	p3IPTG_A_S1	566461	0	564	562	2	0.355872	G	A	missense_variant	MODERATE	LacI4	p.Ser73Phe	cassette	0
443015	p3IPTG_A_S1	566104	3.49569e-15	566	564	2	0.35461	T	C	missense_variant	MODERATE	LacI4	p.Gln192Arg	cassette	0
443095	p3IPTG_A_S1	566760	1.68781e-15	567	565	2	0.353982	T	A	upstream_gene_variant	MODIFIER	intergenic_cassette	c.-2449A>T	cassette	0
494858	p3IPTG_A_S1b	566392	3.57126e-15	284	283	1	0.353357	TTGAT	ATGAA	missense_variant	MODERATE	LacI4	p.IleLys95PheMet	cassette	0
443144	p3IPTG_A_S1	567190	0	570	568	2	0.352113	AATAATTCTTGTA	CCTACTTCCTGTC	upstream_gene_variant	MODIFIER	intergenic_cassette	c.-2891_-2879delTACAAGAATTATTinsGACAGGAAGTAGG	cassette	0
494884	p3IPTG_A_S1b	566788	1.80835e-15	286	285	1	0.350877	CCTT	GCTA	upstream_gene_variant	MODIFIER	intergenic_cassette	c.-2480_-2477delAAGGinsTAGC	cassette	0
494917	p3IPTG_A_S1b	567161	3.54866e-15	287	286	1	0.34965	T	A	upstream_gene_variant	MODIFIER	intergenic_cassette	c.-2850A>T	cassette	0
443041	p3IPTG_A_S1	566313	0	575	573	2	0.34904	T	C	synonymous_variant	LOW	LacI4	p.Ala122Ala	cassette	0
494909	p3IPTG_A_S1b	567101	0	288	287	1	0.348432	C	T	upstream_gene_variant	MODIFIER	intergenic_cassette	c.-2790G>A	cassette	0
494918	p3IPTG_A_S1b	567162	0	289	288	1	0.347222	ACCA	TCCT	upstream_gene_variant	MODIFIER	intergenic_cassette	c.-2854_-2851delTGGTinsAGGA	cassette	0
443617	p3IPTG_A_S1	571287	1.5522e-15	579	577	2	0.34662	T	C	missense_variant	MODERATE	cas9B	p.Asn178Asp	cassette	0
443115	p3IPTG_A_S1	566933	0	579	577	2	0.34662	A	C	upstream_gene_variant	MODIFIER	intergenic_cassette	c.-2622T>G	cassette	0
494926	p3IPTG_A_S1b	567251	4.06826e-16	290	289	1	0.346021	T	C	upstream_gene_variant	MODIFIER	intergenic_cassette	c.-2940A>G	cassette	0
494860	p3IPTG_A_S1b	566407	3.46791e-16	290	289	1	0.346021	A	G	missense_variant	MODERATE	LacI4	p.Ile91Thr	cassette	0
443117	p3IPTG_A_S1	566959	0	581	579	2	0.345423	A	G	upstream_gene_variant	MODIFIER	intergenic_cassette	c.-2648T>C	cassette	0
443704	p3IPTG_A_S1	572094	3.75984e-15	291	290	1	0.344828	C	T	upstream_gene_variant	MODIFIER	intergenic_cassette	c.-276G>A	cassette	0
443145	p3IPTG_A_S1	567207	0	582	580	2	0.344828	A	G	upstream_gene_variant	MODIFIER	intergenic_cassette	c.-2896T>C	cassette	0
494863	p3IPTG_A_S1b	566431	0	292	291	1	0.343643	AGGGA	TGGGT	missense_variant	MODERATE	LacI4	p.SerLeu82ThrHis	cassette	0
494924	p3IPTG_A_S1b	567225	0	293	292	1	0.342466	TCT	ACA	upstream_gene_variant	MODIFIER	intergenic_cassette	c.-2916_-2914delAGAinsTGT	cassette	0
494868	p3IPTG_A_S1b	566472	1.65014e-15	295	294	1	0.340136	GGCC	CGCT	synonymous_variant	LOW	LacI4	p.70	cassette	0
494911	p3IPTG_A_S1b	567124	3.42082e-15	296	295	1	0.338983	A	C	upstream_gene_variant	MODIFIER	intergenic_cassette	c.-2813T>G	cassette	0
494913	p3IPTG_A_S1b	567130	0	296	295	1	0.338983	ACAG	TCAC	upstream_gene_variant	MODIFIER	intergenic_cassette	c.-2822_-2819delCTGTinsGTGA	cassette	0
494822	p3IPTG_A_S1b	565977	0	297	296	1	0.337838	GGC	AGT	missense_variant	MODERATE	LacI4	p.Ala234Thr	cassette	0
442935	p3IPTG_A_S1	565527	0	297	296	1	0.337838	T	C	upstream_gene_variant	MODIFIER	intergenic_cassette	c.-1216A>G	cassette	0
494852	p3IPTG_A_S1b	566280	0	298	297	1	0.3367	A	C	synonymous_variant	LOW	LacI4	p.Gly133Gly	cassette	0
494857	p3IPTG_A_S1b	566389	0	298	297	1	0.3367	G	T	stop_gained	HIGH	LacI4	p.Ser97*	cassette	0
494865	p3IPTG_A_S1b	566448	0	299	298	1	0.33557	C	T	synonymous_variant	LOW	LacI4	p.Gly77Gly	cassette	0
494849	p3IPTG_A_S1b	566269	0	299	298	1	0.33557	T	A	missense_variant	MODERATE	LacI4	p.Asn137Ile	cassette	0
494850	p3IPTG_A_S1b	566270	1.63531e-15	300	299	1	0.334448	T	A	missense_variant	MODERATE	LacI4	p.Asn137Tyr	cassette	0
494921	p3IPTG_A_S1b	567201	3.63153e-15	300	299	1	0.334448	T	A	upstream_gene_variant	MODIFIER	intergenic_cassette	c.-2890A>T	cassette	0
494847	p3IPTG_A_S1b	566256	1.98163e-15	300	299	1	0.334448	GTCGA	ATTGT	missense_variant	MODERATE	LacI4	p.LeuAsp140HisAsn	cassette	0
494848	p3IPTG_A_S1b	566265	7.17195e-15	301	300	1	0.333333	ATAA	TTAT	stop_gained	HIGH	LacI4	p.AsnTyr137*	cassette	0
442937	p3IPTG_A_S1	565532	6.32863e-15	301	300	1	0.333333	AAAA	TAAT	upstream_gene_variant	MODIFIER	intergenic_cassette	c.-1224_-1221delTTTTinsATTA	cassette	0
494844	p3IPTG_A_S1b	566208	0	301	300	1	0.333333	A	G	synonymous_variant	LOW	LacI4	p.Ala157Ala	cassette	0
443028	p3IPTG_A_S1	566218	0	603	601	2	0.332779	TTTGT	GTTGC	missense_variant	MODERATE	LacI4	p.ThrAsn153AlaThr	cassette	0
443069	p3IPTG_A_S1	566507	0	605	603	2	0.331675	TCA	CCC	missense_variant	MODERATE	LacI4	p.LeuAsn57ArgAsp	cassette	0
494922	p3IPTG_A_S1b	567202	1.85355e-15	304	303	1	0.330033	A	G	upstream_gene_variant	MODIFIER	intergenic_cassette	c.-2891T>C	cassette	0
494910	p3IPTG_A_S1b	567111	0	304	303	1	0.330033	AGG	TGC	upstream_gene_variant	MODIFIER	intergenic_cassette	c.-2802_-2800delCCTinsGCA	cassette	0
494914	p3IPTG_A_S1b	567139	3.26967e-15	305	304	1	0.328947	C	G	upstream_gene_variant	MODIFIER	intergenic_cassette	c.-2828G>C	cassette	0
494874	p3IPTG_A_S1b	566627	3.26967e-15	305	304	1	0.328947	A	G	synonymous_variant	LOW	LacI4	p.Leu18Leu	cassette	0
494846	p3IPTG_A_S1b	566234	6.73522e-15	306	305	1	0.327869	C	T	missense_variant	MODERATE	LacI4	p.Glu149Lys	cassette	0
443149	p3IPTG_A_S1	567234	0	613	611	2	0.327332	ATCAA	CTCAC	upstream_gene_variant	MODIFIER	intergenic_cassette	c.-2927_-2923delTTGATinsGTGAG	cassette	0
443126	p3IPTG_A_S1	567019	0	613	611	2	0.327332	TCCAT	CCCAC	upstream_gene_variant	MODIFIER	intergenic_cassette	c.-2712_-2708delATGGAinsGTGGG	cassette	0
494912	p3IPTG_A_S1b	567125	0	307	306	1	0.326797	C	G	upstream_gene_variant	MODIFIER	intergenic_cassette	c.-2814G>C	cassette	0
494855	p3IPTG_A_S1b	566347	0	307	306	1	0.326797	A	G	missense_variant	MODERATE	LacI4	p.Val111Ala	cassette	0
494864	p3IPTG_A_S1b	566440	0	308	307	1	0.325733	GTA	ATG	missense_variant	MODERATE	LacI4	p.Thr80Met	cassette	0
494925	p3IPTG_A_S1b	567246	3.48085e-15	309	308	1	0.324675	T	A	upstream_gene_variant	MODIFIER	intergenic_cassette	c.-2935A>T	cassette	0
443134	p3IPTG_A_S1	567138	4.27967e-15	622	620	2	0.322581	A	G	upstream_gene_variant	MODIFIER	intergenic_cassette	c.-2827T>C	cassette	0
442936	p3IPTG_A_S1	565529	3.02129e-15	311	310	1	0.322581	TGT	CGA	upstream_gene_variant	MODIFIER	intergenic_cassette	c.-1220_-1218delACAinsTCG	cassette	0
443150	p3IPTG_A_S1	567244	1.71771e-15	624	622	2	0.321543	TGT	GGG	upstream_gene_variant	MODIFIER	intergenic_cassette	c.-2935_-2933delACAinsCCC	cassette	0
494867	p3IPTG_A_S1b	566461	5.13806e-15	314	313	1	0.319489	G	A	missense_variant	MODERATE	LacI4	p.Ser73Phe	cassette	0
494866	p3IPTG_A_S1b	566450	0	314	313	1	0.319489	CGA	TGT	missense_variant	MODERATE	LacI4	p.IleGly76AsnArg	cassette	0
494825	p3IPTG_A_S1b	565992	3.23954e-15	314	313	1	0.319489	CTCGCG	TTCTCA	missense_variant	MODERATE	LacI4	p.Arg228Trp	cassette	0
494856	p3IPTG_A_S1b	566373	0	318	317	1	0.315457	TAACT	AAACA	missense_variant	MODERATE	LacI4	p.GlnLeu101LeuPhe	cassette	0
443133	p3IPTG_A_S1	567110	0	637	635	2	0.314961	C	T	upstream_gene_variant	MODIFIER	intergenic_cassette	c.-2799G>A	cassette	0
494872	p3IPTG_A_S1b	566588	0	320	319	1	0.31348	T	C	missense_variant	MODERATE	LacI4	p.Thr31Ala	cassette	0
443083	p3IPTG_A_S1	566623	0	643	641	2	0.312012	T	C	missense_variant	MODERATE	LacI4	p.Tyr19Cys	cassette	0
443122	p3IPTG_A_S1	566997	5.57478e-15	648	646	2	0.309598	T	C	upstream_gene_variant	MODIFIER	intergenic_cassette	c.-2686A>G	cassette	0
494845	p3IPTG_A_S1b	566219	1.1753e-14	325	324	1	0.308642	T	C	missense_variant	MODERATE	LacI4	p.Asn154Asp	cassette	0
443702	p3IPTG_A_S1	572049	4.58079e-15	328	327	1	0.30581	T	C	upstream_gene_variant	MODIFIER	regulator p438	c.-231A>G	cassette	0
443078	p3IPTG_A_S1	566563	2.41553e-16	657	655	2	0.305344	G	A	missense_variant	MODERATE	LacI4	p.Ala39Val	cassette	0
494873	p3IPTG_A_S1b	566591	0	330	329	1	0.303951	G	A	stop_gained	HIGH	LacI4	p.Gln30*	cassette	0
494869	p3IPTG_A_S1b	566508	4.82917e-15	332	331	1	0.302115	C	T	synonymous_variant	LOW	LacI4	p.Leu57Leu	cassette	0
443701	p3IPTG_A_S1	572042	0	335	334	1	0.299401	A	C	upstream_gene_variant	MODIFIER	regulator gRNA2	c.-224T>G	cassette	0
443700	p3IPTG_A_S1	572026	1.47215e-14	340	339	1	0.294985	T	A	upstream_gene_variant	MODIFIER	regulator gRNA2	c.-208A>T	cassette	0
443699	p3IPTG_A_S1	572019	0	348	347	1	0.288184	T	C	upstream_gene_variant	MODIFIER	regulator gRNA2	c.-201A>G	cassette	0
494871	p3IPTG_A_S1b	566563	0	358	357	1	0.280112	G	C	missense_variant	MODERATE	LacI4	p.Ala39Gly	cassette	0
442938	p3IPTG_A_S1	565558	0	369	368	1	0.271739	C	T	missense_variant	MODERATE	LacI4	p.Arg374Gln	cassette	0
443235	p3IPTG_A_S1	567919	0	370	369	1	0.271003	TTTGTCTCTATGTTTGT	GTGGTCGCTAGGTGTGG	missense_variant	MODERATE	cas9B	p.AsnLysHisArgAspLys1295ThrThrProSerAspHis	cassette	0
442939	p3IPTG_A_S1	565559	0	372	371	1	0.269542	G	A	missense_variant	MODERATE	LacI4	p.Arg374Trp	cassette	0
443181	p3IPTG_A_S1	567495	1.43747e-14	380	379	1	0.263852	T	C	upstream_gene_variant	MODIFIER	intergenic_cassette	c.-3184A>G	cassette	0
442941	p3IPTG_A_S1	565569	1.04268e-14	393	392	1	0.255102	A	G	synonymous_variant	LOW	LacI4	p.Ser370Ser	cassette	0
443687	p3IPTG_A_S1	571894	0	393	392	1	0.255102	T	A	upstream_gene_variant	MODIFIER	regulator pG64	c.-76A>T	cassette	0
443187	p3IPTG_A_S1	567531	7.23269e-15	396	395	1	0.253165	T	C	upstream_gene_variant	MODIFIER	intergenic_cassette	c.-3220A>G	cassette	0
443186	p3IPTG_A_S1	567523	0	397	396	1	0.252525	ACATA	TCATT	upstream_gene_variant	MODIFIER	intergenic_cassette	c.-3216_-3212delTATGTinsAATGA	cassette	0
443697	p3IPTG_A_S1	571982	0	397	396	1	0.252525	ACGGA	CCGGC	upstream_gene_variant	MODIFIER	regulator gRNA2	c.-168_-164delTCCGTinsGCCGG	cassette	0
443686	p3IPTG_A_S1	571890	5.43188e-15	400	399	1	0.250627	T	A	upstream_gene_variant	MODIFIER	regulator pG64	c.-72A>T	cassette	0
443184	p3IPTG_A_S1	567518	8.28742e-15	403	402	1	0.248756	ATT	GTA	upstream_gene_variant	MODIFIER	intergenic_cassette	c.-3209_-3207delAATinsTAC	cassette	0
443183	p3IPTG_A_S1	567510	6.2686e-15	404	403	1	0.248139	TAGTA	CAGTT	upstream_gene_variant	MODIFIER	intergenic_cassette	c.-3203_-3199delTACTAinsAACTG	cassette	0
443206	p3IPTG_A_S1	567743	2.68227e-15	405	404	1	0.247525	CGTGTTTC	TTTATTTT	missense_variant	MODERATE	cas9B	p.GluThrArg1357LysIleAsn	cassette	0
443180	p3IPTG_A_S1	567486	1.04727e-14	406	405	1	0.246914	A	G	upstream_gene_variant	MODIFIER	intergenic_cassette	c.-3175T>C	cassette	0
443695	p3IPTG_A_S1	571959	3.46579e-15	413	412	1	0.242718	G	T	upstream_gene_variant	MODIFIER	regulator gRNA2	c.-141C>A	cassette	0
443207	p3IPTG_A_S1	567752	3.49569e-15	413	412	1	0.242718	T	A	missense_variant	MODERATE	cas9B	p.Tyr1356Phe	cassette	0
443185	p3IPTG_A_S1	567521	3.58633e-15	413	412	1	0.242718	G	A	upstream_gene_variant	MODIFIER	intergenic_cassette	c.-3210C>T	cassette	0
443689	p3IPTG_A_S1	571906	0	415	414	1	0.241546	A	G	upstream_gene_variant	MODIFIER	regulator pG64	c.-88T>C	cassette	0
443690	p3IPTG_A_S1	571911	0	417	416	1	0.240385	C	T	upstream_gene_variant	MODIFIER	regulator pG64	c.-93G>A	cassette	0
443198	p3IPTG_A_S1	567672	2.70619e-14	420	419	1	0.238663	TCGCTG	AAGCTA	upstream_gene_variant	MODIFIER	intergenic_cassette	c.-3366_-3361delCAGCGAinsTAGCTT	cassette	0
443178	p3IPTG_A_S1	567480	0	421	420	1	0.238095	A	T	upstream_gene_variant	MODIFIER	intergenic_cassette	c.-3169T>A	cassette	0
443688	p3IPTG_A_S1	571899	8.28719e-17	421	420	1	0.238095	TTA	CTG	upstream_gene_variant	MODIFIER	regulator pG64	c.-83_-81delTAAinsCAG	cassette	0
443179	p3IPTG_A_S1	567481	1.01859e-14	424	423	1	0.236407	T	G	upstream_gene_variant	MODIFIER	intergenic_cassette	c.-3170A>C	cassette	0
443202	p3IPTG_A_S1	567708	0	427	426	1	0.234742	C	T	upstream_gene_variant	MODIFIER	intergenic_cassette	c.-3397G>A	cassette	0
443694	p3IPTG_A_S1	571957	6.43411e-15	428	427	1	0.234192	T	C	upstream_gene_variant	MODIFIER	regulator gRNA2	c.-139A>G	cassette	0
443201	p3IPTG_A_S1	567689	0	429	428	1	0.233645	TTTGC	ATAGA	upstream_gene_variant	MODIFIER	intergenic_cassette	c.-3382_-3378delGCAAAinsTCTAT	cassette	0
443182	p3IPTG_A_S1	567509	3.20964e-15	431	430	1	0.232558	A	G	upstream_gene_variant	MODIFIER	intergenic_cassette	c.-3198T>C	cassette	0
443569	p3IPTG_A_S1	570928	6.66012e-15	432	431	1	0.232019	T	C	synonymous_variant	LOW	cas9B	p.Ser297Ser	cassette	0
442943	p3IPTG_A_S1	565594	1.00656e-14	433	432	1	0.231481	G	A	missense_variant	MODERATE	LacI4	p.Ala362Val	cassette	0
443282	p3IPTG_A_S1	568368	0	436	435	1	0.229885	T	C	missense_variant	MODERATE	cas9B	p.Lys1151Glu	cassette	0
443691	p3IPTG_A_S1	571919	0	436	435	1	0.229885	TTAT	GTAG	upstream_gene_variant	MODIFIER	regulator pG64	c.-104_-101delATAAinsCTAC	cassette	0
443227	p3IPTG_A_S1	567879	2.81058e-15	436	435	1	0.229885	T	G	missense_variant	MODERATE	cas9B	p.Thr1314Pro	cassette	0
443208	p3IPTG_A_S1	567756	9.94698e-16	437	436	1	0.229358	GAC	AAT	missense_variant	MODERATE	cas9B	p.GlyLeu1354AspPhe	cassette	0
443253	p3IPTG_A_S1	568109	0	438	437	1	0.228833	T	A	missense_variant	MODERATE	cas9B	p.Tyr1237Phe	cassette	0
443252	p3IPTG_A_S1	568093	1.40176e-15	438	437	1	0.228833	ATAA	CTAC	stop_gained	HIGH	cas9B	p.HisTyr1241*	cassette	0
443228	p3IPTG_A_S1	567881	0	439	438	1	0.22831	AATAA	TATAG	missense_variant	MODERATE	cas9B	p.Phe1313Tyr	cassette	0
443223	p3IPTG_A_S1	567847	0	439	438	1	0.22831	A	G	synonymous_variant	LOW	cas9B	p.Phe1324Phe	cassette	0
443199	p3IPTG_A_S1	567679	0	440	439	1	0.22779	A	T	upstream_gene_variant	MODIFIER	intergenic_cassette	c.-3368T>A	cassette	0
443238	p3IPTG_A_S1	567978	1.08534e-15	440	439	1	0.22779	T	A	missense_variant	MODERATE	cas9B	p.Ile1281Phe	cassette	0
443239	p3IPTG_A_S1	567993	0	442	441	1	0.226757	A	G	missense_variant	MODERATE	cas9B	p.Phe1276Leu	cassette	0
443548	p3IPTG_A_S1	570753	0	443	442	1	0.226244	T	C	missense_variant	MODERATE	cas9B	p.Lys356Glu	cassette	0
443220	p3IPTG_A_S1	567834	0	443	442	1	0.226244	T	G	missense_variant	MODERATE	cas9B	p.Thr1329Pro	cassette	0
443442	p3IPTG_A_S1	569872	1.33805e-14	443	442	1	0.226244	T	G	missense_variant	MODERATE	cas9B	p.Lys649Asn	cassette	0
443635	p3IPTG_A_S1	571445	0	443	442	1	0.226244	T	C	missense_variant	MODERATE	cas9B	p.Glu125Gly	cassette	0
443200	p3IPTG_A_S1	567681	0	444	443	1	0.225734	T	C	upstream_gene_variant	MODIFIER	intergenic_cassette	c.-3370A>G	cassette	0
443221	p3IPTG_A_S1	567835	2.74278e-15	445	444	1	0.225225	A	T	missense_variant	MODERATE	cas9B	p.Asp1328Glu	cassette	0
443281	p3IPTG_A_S1	568367	0	445	444	1	0.225225	T	C	missense_variant	MODERATE	cas9B	p.Lys1151Arg	cassette	0
443225	p3IPTG_A_S1	567869	0	445	444	1	0.225225	T	C	missense_variant	MODERATE	cas9B	p.Asn1317Ser	cassette	0
443568	p3IPTG_A_S1	570913	6.01221e-15	446	445	1	0.224719	A	G	synonymous_variant	LOW	cas9B	p.Leu302Leu	cassette	0
443237	p3IPTG_A_S1	567970	0	447	446	1	0.224215	T	G	synonymous_variant	LOW	cas9B	p.Ala1283Ala	cassette	0
443177	p3IPTG_A_S1	567470	9.56841e-15	447	446	1	0.224215	A	T	upstream_gene_variant	MODIFIER	intergenic_cassette	c.-3159T>A	cassette	0
443546	p3IPTG_A_S1	570742	9.59854e-15	447	446	1	0.224215	A	C	stop_gained	HIGH	cas9B	p.Tyr359*	cassette	0
443222	p3IPTG_A_S1	567844	0	447	446	1	0.224215	T	C	synonymous_variant	LOW	cas9B	p.Lys1325Lys	cassette	0
443560	p3IPTG_A_S1	570815	0	447	446	1	0.224215	A	G	missense_variant	MODERATE	cas9B	p.Leu335Ser	cassette	0
443212	p3IPTG_A_S1	567797	7.66989e-15	448	447	1	0.223714	TCT	CCA	missense_variant	MODERATE	cas9B	p.LysGlu1340AsnGly	cassette	0
443513	p3IPTG_A_S1	570436	9.34428e-16	449	448	1	0.223214	A	C	synonymous_variant	LOW	cas9B	p.Arg461Arg	cassette	0
443536	p3IPTG_A_S1	570678	0	449	448	1	0.223214	C	T	missense_variant	MODERATE	cas9B	p.Glu381Lys	cassette	0
443175	p3IPTG_A_S1	567449	2.95629e-14	450	449	1	0.222717	TTATTA	CTACTG	upstream_gene_variant	MODIFIER	intergenic_cassette	c.-3143_-3138delTAATAAinsCAGTAG	cassette	0
443537	p3IPTG_A_S1	570689	0	451	450	1	0.222222	T	C	missense_variant	MODERATE	cas9B	p.Lys377Arg	cassette	0
443213	p3IPTG_A_S1	567800	0	451	450	1	0.222222	TTT	AAA	missense_variant	MODERATE	cas9B	p.Lys1340Leu	cassette	0
442982	p3IPTG_A_S1	565876	0	452	451	1	0.221729	GCCCTCA	GCCTCA	frameshift_variant	HIGH	LacI4	p.Ala268fs	cassette	0
443300	p3IPTG_A_S1	568571	0	453	452	1	0.221239	A	G	missense_variant	MODERATE	cas9B	p.Val1083Ala	cassette	0
443549	p3IPTG_A_S1	570755	0	453	452	1	0.221239	G	A	missense_variant	MODERATE	cas9B	p.Ser355Leu	cassette	0
443277	p3IPTG_A_S1	568342	1.3983e-14	453	452	1	0.221239	GGAT	AGTC	missense_variant	MODERATE	cas9B	p.Ser1159Thr	cassette	0
443444	p3IPTG_A_S1	569890	2.56173e-15	454	453	1	0.220751	A	T	missense_variant	MODERATE	cas9B	p.Phe643Leu	cassette	0
443443	p3IPTG_A_S1	569875	0	454	453	1	0.220751	C	T	missense_variant	MODERATE	cas9B	p.Met648Ile	cassette	0
443241	p3IPTG_A_S1	568013	0	454	453	1	0.220751	A	C	missense_variant	MODERATE	cas9B	p.Ile1269Ser	cassette	0
443547	p3IPTG_A_S1	570745	0	455	454	1	0.220264	T	C	synonymous_variant	LOW	cas9B	p.Gly358Gly	cassette	0
443446	p3IPTG_A_S1	569903	3.61623e-16	455	454	1	0.220264	TATGT	CATGA	missense_variant	MODERATE	cas9B	p.ThrTyr638SerCys	cassette	0
443445	p3IPTG_A_S1	569894	0	456	455	1	0.21978	A	T	missense_variant	MODERATE	cas9B	p.Leu642His	cassette	0
443280	p3IPTG_A_S1	568362	0	456	455	1	0.21978	T	A	stop_gained	HIGH	cas9B	p.Lys1153*	cassette	0
443565	p3IPTG_A_S1	570879	0	456	455	1	0.21978	T	C	missense_variant	MODERATE	cas9B	p.Lys314Glu	cassette	0
443214	p3IPTG_A_S1	567805	0	457	456	1	0.219298	A	G	synonymous_variant	LOW	cas9B	p.Ser1338Ser	cassette	0
443278	p3IPTG_A_S1	568354	0	460	459	1	0.217865	C	T	synonymous_variant	LOW	cas9B	p.Lys1155Lys	cassette	0
443229	p3IPTG_A_S1	567886	0	460	459	1	0.217865	A	G	synonymous_variant	LOW	cas9B	p.His1311His	cassette	0
443279	p3IPTG_A_S1	568355	1.30189e-14	461	460	1	0.217391	T	C	missense_variant	MODERATE	cas9B	p.Lys1155Arg	cassette	0
443541	p3IPTG_A_S1	570712	0	461	460	1	0.217391	T	C	synonymous_variant	LOW	cas9B	p.Gln369Gln	cassette	0
443517	p3IPTG_A_S1	570512	0	461	460	1	0.217391	T	C	missense_variant	MODERATE	cas9B	p.Asn436Ser	cassette	0
443552	p3IPTG_A_S1	570760	0	461	460	1	0.217391	A	G	synonymous_variant	LOW	cas9B	p.Asp353Asp	cassette	0
443571	p3IPTG_A_S1	570932	0	462	461	1	0.21692	A	C	missense_variant	MODERATE	cas9B	p.Leu296Trp	cassette	0
443233	p3IPTG_A_S1	567910	0	462	461	1	0.21692	A	G	synonymous_variant	LOW	cas9B	p.Arg1303Arg	cassette	0
443263	p3IPTG_A_S1	568183	0	462	461	1	0.21692	CCGT	TCGA	missense_variant	MODERATE	cas9B	p.Lys1211Asn	cassette	0
443284	p3IPTG_A_S1	568389	2.47909e-15	463	462	1	0.21645	GGACTG	AAACTA	missense_variant	MODERATE	cas9B	p.Ser1142Leu	cassette	0
442981	p3IPTG_A_S1	565868	2.41129e-15	463	462	1	0.21645	C	T	missense_variant	MODERATE	LacI4	p.Glu271Lys	cassette	0
443283	p3IPTG_A_S1	568378	2.47156e-15	463	462	1	0.21645	A	T	synonymous_variant	LOW	cas9B	p.Ala1147Ala	cassette	0
443538	p3IPTG_A_S1	570693	0	464	463	1	0.215983	T	C	missense_variant	MODERATE	cas9B	p.Ile376Val	cassette	0
443439	p3IPTG_A_S1	569845	5.8161e-15	464	463	1	0.215983	A	T	synonymous_variant	LOW	cas9B	p.Gly658Gly	cassette	0
443217	p3IPTG_A_S1	567817	1.1422e-14	465	464	1	0.215517	TTT	GTA	missense_variant	MODERATE	cas9B	p.Lys1334Tyr	cassette	0
443190	p3IPTG_A_S1	567578	0	465	464	1	0.215517	C	A	upstream_gene_variant	MODIFIER	intergenic_cassette	c.-3267G>T	cassette	0
443530	p3IPTG_A_S1	570628	3.94772e-15	465	464	1	0.215517	ATCTT	GTCTG	missense_variant	MODERATE	cas9B	p.Glu396Ala	cassette	0
443219	p3IPTG_A_S1	567828	0	465	464	1	0.215517	TTGT	CTGG	missense_variant	MODERATE	cas9B	p.ThrIle1330ProVal	cassette	0
443231	p3IPTG_A_S1	567905	1.26422e-14	466	465	1	0.215054	T	G	missense_variant	MODERATE	cas9B	p.Gln1305Pro	cassette	0
443250	p3IPTG_A_S1	568072	0	466	465	1	0.215054	TGGAC	TGAC	frameshift_variant	HIGH	cas9B	p.Pro1249fs	cassette	0
443516	p3IPTG_A_S1	570496	6.25777e-16	467	466	1	0.214592	T	C	synonymous_variant	LOW	cas9B	p.Glu441Glu	cassette	0
443550	p3IPTG_A_S1	570757	2.65214e-15	467	466	1	0.214592	T	A	missense_variant	MODERATE	cas9B	p.Gln354His	cassette	0
443210	p3IPTG_A_S1	567784	2.62224e-15	467	466	1	0.214592	G	A	synonymous_variant	LOW	cas9B	p.Ala1345Ala	cassette	0
443302	p3IPTG_A_S1	568587	0	468	467	1	0.214133	G	A	missense_variant	MODERATE	cas9B	p.Arg1078Trp	cassette	0
443526	p3IPTG_A_S1	570584	6.03505e-15	468	467	1	0.214133	T	C	missense_variant	MODERATE	cas9B	p.His412Arg	cassette	0
443232	p3IPTG_A_S1	567906	6.02728e-15	468	467	1	0.214133	G	T	missense_variant	MODERATE	cas9B	p.Gln1305Lys	cassette	0
443636	p3IPTG_A_S1	571451	0	469	468	1	0.213675	A	G	missense_variant	MODERATE	cas9B	p.Val123Ala	cassette	0
443211	p3IPTG_A_S1	567785	9.38783e-15	469	468	1	0.213675	G	T	missense_variant	MODERATE	cas9B	p.Ala1345Asp	cassette	0
443421	p3IPTG_A_S1	569652	1.28531e-14	470	469	1	0.21322	GTTCA	GTCA	frameshift_variant	HIGH	cas9B	p.Glu722fs	cassette	0
443507	p3IPTG_A_S1	570411	1.28531e-14	470	469	1	0.21322	C	T	missense_variant	MODERATE	cas9B	p.Glu470Lys	cassette	0
443230	p3IPTG_A_S1	567890	5.57478e-15	470	469	1	0.21322	ATA	GTG	missense_variant	MODERATE	cas9B	p.Ile1310Thr	cassette	0
443506	p3IPTG_A_S1	570406	1.28531e-14	470	469	1	0.21322	T	C	synonymous_variant	LOW	cas9B	p.Glu471Glu	cassette	0
443551	p3IPTG_A_S1	570759	1.28531e-14	470	469	1	0.21322	G	A	stop_gained	HIGH	cas9B	p.Gln354*	cassette	0
443196	p3IPTG_A_S1	567624	2.63683e-14	470	469	1	0.21322	T	C	upstream_gene_variant	MODIFIER	intergenic_cassette	c.-3313A>G	cassette	0
443174	p3IPTG_A_S1	567438	4.43011e-15	472	471	1	0.212314	ATTA	TTTT	upstream_gene_variant	MODIFIER	intergenic_cassette	c.-3130_-3127delTAATinsAAAA	cassette	0
443191	p3IPTG_A_S1	567579	0	472	471	1	0.212314	C	A	upstream_gene_variant	MODIFIER	intergenic_cassette	c.-3268G>T	cassette	0
443523	p3IPTG_A_S1	570547	0	473	472	1	0.211864	T	G	missense_variant	MODERATE	cas9B	p.Arg424Ser	cassette	0
443218	p3IPTG_A_S1	567826	0	473	472	1	0.211864	A	T	synonymous_variant	LOW	cas9B	p.Ile1331Ile	cassette	0
443262	p3IPTG_A_S1	568180	5.72593e-15	473	472	1	0.211864	C	T	missense_variant	MODERATE	cas9B	p.Met1213Ile	cassette	0
443511	p3IPTG_A_S1	570425	0	474	473	1	0.211416	A	G	missense_variant	MODERATE	cas9B	p.Met465Thr	cassette	0
443659	p3IPTG_A_S1	571645	0	474	473	1	0.211416	T	C	synonymous_variant	LOW	cas9B	p.Thr58Thr	cassette	0
443539	p3IPTG_A_S1	570700	0	474	473	1	0.211416	A	T	stop_gained	HIGH	cas9B	p.Tyr373*	cassette	0
443674	p3IPTG_A_S1	571771	0	475	474	1	0.21097	G	A	synonymous_variant	LOW	cas9B	p.Val16Val	cassette	0
443679	p3IPTG_A_S1	571836	0	475	474	1	0.21097	A	G	upstream_gene_variant	MODIFIER	regulator pG64	c.-18T>C	cassette	0
443159	p3IPTG_A_S1	567322	0	475	474	1	0.21097	C	A	upstream_gene_variant	MODIFIER	intergenic_cassette	c.-3011G>T	cassette	0
443157	p3IPTG_A_S1	567305	0	476	475	1	0.210526	CATC	TATT	upstream_gene_variant	MODIFIER	intergenic_cassette	c.-2997_-2994delGATGinsAATA	cassette	0
443429	p3IPTG_A_S1	569746	5.27367e-16	476	475	1	0.210526	G	A	synonymous_variant	LOW	cas9B	p.Arg691Arg	cassette	0
443447	p3IPTG_A_S1	569917	4.67332e-16	476	475	1	0.210526	T	A	missense_variant	MODERATE	cas9B	p.Glu634Asp	cassette	0
443557	p3IPTG_A_S1	570791	2.5316e-15	476	475	1	0.210526	A	C	missense_variant	MODERATE	cas9B	p.Leu343Arg	cassette	0
443299	p3IPTG_A_S1	568553	4.67332e-16	476	475	1	0.210526	A	C	missense_variant	MODERATE	cas9B	p.Met1089Arg	cassette	0
443301	p3IPTG_A_S1	568575	0	477	476	1	0.210084	T	G	missense_variant	MODERATE	cas9B	p.Thr1082Pro	cassette	0
443158	p3IPTG_A_S1	567317	5.87661e-15	477	476	1	0.210084	C	G	upstream_gene_variant	MODIFIER	intergenic_cassette	c.-3006G>C	cassette	0
443258	p3IPTG_A_S1	568153	9.37229e-15	478	477	1	0.209644	T	A	missense_variant	MODERATE	cas9B	p.Lys1222Asn	cassette	0
443417	p3IPTG_A_S1	569626	9.22162e-15	478	477	1	0.209644	A	G	synonymous_variant	LOW	cas9B	p.Pro731Pro	cassette	0
443503	p3IPTG_A_S1	570391	0	478	477	1	0.209644	C	T	synonymous_variant	LOW	cas9B	p.Trp476Trp	cassette	0
443572	p3IPTG_A_S1	570939	1.2702e-14	479	478	1	0.209205	T	C	missense_variant	MODERATE	cas9B	p.Lys294Glu	cassette	0
443512	p3IPTG_A_S1	570432	0	479	478	1	0.209205	C	T	missense_variant	MODERATE	cas9B	p.Ala463Thr	cassette	0
443588	p3IPTG_A_S1	571060	2.41129e-15	479	478	1	0.209205	TTTAA	CTTAG	missense_variant	MODERATE	cas9B	p.Phe252Ser	cassette	0
443519	p3IPTG_A_S1	570518	0	479	478	1	0.209205	T	C	missense_variant	MODERATE	cas9B	p.Lys434Arg	cassette	0
443680	p3IPTG_A_S1	571838	6.78514e-16	480	479	1	0.208768	T	A	upstream_gene_variant	MODIFIER	regulator pG64	c.-20A>T	cassette	0
443462	p3IPTG_A_S1	570077	6.78514e-16	480	479	1	0.208768	G	A	missense_variant	MODERATE	cas9B	p.Ser581Leu	cassette	0
443681	p3IPTG_A_S1	571839	0	480	479	1	0.208768	A	T	upstream_gene_variant	MODIFIER	regulator pG64	c.-21T>A	cassette	0
443540	p3IPTG_A_S1	570702	7.38549e-16	480	479	1	0.208768	A	G	missense_variant	MODERATE	cas9B	p.Tyr373His	cassette	0
443266	p3IPTG_A_S1	568205	8.74157e-16	480	479	1	0.208768	TCAAAA	CCAAGT	missense_variant	MODERATE	cas9B	p.PheGlu1204LeuGly	cassette	0
443197	p3IPTG_A_S1	567632	2.1097e-15	481	480	1	0.208333	C	A	upstream_gene_variant	MODIFIER	intergenic_cassette	c.-3321G>T	cassette	0
443678	p3IPTG_A_S1	571800	2.0944e-15	481	480	1	0.208333	T	C	missense_variant	MODERATE	cas9B	p.Ile7Val	cassette	0
443543	p3IPTG_A_S1	570721	4.1589e-15	481	480	1	0.208333	T	C	synonymous_variant	LOW	cas9B	p.Gly366Gly	cassette	0
443561	p3IPTG_A_S1	570831	0	481	480	1	0.208333	G	A	stop_gained	HIGH	cas9B	p.Gln330*	cassette	0
443265	p3IPTG_A_S1	568201	2.1549e-15	481	480	1	0.208333	T	C	synonymous_variant	LOW	cas9B	p.Leu1206Leu	cassette	0
443203	p3IPTG_A_S1	567722	5.57478e-15	482	481	1	0.2079	C	T	missense_variant	MODERATE	cas9B	p.Gly1366Glu	cassette	0
443248	p3IPTG_A_S1	568056	0	482	481	1	0.2079	TTTGT	ATTGG	stop_gained	HIGH	cas9B	p.GluGlnLys1253*	cassette	0
443562	p3IPTG_A_S1	570842	0	482	481	1	0.2079	T	G	missense_variant	MODERATE	cas9B	p.Asp326Ala	cassette	0
443303	p3IPTG_A_S1	568589	0	482	481	1	0.2079	C	A	missense_variant	MODERATE	cas9B	p.Gly1077Val	cassette	0
443564	p3IPTG_A_S1	570873	0	482	481	1	0.2079	G	A	missense_variant	MODERATE	cas9B	p.Pro316Ser	cassette	0
443448	p3IPTG_A_S1	569919	0	483	482	1	0.207469	CCTC	TCTT	missense_variant	MODERATE	cas9B	p.GluGlu633LysLys	cassette	0
443515	p3IPTG_A_S1	570485	0	483	482	1	0.207469	G	T	missense_variant	MODERATE	cas9B	p.Thr445Asn	cassette	0
443682	p3IPTG_A_S1	571846	0	483	482	1	0.207469	T	C	upstream_gene_variant	MODIFIER	regulator pG64	c.-28A>G	cassette	0
443236	p3IPTG_A_S1	567936	0	483	482	1	0.207469	TATA	AATG	missense_variant	MODERATE	cas9B	p.TyrAsn1294HisTyr	cassette	0
443578	p3IPTG_A_S1	570985	8.98077e-15	483	482	1	0.207469	T	A	missense_variant	MODERATE	cas9B	p.Leu278Phe	cassette	0
443247	p3IPTG_A_S1	568046	0	483	482	1	0.207469	A	C	missense_variant	MODERATE	cas9B	p.Phe1258Cys	cassette	0
443245	p3IPTG_A_S1	568041	0	484	483	1	0.207039	C	G	missense_variant	MODERATE	cas9B	p.Glu1260Gln	cassette	0
443508	p3IPTG_A_S1	570418	0	484	483	1	0.207039	C	G	synonymous_variant	LOW	cas9B	p.Arg467Arg	cassette	0
443420	p3IPTG_A_S1	569648	0	484	483	1	0.207039	A	C	missense_variant	MODERATE	cas9B	p.Ile724Ser	cassette	0
443577	p3IPTG_A_S1	570972	0	484	483	1	0.207039	C	G	missense_variant	MODERATE	cas9B	p.Gly283Arg	cassette	0
443502	p3IPTG_A_S1	570381	2.43389e-15	485	484	1	0.206612	C	T	missense_variant	MODERATE	cas9B	p.Glu480Lys	cassette	0
443458	p3IPTG_A_S1	570049	0	485	484	1	0.206612	TGAA	CGAG	synonymous_variant	LOW	cas9B	p.591	cassette	0
443589	p3IPTG_A_S1	571068	0	487	486	1	0.205761	T	C	missense_variant	MODERATE	cas9B	p.Asn251Asp	cassette	0
443489	p3IPTG_A_S1	570276	9.07071e-15	487	486	1	0.205761	A	G	missense_variant	MODERATE	cas9B	p.Tyr515His	cassette	0
443160	p3IPTG_A_S1	567324	0	487	486	1	0.205761	A	G	upstream_gene_variant	MODIFIER	intergenic_cassette	c.-3013T>C	cassette	0
442967	p3IPTG_A_S1	565805	7.19502e-15	487	486	1	0.205761	A	G	missense_variant	MODERATE	LacI4	p.Ser292Pro	cassette	0
443267	p3IPTG_A_S1	568220	7.19502e-15	487	486	1	0.205761	T	C	missense_variant	MODERATE	cas9B	p.Lys1200Arg	cassette	0
443374	p3IPTG_A_S1	569185	0	488	487	1	0.205339	CTTTTTGA	CTTTTGA	frameshift_variant	HIGH	cas9B	p.Lys878fs	cassette	0
443412	p3IPTG_A_S1	569570	0	488	487	1	0.205339	ACTTTGA	CCTTCGC	missense_variant	MODERATE	cas9B	p.ValLysVal748GlyGluGly	cassette	0
443531	p3IPTG_A_S1	570635	5.27367e-16	489	488	1	0.204918	C	G	missense_variant	MODERATE	cas9B	p.Arg395Pro	cassette	0
443264	p3IPTG_A_S1	568189	5.87637e-16	489	488	1	0.204918	A	T	synonymous_variant	LOW	cas9B	p.Arg1210Arg	cassette	0
443488	p3IPTG_A_S1	570273	0	489	488	1	0.204918	C	T	missense_variant	MODERATE	cas9B	p.Glu516Lys	cassette	0
443419	p3IPTG_A_S1	569644	2.00423e-15	490	489	1	0.204499	T	A	synonymous_variant	LOW	cas9B	p.Ala725Ala	cassette	0
443455	p3IPTG_A_S1	570031	0	490	489	1	0.204499	ATC	GTT	missense_variant	MODERATE	cas9B	p.Asp596Asn	cassette	0
443509	p3IPTG_A_S1	570420	1.94372e-15	490	489	1	0.204499	G	A	missense_variant	MODERATE	cas9B	p.Arg467Trp	cassette	0
443296	p3IPTG_A_S1	568535	0	490	489	1	0.204499	A	G	missense_variant	MODERATE	cas9B	p.Val1095Ala	cassette	0
443596	p3IPTG_A_S1	571117	1.50676e-16	491	490	1	0.204082	TTTCT	CTTCC	missense_variant	MODERATE	cas9B	p.Lys233Arg	cassette	0
443482	p3IPTG_A_S1	570218	0	491	490	1	0.204082	A	C	missense_variant	MODERATE	cas9B	p.Met534Arg	cassette	0
443459	p3IPTG_A_S1	570053	7.353e-15	491	490	1	0.204082	G	T	missense_variant	MODERATE	cas9B	p.Ala589Asp	cassette	0
443456	p3IPTG_A_S1	570035	0	492	491	1	0.203666	TGG	AGC	stop_gained	HIGH	cas9B	p.TyrHis594*	cassette	0
443673	p3IPTG_A_S1	571759	4.6865e-15	492	491	1	0.203666	CACCGC	TTCTGT	missense_variant	MODERATE	cas9B	p.AlaVal19ThrGlu	cassette	0
443466	p3IPTG_A_S1	570110	8.82986e-15	492	491	1	0.203666	T	G	missense_variant	MODERATE	cas9B	p.Lys570Thr	cassette	0
443576	p3IPTG_A_S1	570969	0	493	492	1	0.203252	C	T	missense_variant	MODERATE	cas9B	p.Asp284Asn	cassette	0
443413	p3IPTG_A_S1	569578	0	493	492	1	0.203252	C	T	synonymous_variant	LOW	cas9B	p.Leu747Leu	cassette	0
443481	p3IPTG_A_S1	570204	0	493	492	1	0.203252	A	G	missense_variant	MODERATE	cas9B	p.Phe539Leu	cassette	0
443631	p3IPTG_A_S1	571417	3.94772e-15	493	492	1	0.203252	AGTT	GGTC	synonymous_variant	LOW	cas9B	p.135	cassette	0
443297	p3IPTG_A_S1	568544	0	493	492	1	0.203252	A	G	missense_variant	MODERATE	cas9B	p.Val1092Ala	cassette	0
442960	p3IPTG_A_S1	565761	1.58445e-16	494	493	1	0.20284	A	G	synonymous_variant	LOW	LacI4	p.Arg306Arg	cassette	0
443170	p3IPTG_A_S1	567401	2.21518e-15	494	493	1	0.20284	A	G	upstream_gene_variant	MODIFIER	intergenic_cassette	c.-3090T>C	cassette	0
443422	p3IPTG_A_S1	569657	0	494	493	1	0.20284	T	C	missense_variant	MODERATE	cas9B	p.His721Arg	cassette	0
443394	p3IPTG_A_S1	569360	0	494	493	1	0.20284	C	T	missense_variant	MODERATE	cas9B	p.Arg820Lys	cassette	0
443433	p3IPTG_A_S1	569786	3.63153e-15	495	494	1	0.202429	G	A	missense_variant	MODERATE	cas9B	p.Thr678Ile	cassette	0
443468	p3IPTG_A_S1	570114	0	495	494	1	0.202429	AATAA	TATAG	missense_variant	MODERATE	cas9B	p.Phe569Ile	cassette	0
443193	p3IPTG_A_S1	567597	0	496	495	1	0.20202	T	C	upstream_gene_variant	MODIFIER	intergenic_cassette	c.-3286A>G	cassette	0
442949	p3IPTG_A_S1	565671	0	496	495	1	0.20202	T	C	synonymous_variant	LOW	LacI4	p.Val336Val	cassette	0
443595	p3IPTG_A_S1	571103	0	497	496	1	0.201613	C	T	missense_variant	MODERATE	cas9B	p.Gly239Glu	cassette	0
443587	p3IPTG_A_S1	571036	0	497	496	1	0.201613	A	G	synonymous_variant	LOW	cas9B	p.Asp261Asp	cassette	0
443586	p3IPTG_A_S1	571033	0	497	496	1	0.201613	A	G	synonymous_variant	LOW	cas9B	p.Ala262Ala	cassette	0
443510	p3IPTG_A_S1	570423	0	497	496	1	0.201613	T	A	missense_variant	MODERATE	cas9B	p.Thr466Ser	cassette	0
443305	p3IPTG_A_S1	568616	1.23858e-14	497	496	1	0.201613	T	C	missense_variant	MODERATE	cas9B	p.Glu1068Gly	cassette	0
443256	p3IPTG_A_S1	568129	0	497	496	1	0.201613	G	T	missense_variant	MODERATE	cas9B	p.Ser1230Arg	cassette	0
442951	p3IPTG_A_S1	565693	0	497	496	1	0.201613	T	G	missense_variant	MODERATE	LacI4	p.Gln329Pro	cassette	0
443598	p3IPTG_A_S1	571126	0	497	496	1	0.201613	A	C	synonymous_variant	LOW	cas9B	p.Gly231Gly	cassette	0
443556	p3IPTG_A_S1	570780	1.23858e-14	497	496	1	0.201613	A	T	missense_variant	MODERATE	cas9B	p.Tyr347Asn	cassette	0
443426	p3IPTG_A_S1	569701	4.37432e-16	498	497	1	0.201207	T	C	synonymous_variant	LOW	cas9B	p.Glu706Glu	cassette	0
442963	p3IPTG_A_S1	565780	3.76926e-16	498	497	1	0.201207	G	A	missense_variant	MODERATE	LacI4	p.Thr300Met	cassette	0
443524	p3IPTG_A_S1	570557	0	498	497	1	0.201207	G	A	missense_variant	MODERATE	cas9B	p.Ala421Val	cassette	0
443173	p3IPTG_A_S1	567425	3.1642e-16	498	497	1	0.201207	A	G	upstream_gene_variant	MODIFIER	intergenic_cassette	c.-3114T>C	cassette	0
443567	p3IPTG_A_S1	570899	0	498	497	1	0.201207	C	T	missense_variant	MODERATE	cas9B	p.Arg307Lys	cassette	0
443430	p3IPTG_A_S1	569751	0	498	497	1	0.201207	T	C	missense_variant	MODERATE	cas9B	p.Asn690Asp	cassette	0
443461	p3IPTG_A_S1	570070	1.78598e-15	499	498	1	0.200803	A	G	synonymous_variant	LOW	cas9B	p.Val583Val	cassette	0
443375	p3IPTG_A_S1	569195	3.78197e-15	499	498	1	0.200803	A	T	missense_variant	MODERATE	cas9B	p.Val875Glu	cassette	0
443431	p3IPTG_A_S1	569764	0	499	498	1	0.200803	T	C	synonymous_variant	LOW	cas9B	p.Ser685Ser	cassette	0
443480	p3IPTG_A_S1	570203	0	499	498	1	0.200803	A	G	missense_variant	MODERATE	cas9B	p.Phe539Ser	cassette	0
443425	p3IPTG_A_S1	569690	1.90605e-15	499	498	1	0.200803	T	C	missense_variant	MODERATE	cas9B	p.Lys710Arg	cassette	0
443553	p3IPTG_A_S1	570773	1.83848e-15	499	498	1	0.200803	T	G	missense_variant	MODERATE	cas9B	p.Glu349Ala	cassette	0
443650	p3IPTG_A_S1	571562	0	499	498	1	0.200803	AAAATC	TATATT	missense_variant	MODERATE	cas9B	p.Phe86Tyr	cassette	0
443171	p3IPTG_A_S1	567402	0	499	498	1	0.200803	ATTA	TTTT	upstream_gene_variant	MODIFIER	intergenic_cassette	c.-3094_-3091delTAATinsAAAA	cassette	0
443390	p3IPTG_A_S1	569319	0	500	499	1	0.200401	T	C	missense_variant	MODERATE	cas9B	p.Ser834Gly	cassette	0
443676	p3IPTG_A_S1	571787	5.19833e-15	500	499	1	0.200401	A	G	missense_variant	MODERATE	cas9B	p.Ile11Thr	cassette	0
443452	p3IPTG_A_S1	569997	5.19833e-15	500	499	1	0.200401	C	T	missense_variant	MODERATE	cas9B	p.Asp608Asn	cassette	0
443441	p3IPTG_A_S1	569854	0	501	500	1	0.2	A	C	synonymous_variant	LOW	cas9B	p.Arg655Arg	cassette	0
443479	p3IPTG_A_S1	570200	0	501	500	1	0.2	A	G	missense_variant	MODERATE	cas9B	p.Leu540Pro	cassette	0
443555	p3IPTG_A_S1	570779	0	501	500	1	0.2	T	C	missense_variant	MODERATE	cas9B	p.Tyr347Cys	cassette	0
442978	p3IPTG_A_S1	565852	0	502	501	1	0.199601	A	T	missense_variant	MODERATE	LacI4	p.Val276Glu	cassette	0
443162	p3IPTG_A_S1	567340	6.73522e-15	502	501	1	0.199601	TCA	ACT	upstream_gene_variant	MODIFIER	intergenic_cassette	c.-3031_-3029delTGAinsAGT	cassette	0
443349	p3IPTG_A_S1	568982	0	502	501	1	0.199601	T	C	missense_variant	MODERATE	cas9B	p.Asn946Ser	cassette	0
443275	p3IPTG_A_S1	568317	5.65059e-15	503	502	1	0.199203	TTGT	ATGA	missense_variant	MODERATE	cas9B	p.ThrIle1167SerPhe	cassette	0
443554	p3IPTG_A_S1	570778	0	503	502	1	0.199203	A	G	synonymous_variant	LOW	cas9B	p.Tyr347Tyr	cassette	0
443397	p3IPTG_A_S1	569397	0	503	502	1	0.199203	TTTGCA	CTTGGT	missense_variant	MODERATE	cas9B	p.LeuGlnAsn806TyrGlnAsp	cassette	0
443584	p3IPTG_A_S1	571016	3.47309e-15	504	503	1	0.198807	T	G	missense_variant	MODERATE	cas9B	p.Lys268Thr	cassette	0
442961	p3IPTG_A_S1	565767	2.78774e-15	504	503	1	0.198807	ATCT	GTCC	synonymous_variant	LOW	LacI4	p.305	cassette	0
443333	p3IPTG_A_S1	568885	0	504	503	1	0.198807	AATCT	GATCA	missense_variant	MODERATE	cas9B	p.Glu977Val	cassette	0
443574	p3IPTG_A_S1	570959	5.46954e-15	504	503	1	0.198807	G	A	missense_variant	MODERATE	cas9B	p.Ala287Val	cassette	0
442962	p3IPTG_A_S1	565772	5.40927e-15	504	503	1	0.198807	G	A	stop_gained	HIGH	LacI4	p.Gln303*	cassette	0
443521	p3IPTG_A_S1	570531	5.46954e-15	504	503	1	0.198807	A	G	missense_variant	MODERATE	cas9B	p.Tyr430His	cassette	0
443580	p3IPTG_A_S1	571001	8.85976e-15	505	504	1	0.198413	T	C	missense_variant	MODERATE	cas9B	p.Asp273Gly	cassette	0
443098	p3IPTG_A_S1	566777	0	505	504	1	0.198413	AAGT	CAGC	upstream_gene_variant	MODIFIER	intergenic_cassette	c.-2469_-2466delACTTinsGCTG	cassette	0
443544	p3IPTG_A_S1	570727	0	505	504	1	0.198413	ATCA	TTCT	missense_variant	MODERATE	cas9B	p.Asp364Glu	cassette	0
443592	p3IPTG_A_S1	571088	6.94641e-15	505	504	1	0.198413	A	G	missense_variant	MODERATE	cas9B	p.Leu244Ser	cassette	0
443575	p3IPTG_A_S1	570966	8.82986e-15	505	504	1	0.198413	G	A	stop_gained	HIGH	cas9B	p.Gln285*	cassette	0
443491	p3IPTG_A_S1	570296	0	506	505	1	0.19802	A	T	missense_variant	MODERATE	cas9B	p.Leu508Gln	cassette	0
443522	p3IPTG_A_S1	570539	0	506	505	1	0.19802	TCT	ACA	missense_variant	MODERATE	cas9B	p.GlnGlu426HisVal	cassette	0
443192	p3IPTG_A_S1	567592	8.43857e-15	507	506	1	0.197628	TAATC	AAATT	upstream_gene_variant	MODIFIER	intergenic_cassette	c.-3285_-3281delGATTAinsAATTT	cassette	0
443597	p3IPTG_A_S1	571124	2.78986e-16	507	506	1	0.197628	T	C	missense_variant	MODERATE	cas9B	p.Glu232Gly	cassette	0
443662	p3IPTG_A_S1	571675	0	507	506	1	0.197628	T	C	missense_variant	MODERATE	cas9B	p.Ile48Met	cassette	0
443495	p3IPTG_A_S1	570310	4.06826e-16	507	506	1	0.197628	TGGAA	AGGAG	missense_variant	MODERATE	cas9B	p.Leu502Pro	cassette	0
443276	p3IPTG_A_S1	568323	2.78986e-16	507	506	1	0.197628	T	G	missense_variant	MODERATE	cas9B	p.Ile1166Leu	cassette	0
443606	p3IPTG_A_S1	571231	3.69157e-15	508	507	1	0.197239	A	G	synonymous_variant	LOW	cas9B	p.Phe196Phe	cassette	0
443307	p3IPTG_A_S1	568626	5.78596e-15	508	507	1	0.197239	TT	CG	missense_variant	MODERATE	cas9B	p.GluThr1064AspAla	cassette	0
443389	p3IPTG_A_S1	569314	0	508	507	1	0.197239	ATCA	CTCC	missense_variant	MODERATE	cas9B	p.SerAsp834ArgGlu	cassette	0
443601	p3IPTG_A_S1	571186	3.75207e-15	508	507	1	0.197239	A	G	synonymous_variant	LOW	cas9B	p.Ile211Ile	cassette	0
443484	p3IPTG_A_S1	570240	3.63153e-15	508	507	1	0.197239	C	T	missense_variant	MODERATE	cas9B	p.Val527Ile	cassette	0
443423	p3IPTG_A_S1	569671	7.03658e-15	509	508	1	0.19685	T	C	synonymous_variant	LOW	cas9B	p.Gln716Gln	cassette	0
443242	p3IPTG_A_S1	568028	7.03658e-15	509	508	1	0.19685	T	G	missense_variant	MODERATE	cas9B	p.His1264Pro	cassette	0
443408	p3IPTG_A_S1	569540	0	509	508	1	0.19685	A	G	missense_variant	MODERATE	cas9B	p.Val760Ala	cassette	0
443467	p3IPTG_A_S1	570113	7.09685e-15	509	508	1	0.19685	A	G	missense_variant	MODERATE	cas9B	p.Phe569Ser	cassette	0
443600	p3IPTG_A_S1	571183	7.09685e-15	509	508	1	0.19685	A	G	synonymous_variant	LOW	cas9B	p.Leu212Leu	cassette	0
442977	p3IPTG_A_S1	565846	7.09685e-15	509	508	1	0.19685	G	A	missense_variant	MODERATE	LacI4	p.Ala278Val	cassette	0
443257	p3IPTG_A_S1	568135	0	510	509	1	0.196464	C	T	synonymous_variant	LOW	cas9B	p.Leu1228Leu	cassette	0
443387	p3IPTG_A_S1	569299	0	510	509	1	0.196464	G	T	missense_variant	MODERATE	cas9B	p.His840Gln	cassette	0
443320	p3IPTG_A_S1	568766	3.31511e-15	510	509	1	0.196464	ACATCATAA	CCCTCCTAC	stop_gained	HIGH	cas9B	p.TyrAspVal1016*	cassette	0
443379	p3IPTG_A_S1	569228	0	510	509	1	0.196464	C	T	missense_variant	MODERATE	cas9B	p.Arg864His	cassette	0
443427	p3IPTG_A_S1	569712	0	510	509	1	0.196464	T	C	missense_variant	MODERATE	cas9B	p.Thr703Ala	cassette	0
443314	p3IPTG_A_S1	568666	8.51344e-15	510	509	1	0.196464	T	C	synonymous_variant	LOW	cas9B	p.Thr1051Thr	cassette	0
443216	p3IPTG_A_S1	567810	0	511	510	1	0.196078	T	A	missense_variant	MODERATE	cas9B	p.Thr1337Ser	cassette	0
443457	p3IPTG_A_S1	570038	0	511	510	1	0.196078	T	C	missense_variant	MODERATE	cas9B	p.Tyr594Cys	cassette	0
443672	p3IPTG_A_S1	571750	0	511	510	1	0.196078	A	T	missense_variant	MODERATE	cas9B	p.Asp23Glu	cassette	0
443533	p3IPTG_A_S1	570662	0	511	510	1	0.196078	G	A	missense_variant	MODERATE	cas9B	p.Thr386Ile	cassette	0
443527	p3IPTG_A_S1	570599	0	512	511	1	0.195695	T	A	missense_variant	MODERATE	cas9B	p.Asn407Ile	cassette	0
443535	p3IPTG_A_S1	570664	1.89876e-15	512	511	1	0.195695	A	C	synonymous_variant	LOW	cas9B	p.Gly385Gly	cassette	0
443602	p3IPTG_A_S1	571192	5.3191e-15	513	512	1	0.195312	T	C	synonymous_variant	LOW	cas9B	p.Lys209Lys	cassette	0
443490	p3IPTG_A_S1	570295	5.3191e-15	513	512	1	0.195312	T	C	synonymous_variant	LOW	cas9B	p.Leu508Leu	cassette	0
443388	p3IPTG_A_S1	569309	3.48085e-15	513	512	1	0.195312	TCAT	CCAC	missense_variant	MODERATE	cas9B	p.TyrAsp836CysGly	cassette	0
443310	p3IPTG_A_S1	568643	8.72462e-15	514	513	1	0.194932	T	C	missense_variant	MODERATE	cas9B	p.Lys1059Arg	cassette	0
443505	p3IPTG_A_S1	570403	8.66388e-15	514	513	1	0.194932	T	C	synonymous_variant	LOW	cas9B	p.Thr472Thr	cassette	0
443259	p3IPTG_A_S1	568176	0	514	513	1	0.194932	C	T	missense_variant	MODERATE	cas9B	p.Ala1215Thr	cassette	0
443608	p3IPTG_A_S1	571238	3.21717e-15	514	513	1	0.194932	TGAT	CGAC	missense_variant	MODERATE	cas9B	p.AsnGln193SerArg	cassette	0
443151	p3IPTG_A_S1	567266	8.72462e-15	514	513	1	0.194932	C	T	upstream_gene_variant	MODIFIER	intergenic_cassette	c.-2955G>A	cassette	0
443323	p3IPTG_A_S1	568786	0	515	514	1	0.194553	A	G	synonymous_variant	LOW	cas9B	p.Gly1011Gly	cassette	0
443273	p3IPTG_A_S1	568286	0	515	514	1	0.194553	G	A	missense_variant	MODERATE	cas9B	p.Pro1178Leu	cassette	0
443440	p3IPTG_A_S1	569852	0	515	514	1	0.194553	T	C	missense_variant	MODERATE	cas9B	p.Tyr656Cys	cassette	0
443309	p3IPTG_A_S1	568641	1.20845e-14	515	514	1	0.194553	G	A	missense_variant	MODERATE	cas9B	p.Arg1060Cys	cassette	0
443318	p3IPTG_A_S1	568722	0	515	514	1	0.194553	T	G	missense_variant	MODERATE	cas9B	p.Thr1033Pro	cassette	0
443322	p3IPTG_A_S1	568778	0	515	514	1	0.194553	TTAT	CTAC	missense_variant	MODERATE	cas9B	p.TyrLys1013CysArg	cassette	0
443581	p3IPTG_A_S1	571002	1.19486e-14	515	514	1	0.194553	CATC	TATT	missense_variant	MODERATE	cas9B	p.AspAsp272AsnAsn	cassette	0
443243	p3IPTG_A_S1	568030	0	516	515	1	0.194175	C	G	missense_variant	MODERATE	cas9B	p.Lys1263Asn	cassette	0
442968	p3IPTG_A_S1	565812	0	516	515	1	0.194175	T	C	synonymous_variant	LOW	LacI4	p.Glu289Glu	cassette	0
443260	p3IPTG_A_S1	568177	3.53359e-15	517	516	1	0.193798	C	T	synonymous_variant	LOW	cas9B	p.Leu1214Leu	cassette	0
443499	p3IPTG_A_S1	570335	0	517	516	1	0.193798	ATGC	TTGT	missense_variant	MODERATE	cas9B	p.ArgMet494HisLys	cassette	0
442969	p3IPTG_A_S1	565815	3.53359e-15	517	516	1	0.193798	T	C	synonymous_variant	LOW	LacI4	p.Thr288Thr	cassette	0
443471	p3IPTG_A_S1	570135	1.5369e-15	517	516	1	0.193798	T	A	stop_gained	HIGH	cas9B	p.Lys562*	cassette	0
443534	p3IPTG_A_S1	570663	3.53359e-15	517	516	1	0.193798	T	C	missense_variant	MODERATE	cas9B	p.Thr386Ala	cassette	0
443376	p3IPTG_A_S1	569199	4.94995e-15	518	517	1	0.193424	C	T	missense_variant	MODERATE	cas9B	p.Glu874Lys	cassette	0
443351	p3IPTG_A_S1	568989	7.00668e-15	518	517	1	0.193424	C	T	missense_variant	MODERATE	cas9B	p.Asp944Asn	cassette	0
443661	p3IPTG_A_S1	571657	0	518	517	1	0.193424	G	T	missense_variant	MODERATE	cas9B	p.Asp54Glu	cassette	0
443295	p3IPTG_A_S1	568522	3.07403e-15	519	518	1	0.19305	TTCTGT	ACCTGA	missense_variant	MODERATE	cas9B	p.ThrGlu1098SerGly	cassette	0
443610	p3IPTG_A_S1	571253	1.42238e-14	519	518	1	0.19305	ACCAA	GCCAC	missense_variant	MODERATE	cas9B	p.LeuVal188ValAla	cassette	0
443470	p3IPTG_A_S1	570134	0	519	518	1	0.19305	T	C	missense_variant	MODERATE	cas9B	p.Lys562Arg	cassette	0
443340	p3IPTG_A_S1	568925	7.83751e-16	519	518	1	0.19305	TCAGA	CCAGG	missense_variant	MODERATE	cas9B	p.SerAsp964ProGly	cassette	0
443611	p3IPTG_A_S1	571259	0	520	519	1	0.192678	T	A	missense_variant	MODERATE	cas9B	p.Gln187Leu	cassette	0
443348	p3IPTG_A_S1	568975	0	520	519	1	0.192678	T	G	missense_variant	MODERATE	cas9B	p.Lys948Asn	cassette	0
443360	p3IPTG_A_S1	569039	0	520	519	1	0.192678	A	C	missense_variant	MODERATE	cas9B	p.Ile927Ser	cassette	0
443472	p3IPTG_A_S1	570140	4.31734e-15	521	520	1	0.192308	GTTA	CTTT	missense_variant	MODERATE	cas9B	p.ValThr559GluSer	cassette	0
443286	p3IPTG_A_S1	568428	5.10816e-15	522	521	1	0.191939	ATTTTTTTGGA	ATTTTTTGGA	frameshift_variant	HIGH	cas9B	p.Lys1130fs	cassette	0
443492	p3IPTG_A_S1	570298	5.16819e-15	522	521	1	0.191939	T	A	synonymous_variant	LOW	cas9B	p.Val507Val	cassette	0
443500	p3IPTG_A_S1	570343	0	522	521	1	0.191939	AATAAA	GATGAT	missense_variant	MODERATE	cas9B	p.Phe491Ile	cassette	0
443594	p3IPTG_A_S1	571093	5.16819e-15	522	521	1	0.191939	A	G	synonymous_variant	LOW	cas9B	p.Ile242Ile	cassette	0
443593	p3IPTG_A_S1	571091	0	523	522	1	0.191571	G	C	missense_variant	MODERATE	cas9B	p.Ala243Gly	cassette	0
443332	p3IPTG_A_S1	568883	0	523	522	1	0.191571	T	G	missense_variant	MODERATE	cas9B	p.Asn979Thr	cassette	0
443163	p3IPTG_A_S1	567344	0	524	523	1	0.191205	T	C	upstream_gene_variant	MODIFIER	intergenic_cassette	c.-3033A>G	cassette	0
443399	p3IPTG_A_S1	569413	0	524	523	1	0.191205	T	A	missense_variant	MODERATE	cas9B	p.Glu802Asp	cassette	0
443343	p3IPTG_A_S1	568948	0	524	523	1	0.191205	G	C	synonymous_variant	LOW	cas9B	p.Thr957Thr	cassette	0
443409	p3IPTG_A_S1	569555	1.20541e-14	524	523	1	0.191205	T	C	missense_variant	MODERATE	cas9B	p.Lys755Arg	cassette	0
442987	p3IPTG_A_S1	565920	6.05765e-15	525	524	1	0.19084	GGCGG	TGCGT	missense_variant	MODERATE	LacI4	p.Thr252Asn	cassette	0
443582	p3IPTG_A_S1	571006	1.53993e-14	525	524	1	0.19084	G	T	stop_gained	HIGH	cas9B	p.Tyr271*	cassette	0
443496	p3IPTG_A_S1	570319	0	525	524	1	0.19084	T	C	synonymous_variant	LOW	cas9B	p.Lys500Lys	cassette	0
443339	p3IPTG_A_S1	568922	0	525	524	1	0.19084	AA	GT	missense_variant	MODERATE	cas9B	p.Phe966Thr	cassette	0
443271	p3IPTG_A_S1	568271	3.06061e-17	525	524	1	0.19084	T	G	missense_variant	MODERATE	cas9B	p.Glu1183Ala	cassette	0
443167	p3IPTG_A_S1	567364	3.43565e-15	526	525	1	0.190476	TTCT	TT	upstream_gene_variant	MODIFIER	intergenic_cassette	c.-3056_-3055delAG	cassette	0
443671	p3IPTG_A_S1	571749	3.43565e-15	526	525	1	0.190476	C	T	missense_variant	MODERATE	cas9B	p.Glu24Lys	cassette	0
443493	p3IPTG_A_S1	570303	3.31511e-15	526	525	1	0.190476	T	C	missense_variant	MODERATE	cas9B	p.Lys506Glu	cassette	0
443583	p3IPTG_A_S1	571009	0	526	525	1	0.190476	AGTA	GGTG	synonymous_variant	LOW	cas9B	p.271	cassette	0
443364	p3IPTG_A_S1	569119	4.73123e-15	527	526	1	0.190114	T	A	missense_variant	MODERATE	cas9B	p.Leu900Phe	cassette	0
443529	p3IPTG_A_S1	570608	0	527	526	1	0.190114	G	A	missense_variant	MODERATE	cas9B	p.Thr404Ile	cassette	0
443107	p3IPTG_A_S1	566844	4.85201e-15	527	526	1	0.190114	T	A	upstream_gene_variant	MODIFIER	intergenic_cassette	c.-2533A>T	cassette	0
443347	p3IPTG_A_S1	568966	0	528	527	1	0.189753	T	C	synonymous_variant	LOW	cas9B	p.Arg951Arg	cassette	0
443591	p3IPTG_A_S1	571086	0	528	527	1	0.189753	A	T	missense_variant	MODERATE	cas9B	p.Ser245Thr	cassette	0
443172	p3IPTG_A_S1	567424	0	528	527	1	0.189753	A	C	upstream_gene_variant	MODIFIER	intergenic_cassette	c.-3113T>G	cassette	0
443331	p3IPTG_A_S1	568880	0	528	527	1	0.189753	T	G	missense_variant	MODERATE	cas9B	p.Asn980Thr	cassette	0
443012	p3IPTG_A_S1	566068	1.16176e-14	529	528	1	0.189394	A	C	missense_variant	MODERATE	LacI4	p.Val204Gly	cassette	0
443476	p3IPTG_A_S1	570152	0	529	528	1	0.189394	T	C	missense_variant	MODERATE	cas9B	p.Asn556Ser	cassette	0
443604	p3IPTG_A_S1	571210	6.19303e-15	530	529	1	0.189036	TGCGTT	GGCGGG	missense_variant	MODERATE	cas9B	p.Asn202Pro	cassette	0
443164	p3IPTG_A_S1	567346	0	530	529	1	0.189036	ATA	TTT	upstream_gene_variant	MODIFIER	intergenic_cassette	c.-3037_-3035delTATinsAAA	cassette	0
443152	p3IPTG_A_S1	567277	1.59764e-15	530	529	1	0.189036	G	C	upstream_gene_variant	MODIFIER	intergenic_cassette	c.-2966C>G	cassette	0
443396	p3IPTG_A_S1	569390	1.59764e-15	530	529	1	0.189036	T	C	missense_variant	MODERATE	cas9B	p.Lys810Arg	cassette	0
443579	p3IPTG_A_S1	570993	0	531	530	1	0.188679	C	T	missense_variant	MODERATE	cas9B	p.Asp276Asn	cassette	0
443358	p3IPTG_A_S1	569024	3.01399e-15	531	530	1	0.188679	G	T	missense_variant	MODERATE	cas9B	p.Ala932Glu	cassette	0
443474	p3IPTG_A_S1	570149	5.00245e-15	531	530	1	0.188679	C	A	missense_variant	MODERATE	cas9B	p.Arg557Leu	cassette	0
442986	p3IPTG_A_S1	565915	0	532	531	1	0.188324	A	G	missense_variant	MODERATE	LacI4	p.Leu255Pro	cassette	0
443316	p3IPTG_A_S1	568703	6.41904e-15	532	531	1	0.188324	T	G	missense_variant	MODERATE	cas9B	p.Tyr1039Ser	cassette	0
443657	p3IPTG_A_S1	571614	0	532	531	1	0.188324	G	A	missense_variant	MODERATE	cas9B	p.Arg69Cys	cassette	0
443013	p3IPTG_A_S1	566069	8.42303e-15	532	531	1	0.188324	C	A	missense_variant	MODERATE	LacI4	p.Val204Phe	cassette	0
443625	p3IPTG_A_S1	571364	0	532	531	1	0.188324	C	T	missense_variant	MODERATE	cas9B	p.Arg152His	cassette	0
442946	p3IPTG_A_S1	565647	8.42303e-15	532	531	1	0.188324	A	G	synonymous_variant	LOW	LacI4	p.Pro344Pro	cassette	0
443477	p3IPTG_A_S1	570153	0	533	532	1	0.18797	TTGTT	ATGTA	missense_variant	MODERATE	cas9B	p.LysThrAsn554AsnThrTyr	cassette	0
443272	p3IPTG_A_S1	568274	0	533	532	1	0.18797	A	T	stop_gained	HIGH	cas9B	p.Leu1182*	cassette	0
443590	p3IPTG_A_S1	571084	0	533	532	1	0.18797	T	G	synonymous_variant	LOW	cas9B	p.Ser245Ser	cassette	0
443475	p3IPTG_A_S1	570150	0	533	532	1	0.18797	G	A	missense_variant	MODERATE	cas9B	p.Arg557Trp	cassette	0
442971	p3IPTG_A_S1	565817	3.1496e-15	533	532	1	0.18797	TGT	GGG	missense_variant	MODERATE	LacI4	p.AspThr287AlaPro	cassette	0
442947	p3IPTG_A_S1	565655	0	534	533	1	0.187617	A	G	synonymous_variant	LOW	LacI4	p.Leu342Leu	cassette	0
443321	p3IPTG_A_S1	568775	0	534	533	1	0.187617	A	G	missense_variant	MODERATE	cas9B	p.Val1015Ala	cassette	0
443380	p3IPTG_A_S1	569236	0	534	533	1	0.187617	A	T	missense_variant	MODERATE	cas9B	p.Asp861Glu	cassette	0
443667	p3IPTG_A_S1	571725	0	534	533	1	0.187617	A	G	missense_variant	MODERATE	cas9B	p.Phe32Leu	cassette	0
443630	p3IPTG_A_S1	571409	0	534	533	1	0.187617	T	G	missense_variant	MODERATE	cas9B	p.His137Pro	cassette	0
443668	p3IPTG_A_S1	571726	0	534	533	1	0.187617	CTTTTTAG	CTTTTTTAG	frameshift_variant	HIGH	cas9B	p.Phe32fs	cassette	0
442955	p3IPTG_A_S1	565717	1.28098e-15	535	534	1	0.187266	T	C	missense_variant	MODERATE	LacI4	p.Gln321Arg	cassette	0
443308	p3IPTG_A_S1	568637	0	535	534	1	0.187266	G	A	missense_variant	MODERATE	cas9B	p.Pro1061Leu	cassette	0
443319	p3IPTG_A_S1	568746	1.16798e-15	535	534	1	0.187266	A	C	missense_variant	MODERATE	cas9B	p.Ser1025Ala	cassette	0
443059	p3IPTG_A_S1	566453	7.11192e-15	535	534	1	0.187266	TGAGT	GGAGA	missense_variant	MODERATE	LacI4	p.LeuLeuIle74PheLeuLeu	cassette	0
443169	p3IPTG_A_S1	567383	1.22095e-15	535	534	1	0.187266	T	G	upstream_gene_variant	MODIFIER	intergenic_cassette	c.-3072A>C	cassette	0
443377	p3IPTG_A_S1	569204	1.28852e-15	535	534	1	0.187266	C	T	missense_variant	MODERATE	cas9B	p.Ser872Asn	cassette	0
442945	p3IPTG_A_S1	565643	0	535	534	1	0.187266	T	G	missense_variant	MODERATE	LacI4	p.Thr346Pro	cassette	0
443370	p3IPTG_A_S1	569150	3.22471e-15	535	534	1	0.187266	T	C	missense_variant	MODERATE	cas9B	p.Lys890Arg	cassette	0
443599	p3IPTG_A_S1	571172	3.16443e-15	535	534	1	0.187266	A	G	missense_variant	MODERATE	cas9B	p.Leu216Ser	cassette	0
442957	p3IPTG_A_S1	565727	6.75783e-15	536	535	1	0.186916	G	A	stop_gained	HIGH	LacI4	p.Gln318*	cassette	0
443658	p3IPTG_A_S1	571617	6.63752e-15	536	535	1	0.186916	C	A	missense_variant	MODERATE	cas9B	p.Ala68Ser	cassette	0
442995	p3IPTG_A_S1	565961	0	536	535	1	0.186916	G	A	stop_gained	HIGH	LacI4	p.Gln240*	cassette	0
443100	p3IPTG_A_S1	566800	1.1422e-14	536	535	1	0.186916	TCAACATC	CCAGCATT	upstream_gene_variant	MODIFIER	intergenic_cassette	c.-2496_-2489delGATGTTGAinsAATGCTGG	cassette	0
443372	p3IPTG_A_S1	569169	6.63752e-15	536	535	1	0.186916	TCCAA	TCAA	frameshift_variant	HIGH	cas9B	p.Arg884fs	cassette	0
443395	p3IPTG_A_S1	569373	0	536	535	1	0.186916	GATAA	CATAG	missense_variant	MODERATE	cas9B	p.Leu816Val	cassette	0
443386	p3IPTG_A_S1	569291	6.69756e-15	536	535	1	0.186916	G	A	missense_variant	MODERATE	cas9B	p.Pro843Leu	cassette	0
443400	p3IPTG_A_S1	569423	0	537	536	1	0.186567	T	G	missense_variant	MODERATE	cas9B	p.His799Pro	cassette	0
443652	p3IPTG_A_S1	571579	0	537	536	1	0.186567	ACAAA	TCAAT	missense_variant	MODERATE	cas9B	p.IleCys79AsnTrp	cassette	0
443153	p3IPTG_A_S1	567279	0	538	537	1	0.18622	T	C	upstream_gene_variant	MODIFIER	intergenic_cassette	c.-2968A>G	cassette	0
443108	p3IPTG_A_S1	566845	0	538	537	1	0.18622	A	G	upstream_gene_variant	MODIFIER	intergenic_cassette	c.-2534T>C	cassette	0
442958	p3IPTG_A_S1	565734	0	538	537	1	0.18622	G	T	synonymous_variant	LOW	LacI4	p.Arg315Arg	cassette	0
443677	p3IPTG_A_S1	571792	0	539	538	1	0.185874	T	C	synonymous_variant	LOW	cas9B	p.Leu9Leu	cassette	0
443326	p3IPTG_A_S1	568832	6.03505e-15	539	538	1	0.185874	GCAGTT	ACAGCC	missense_variant	MODERATE	cas9B	p.ThrAla995AlaVal	cassette	0
443293	p3IPTG_A_S1	568469	1.507e-15	539	538	1	0.185874	T	C	missense_variant	MODERATE	cas9B	p.Asp1117Gly	cassette	0
443363	p3IPTG_A_S1	569105	2.85555e-15	540	539	1	0.185529	C	T	missense_variant	MODERATE	cas9B	p.Arg905His	cassette	0
443291	p3IPTG_A_S1	568467	2.85555e-15	540	539	1	0.185529	T	A	stop_gained	HIGH	cas9B	p.Lys1118*	cassette	0
443097	p3IPTG_A_S1	566772	4.91228e-15	540	539	1	0.185529	A	T	upstream_gene_variant	MODIFIER	intergenic_cassette	c.-2461T>A	cassette	0
443371	p3IPTG_A_S1	569161	4.85201e-15	540	539	1	0.185529	A	G	synonymous_variant	LOW	cas9B	p.Leu886Leu	cassette	0
443436	p3IPTG_A_S1	569812	2.91582e-15	540	539	1	0.185529	A	C	synonymous_variant	LOW	cas9B	p.Gly669Gly	cassette	0
443014	p3IPTG_A_S1	566074	4.85201e-15	540	539	1	0.185529	G	A	missense_variant	MODERATE	LacI4	p.Ser202Leu	cassette	0
443313	p3IPTG_A_S1	568660	0	540	539	1	0.185529	T	C	synonymous_variant	LOW	cas9B	p.Ala1053Ala	cassette	0
443404	p3IPTG_A_S1	569469	0	541	540	1	0.185185	T	C	missense_variant	MODERATE	cas9B	p.Ile784Val	cassette	0
443362	p3IPTG_A_S1	569088	0	541	540	1	0.185185	G	A	missense_variant	MODERATE	cas9B	p.Leu911Phe	cassette	0
442959	p3IPTG_A_S1	565745	0	541	540	1	0.185185	A	T	missense_variant	MODERATE	LacI4	p.Ser312Thr	cassette	0
443378	p3IPTG_A_S1	569216	1.16776e-14	542	541	1	0.184843	T	C	missense_variant	MODERATE	cas9B	p.Asp868Gly	cassette	0
443627	p3IPTG_A_S1	571379	0	542	541	1	0.184843	T	C	missense_variant	MODERATE	cas9B	p.Asp147Gly	cassette	0
443656	p3IPTG_A_S1	571611	0	542	541	1	0.184843	TAC	AAA	missense_variant	MODERATE	cas9B	p.ArgArg69LeuTrp	cassette	0
443497	p3IPTG_A_S1	570326	1.16776e-14	542	541	1	0.184843	A	T	missense_variant	MODERATE	cas9B	p.Phe498Tyr	cassette	0
442993	p3IPTG_A_S1	565955	0	542	541	1	0.184843	T	A	missense_variant	MODERATE	LacI4	p.Met242Leu	cassette	0
443337	p3IPTG_A_S1	568913	0	542	541	1	0.184843	T	C	missense_variant	MODERATE	cas9B	p.Asp969Gly	cassette	0
443665	p3IPTG_A_S1	571707	0	543	542	1	0.184502	T	A	missense_variant	MODERATE	cas9B	p.Thr38Ser	cassette	0
443270	p3IPTG_A_S1	568268	0	543	542	1	0.184502	G	C	missense_variant	MODERATE	cas9B	p.Ala1184Gly	cassette	0
443501	p3IPTG_A_S1	570349	3.07403e-15	544	543	1	0.184162	T	A	synonymous_variant	LOW	cas9B	p.Ser490Ser	cassette	0
442988	p3IPTG_A_S1	565926	4.74677e-15	544	543	1	0.184162	TGGA	GGGG	synonymous_variant	LOW	LacI4	p.252	cassette	0
443020	p3IPTG_A_S1	566161	0	544	543	1	0.184162	A	G	missense_variant	MODERATE	LacI4	p.Phe173Ser	cassette	0
443288	p3IPTG_A_S1	568455	3.13406e-15	544	543	1	0.184162	G	A	missense_variant	MODERATE	cas9B	p.Arg1122Cys	cassette	0
443336	p3IPTG_A_S1	568911	1.0698e-15	544	543	1	0.184162	A	T	missense_variant	MODERATE	cas9B	p.Phe970Ile	cassette	0
443406	p3IPTG_A_S1	569490	3.07403e-15	544	543	1	0.184162	A	G	missense_variant	MODERATE	cas9B	p.Ser777Pro	cassette	0
443311	p3IPTG_A_S1	568646	1.13031e-15	544	543	1	0.184162	C	T	missense_variant	MODERATE	cas9B	p.Arg1058His	cassette	0
443312	p3IPTG_A_S1	568654	0	544	543	1	0.184162	T	C	synonymous_variant	LOW	cas9B	p.Gly1055Gly	cassette	0
443609	p3IPTG_A_S1	571252	3.07403e-15	544	543	1	0.184162	T	C	synonymous_variant	LOW	cas9B	p.Val189Val	cassette	0
443626	p3IPTG_A_S1	571371	3.07403e-15	544	543	1	0.184162	C	T	missense_variant	MODERATE	cas9B	p.Asp150Asn	cassette	0
442991	p3IPTG_A_S1	565940	4.54336e-15	545	544	1	0.183824	C	T	missense_variant	MODERATE	LacI4	p.Glu247Lys	cassette	0
443384	p3IPTG_A_S1	569270	4.60339e-15	545	544	1	0.183824	T	C	missense_variant	MODERATE	cas9B	p.Asp850Gly	cassette	0
443405	p3IPTG_A_S1	569486	4.48285e-15	545	544	1	0.183824	C	T	missense_variant	MODERATE	cas9B	p.Arg778Gln	cassette	0
443393	p3IPTG_A_S1	569356	4.54336e-15	545	544	1	0.183824	G	A	synonymous_variant	LOW	cas9B	p.Asp821Asp	cassette	0
443017	p3IPTG_A_S1	566127	0	546	545	1	0.183486	T	C	synonymous_variant	LOW	LacI4	p.Glu184Glu	cassette	0
443612	p3IPTG_A_S1	571263	0	546	545	1	0.183486	TA	CC	missense_variant	MODERATE	cas9B	p.PheIle185LeuVal	cassette	0
443335	p3IPTG_A_S1	568900	0	547	546	1	0.18315	ATAG	TTAA	stop_gained	HIGH	cas9B	p.Tyr973*	cassette	0
443365	p3IPTG_A_S1	569122	0	547	546	1	0.18315	A	T	missense_variant	MODERATE	cas9B	p.Asn899Lys	cassette	0
443292	p3IPTG_A_S1	568468	0	547	546	1	0.18315	G	C	missense_variant	MODERATE	cas9B	p.Asp1117Glu	cassette	0
443424	p3IPTG_A_S1	569675	0	547	546	1	0.18315	C	T	missense_variant	MODERATE	cas9B	p.Gly715Glu	cassette	0
443645	p3IPTG_A_S1	571529	0	549	548	1	0.182482	A	C	missense_variant	MODERATE	cas9B	p.Phe97Cys	cassette	0
443403	p3IPTG_A_S1	569460	4.70157e-15	549	548	1	0.182482	C	A	missense_variant	MODERATE	cas9B	p.Gly787Cys	cassette	0
443621	p3IPTG_A_S1	571339	8.28954e-16	550	549	1	0.182149	ATG	TTT	missense_variant	MODERATE	cas9B	p.His160Lys	cassette	0
443641	p3IPTG_A_S1	571492	1.15722e-14	551	550	1	0.181818	T	C	synonymous_variant	LOW	cas9B	p.Glu109Glu	cassette	0
443338	p3IPTG_A_S1	568917	0	551	550	1	0.181818	T	C	missense_variant	MODERATE	cas9B	p.Lys968Glu	cassette	0
443061	p3IPTG_A_S1	566464	0	551	550	1	0.181818	TGTT	AGTC	missense_variant	MODERATE	LacI4	p.LysGln71ArgLeu	cassette	0
443355	p3IPTG_A_S1	569005	0	551	550	1	0.181818	G	A	synonymous_variant	LOW	cas9B	p.Arg938Arg	cassette	0
443644	p3IPTG_A_S1	571515	0	552	551	1	0.181488	CAAGT	CAGT	frameshift_variant	HIGH	cas9B	p.Glu102fs	cassette	0
443648	p3IPTG_A_S1	571535	0	552	551	1	0.181488	T	C	missense_variant	MODERATE	cas9B	p.Asp95Gly	cassette	0
443101	p3IPTG_A_S1	566812	1.50528e-14	552	551	1	0.181488	G	T	upstream_gene_variant	MODIFIER	intergenic_cassette	c.-2501C>A	cassette	0
443106	p3IPTG_A_S1	566843	0	552	551	1	0.181488	G	T	upstream_gene_variant	MODIFIER	intergenic_cassette	c.-2532C>A	cassette	0
443401	p3IPTG_A_S1	569443	9.1936e-16	553	552	1	0.181159	T	G	synonymous_variant	LOW	cas9B	p.Gly792Gly	cassette	0
443116	p3IPTG_A_S1	566944	6.32863e-15	554	553	1	0.180832	TGAT	CGAC	upstream_gene_variant	MODIFIER	intergenic_cassette	c.-2636_-2633delATCAinsGTCG	cassette	0
443638	p3IPTG_A_S1	571467	6.44918e-15	554	553	1	0.180832	T	C	missense_variant	MODERATE	cas9B	p.Ile118Val	cassette	0
443109	p3IPTG_A_S1	566859	0	554	553	1	0.180832	A	T	upstream_gene_variant	MODIFIER	intergenic_cassette	c.-2548T>A	cassette	0
443139	p3IPTG_A_S1	567162	0	554	553	1	0.180832	A	T	upstream_gene_variant	MODIFIER	intergenic_cassette	c.-2851T>A	cassette	0
443392	p3IPTG_A_S1	569350	0	555	554	1	0.180505	A	G	synonymous_variant	LOW	cas9B	p.Tyr823Tyr	cassette	0
442994	p3IPTG_A_S1	565957	0	556	555	1	0.18018	G	T	missense_variant	MODERATE	LacI4	p.Thr241Lys	cassette	0
443344	p3IPTG_A_S1	568955	0	556	555	1	0.18018	A	C	missense_variant	MODERATE	cas9B	p.Val955Gly	cassette	0
443647	p3IPTG_A_S1	571532	0	556	555	1	0.18018	C	T	missense_variant	MODERATE	cas9B	p.Ser96Asn	cassette	0
443620	p3IPTG_A_S1	571334	0	556	555	1	0.18018	A	G	missense_variant	MODERATE	cas9B	p.Ile162Thr	cassette	0
443361	p3IPTG_A_S1	569080	0	556	555	1	0.18018	T	C	synonymous_variant	LOW	cas9B	p.Lys913Lys	cassette	0
443352	p3IPTG_A_S1	568995	0	557	556	1	0.179856	TAG	AAA	stop_gained	HIGH	cas9B	p.ThrLys941*	cassette	0
443035	p3IPTG_A_S1	566270	4.54336e-15	558	557	1	0.179533	T	C	missense_variant	MODERATE	LacI4	p.Asn137Asp	cassette	0
443119	p3IPTG_A_S1	566967	4.61093e-15	558	557	1	0.179533	A	G	upstream_gene_variant	MODIFIER	intergenic_cassette	c.-2656T>C	cassette	0
443062	p3IPTG_A_S1	566477	6.01221e-15	559	558	1	0.179211	A	T	missense_variant	MODERATE	LacI4	p.Leu68Met	cassette	0
443669	p3IPTG_A_S1	571736	7.30779e-16	559	558	1	0.179211	GGAAC	AGTAT	missense_variant	MODERATE	cas9B	p.ValPro27IleLeu	cassette	0
443004	p3IPTG_A_S1	566004	7.95617e-15	559	558	1	0.179211	A	G	synonymous_variant	LOW	LacI4	p.Ile225Ile	cassette	0
443622	p3IPTG_A_S1	571347	0	559	558	1	0.179211	A	G	synonymous_variant	LOW	cas9B	p.Leu158Leu	cassette	0
443005	p3IPTG_A_S1	566011	0	560	559	1	0.178891	T	C	missense_variant	MODERATE	LacI4	p.Gln223Arg	cassette	0
443073	p3IPTG_A_S1	566534	1.48418e-14	561	560	1	0.178571	T	A	stop_gained	HIGH	LacI4	p.Lys49*	cassette	0
443111	p3IPTG_A_S1	566883	0	561	560	1	0.178571	A	G	upstream_gene_variant	MODIFIER	intergenic_cassette	c.-2572T>C	cassette	0
443033	p3IPTG_A_S1	566255	2.81812e-15	562	561	1	0.178253	C	T	missense_variant	MODERATE	LacI4	p.Asp142Asn	cassette	0
443642	p3IPTG_A_S1	571497	0	562	561	1	0.178253	C	T	missense_variant	MODERATE	cas9B	p.Glu108Lys	cassette	0
443120	p3IPTG_A_S1	566969	0	562	561	1	0.178253	T	C	upstream_gene_variant	MODIFIER	intergenic_cassette	c.-2658A>G	cassette	0
443113	p3IPTG_A_S1	566916	0	562	561	1	0.178253	AACAA	CACCC	upstream_gene_variant	MODIFIER	intergenic_cassette	c.-2609_-2605delTTGTTinsGGGTG	cassette	0
443368	p3IPTG_A_S1	569140	2.81812e-15	562	561	1	0.178253	A	G	synonymous_variant	LOW	cas9B	p.Thr893Thr	cassette	0
443006	p3IPTG_A_S1	566012	2.81812e-15	562	561	1	0.178253	G	T	missense_variant	MODERATE	LacI4	p.Gln223Lys	cassette	0
443354	p3IPTG_A_S1	569002	6.17042e-15	563	562	1	0.177936	C	T	missense_variant	MODERATE	cas9B	p.Met939Ile	cassette	0
443269	p3IPTG_A_S1	568263	6.29097e-15	563	562	1	0.177936	C	A	missense_variant	MODERATE	cas9B	p.Gly1186Trp	cassette	0
442989	p3IPTG_A_S1	565933	4.1742e-15	563	562	1	0.177936	A	G	missense_variant	MODERATE	LacI4	p.Ile249Thr	cassette	0
443624	p3IPTG_A_S1	571353	7.63952e-15	564	563	1	0.17762	A	G	synonymous_variant	LOW	cas9B	p.Leu156Leu	cassette	0
442990	p3IPTG_A_S1	565934	0	564	563	1	0.17762	T	C	missense_variant	MODERATE	LacI4	p.Ile249Val	cassette	0
443112	p3IPTG_A_S1	566909	1.13163e-14	564	563	1	0.17762	CAGGT	TAGGA	upstream_gene_variant	MODIFIER	intergenic_cassette	c.-2602_-2598delACCTGinsTCCTA	cassette	0
443063	p3IPTG_A_S1	566480	0	564	563	1	0.17762	G	A	stop_gained	HIGH	LacI4	p.Gln67*	cassette	0
443090	p3IPTG_A_S1	566681	2.03436e-15	564	563	1	0.17762	TTAGT	ATAGC	upstream_gene_variant	MODIFIER	regulator pS	c.-2374_-2370delACTAAinsGCTAT	cassette	0
443016	p3IPTG_A_S1	566122	1.04014e-15	566	565	1	0.176991	A	C	missense_variant	MODERATE	LacI4	p.Leu186Trp	cassette	0
443096	p3IPTG_A_S1	566768	1.04014e-15	566	565	1	0.176991	T	C	upstream_gene_variant	MODIFIER	intergenic_cassette	c.-2457A>G	cassette	0
443136	p3IPTG_A_S1	567150	5.80103e-15	568	567	1	0.176367	A	T	upstream_gene_variant	MODIFIER	intergenic_cassette	c.-2839T>A	cassette	0
443325	p3IPTG_A_S1	568825	0	569	568	1	0.176056	A	G	synonymous_variant	LOW	cas9B	p.Ile998Ile	cassette	0
443140	p3IPTG_A_S1	567163	0	569	568	1	0.176056	C	T	upstream_gene_variant	MODIFIER	intergenic_cassette	c.-2852G>A	cassette	0
443074	p3IPTG_A_S1	566540	0	569	568	1	0.176056	T	C	missense_variant	MODERATE	LacI4	p.Arg47Gly	cassette	0
443036	p3IPTG_A_S1	566284	0	569	568	1	0.176056	G	T	stop_gained	HIGH	LacI4	p.Ser132*	cassette	0
443381	p3IPTG_A_S1	569246	0	569	568	1	0.176056	G	A	missense_variant	MODERATE	cas9B	p.Thr858Met	cassette	0
443618	p3IPTG_A_S1	571296	4.33218e-15	570	569	1	0.175747	TTAAA	GTAAG	missense_variant	MODERATE	cas9B	p.Asn175His	cassette	0
443034	p3IPTG_A_S1	566265	0	571	570	1	0.175439	ATA	TTT	missense_variant	MODERATE	LacI4	p.Tyr138Lys	cassette	0
443168	p3IPTG_A_S1	567376	2.66744e-15	571	570	1	0.175439	T	A	upstream_gene_variant	MODIFIER	intergenic_cassette	c.-3065A>T	cassette	0
443121	p3IPTG_A_S1	566985	2.66744e-15	571	570	1	0.175439	AGGTTC	AC	upstream_gene_variant	MODIFIER	intergenic_cassette	c.-2678_-2675delAACC	cassette	0
443315	p3IPTG_A_S1	568699	2.66744e-15	571	570	1	0.175439	A	G	synonymous_variant	LOW	cas9B	p.Ser1040Ser	cassette	0
443402	p3IPTG_A_S1	569451	6.13276e-15	572	571	1	0.175131	C	A	stop_gained	HIGH	cas9B	p.Glu790*	cassette	0
443021	p3IPTG_A_S1	566162	4.14407e-15	572	571	1	0.175131	A	G	missense_variant	MODERATE	LacI4	p.Phe173Leu	cassette	0
443131	p3IPTG_A_S1	567090	6.01221e-15	572	571	1	0.175131	A	G	upstream_gene_variant	MODIFIER	intergenic_cassette	c.-2779T>C	cassette	0
443616	p3IPTG_A_S1	571280	4.07579e-15	572	571	1	0.175131	T	G	missense_variant	MODERATE	cas9B	p.Asp180Ala	cassette	0
443118	p3IPTG_A_S1	566966	0	572	571	1	0.175131	C	T	upstream_gene_variant	MODIFIER	intergenic_cassette	c.-2655G>A	cassette	0
442997	p3IPTG_A_S1	565980	0	573	572	1	0.174825	C	T	synonymous_variant	LOW	LacI4	p.Ser233Ser	cassette	0
443345	p3IPTG_A_S1	568958	0	573	572	1	0.174825	TTA	CTT	missense_variant	MODERATE	cas9B	p.Lys954Arg	cassette	0
443037	p3IPTG_A_S1	566287	1.43747e-14	575	574	1	0.174216	A	C	missense_variant	MODERATE	LacI4	p.Val131Gly	cassette	0
443640	p3IPTG_A_S1	571486	2.23001e-15	576	575	1	0.173913	C	T	synonymous_variant	LOW	cas9B	p.Lys111Lys	cassette	0
443075	p3IPTG_A_S1	566543	2.23001e-15	576	575	1	0.173913	T	C	missense_variant	MODERATE	LacI4	p.Thr46Ala	cassette	0
443001	p3IPTG_A_S1	565985	2.23001e-15	576	575	1	0.173913	A	G	missense_variant	MODERATE	LacI4	p.Trp232Arg	cassette	0
443623	p3IPTG_A_S1	571350	7.70002e-15	577	576	1	0.173611	C	A	missense_variant	MODERATE	cas9B	p.Ala157Ser	cassette	0
443294	p3IPTG_A_S1	568518	7.70002e-15	577	576	1	0.173611	G	A	stop_gained	HIGH	cas9B	p.Gln1101*	cassette	0
443382	p3IPTG_A_S1	569252	0	579	578	1	0.17301	A	G	missense_variant	MODERATE	cas9B	p.Val856Ala	cassette	0
443146	p3IPTG_A_S1	567220	3.10393e-15	579	578	1	0.17301	ATA	CTC	upstream_gene_variant	MODIFIER	intergenic_cassette	c.-2911_-2909delTATinsGAG	cassette	0
443000	p3IPTG_A_S1	565984	1.45254e-14	579	578	1	0.17301	C	A	missense_variant	MODERATE	LacI4	p.Trp232Leu	cassette	0
443383	p3IPTG_A_S1	569253	3.91758e-15	581	580	1	0.172414	C	T	missense_variant	MODERATE	cas9B	p.Val856Ile	cassette	0
443007	p3IPTG_A_S1	566031	0	581	580	1	0.172414	ATA	GTG	missense_variant	MODERATE	LacI4	p.Tyr216His	cassette	0
443089	p3IPTG_A_S1	566646	0	581	580	1	0.172414	C	A	synonymous_variant	LOW	LacI4	p.Val11Val	cassette	0
443104	p3IPTG_A_S1	566832	0	582	581	1	0.172117	T	C	upstream_gene_variant	MODIFIER	intergenic_cassette	c.-2521A>G	cassette	0
443058	p3IPTG_A_S1	566447	0	582	581	1	0.172117	C	T	missense_variant	MODERATE	LacI4	p.Val78Ile	cassette	0
443022	p3IPTG_A_S1	566171	0	582	581	1	0.172117	A	G	missense_variant	MODERATE	LacI4	p.Ser170Pro	cassette	0
443002	p3IPTG_A_S1	565989	2.86308e-15	582	581	1	0.172117	TCCCTCG	TCCTCG	frameshift_variant	HIGH	LacI4	p.Gly230fs	cassette	0
443654	p3IPTG_A_S1	571602	1.42238e-14	584	583	1	0.171527	T	A	missense_variant	MODERATE	cas9B	p.Thr73Ser	cassette	0
443049	p3IPTG_A_S1	566396	4.19657e-15	585	584	1	0.171233	T	C	missense_variant	MODERATE	LacI4	p.Ile95Val	cassette	0
443027	p3IPTG_A_S1	566201	2.07933e-15	585	584	1	0.171233	G	A	missense_variant	MODERATE	LacI4	p.Leu160Phe	cassette	0
443132	p3IPTG_A_S1	567093	4.13653e-15	585	584	1	0.171233	A	G	upstream_gene_variant	MODIFIER	intergenic_cassette	c.-2782T>C	cassette	0
443071	p3IPTG_A_S1	566518	5.55242e-15	586	585	1	0.17094	A	G	missense_variant	MODERATE	LacI4	p.Met54Thr	cassette	0
443138	p3IPTG_A_S1	567158	7.54888e-15	586	585	1	0.17094	C	G	upstream_gene_variant	MODIFIER	intergenic_cassette	c.-2847G>C	cassette	0
443081	p3IPTG_A_S1	566617	0	587	586	1	0.170648	A	C	missense_variant	MODERATE	LacI4	p.Val21Gly	cassette	0
443080	p3IPTG_A_S1	566608	0	587	586	1	0.170648	T	G	missense_variant	MODERATE	LacI4	p.Tyr24Ser	cassette	0
443030	p3IPTG_A_S1	566229	1.09092e-14	587	586	1	0.170648	G	A	synonymous_variant	LOW	LacI4	p.Ala150Ala	cassette	0
443072	p3IPTG_A_S1	566529	1.77821e-15	590	589	1	0.169779	AA	CT	missense_variant	MODERATE	LacI4	p.Val50Glu	cassette	0
443143	p3IPTG_A_S1	567178	0	591	590	1	0.169492	ACTCTAGT	GCTCCAGC	upstream_gene_variant	MODIFIER	intergenic_cassette	c.-2874_-2867delACTAGAGTinsGCTGGAGC	cassette	0
443064	p3IPTG_A_S1	566482	5.22116e-15	592	591	1	0.169205	TGA	GGG	missense_variant	MODERATE	LacI4	p.Gln66Pro	cassette	0
443290	p3IPTG_A_S1	568461	0	592	591	1	0.169205	T	C	missense_variant	MODERATE	cas9B	p.Ile1120Val	cassette	0
443137	p3IPTG_A_S1	567155	0	594	593	1	0.168634	A	G	upstream_gene_variant	MODIFIER	intergenic_cassette	c.-2844T>C	cassette	0
443051	p3IPTG_A_S1	566414	3.97785e-15	594	593	1	0.168634	T	C	missense_variant	MODERATE	LacI4	p.Ser89Gly	cassette	0
443057	p3IPTG_A_S1	566427	0	594	593	1	0.168634	GGCAA	AGCAG	missense_variant	MODERATE	LacI4	p.Leu83Pro	cassette	0
443135	p3IPTG_A_S1	567143	1.39528e-14	594	593	1	0.168634	CATC	TATT	upstream_gene_variant	MODIFIER	intergenic_cassette	c.-2835_-2832delGATGinsAATA	cassette	0
443042	p3IPTG_A_S1	566343	5.45495e-15	595	594	1	0.16835	T	C	synonymous_variant	LOW	LacI4	p.Glu112Glu	cassette	0
443141	p3IPTG_A_S1	567168	7.3982e-15	595	594	1	0.16835	A	T	upstream_gene_variant	MODIFIER	intergenic_cassette	c.-2857T>A	cassette	0
443003	p3IPTG_A_S1	565997	7.3982e-15	595	594	1	0.16835	G	C	missense_variant	MODERATE	LacI4	p.Arg228Gly	cassette	0
443079	p3IPTG_A_S1	566604	0	596	595	1	0.168067	C	A	synonymous_variant	LOW	LacI4	p.Ala25Ala	cassette	0
443052	p3IPTG_A_S1	566418	2.20034e-15	598	597	1	0.167504	T	G	synonymous_variant	LOW	LacI4	p.Ala87Ala	cassette	0
443039	p3IPTG_A_S1	566304	0	599	598	1	0.167224	G	A	synonymous_variant	LOW	LacI4	p.Asn125Asn	cassette	0
443023	p3IPTG_A_S1	566176	3.6765e-15	599	598	1	0.167224	A	G	missense_variant	MODERATE	LacI4	p.Ile168Thr	cassette	0
443070	p3IPTG_A_S1	566511	0	600	599	1	0.166945	T	C	synonymous_variant	LOW	LacI4	p.Glu56Glu	cassette	0
443087	p3IPTG_A_S1	566633	0	602	601	1	0.166389	C	T	missense_variant	MODERATE	LacI4	p.Val16Ile	cassette	0
443130	p3IPTG_A_S1	567078	4.14595e-16	602	601	1	0.166389	T	C	upstream_gene_variant	MODIFIER	intergenic_cassette	c.-2767A>G	cassette	0
443670	p3IPTG_A_S1	571747	3.82741e-15	603	602	1	0.166113	T	C	synonymous_variant	LOW	cas9B	p.Glu24Glu	cassette	0
443147	p3IPTG_A_S1	567228	7.23269e-15	604	603	1	0.165837	A	G	upstream_gene_variant	MODIFIER	intergenic_cassette	c.-2917T>C	cassette	0
443086	p3IPTG_A_S1	566632	7.30026e-15	604	603	1	0.165837	A	C	missense_variant	MODERATE	LacI4	p.Val16Gly	cassette	0
443289	p3IPTG_A_S1	568459	0	606	605	1	0.165289	A	G	synonymous_variant	LOW	cas9B	p.Ile1120Ile	cassette	0
443114	p3IPTG_A_S1	566929	4.54383e-17	607	606	1	0.165017	C	T	upstream_gene_variant	MODIFIER	intergenic_cassette	c.-2618G>A	cassette	0
443040	p3IPTG_A_S1	566305	3.63153e-15	607	606	1	0.165017	TTA	CTG	missense_variant	MODERATE	LacI4	p.Asn125Ser	cassette	0
443091	p3IPTG_A_S1	566691	1.05709e-16	607	606	1	0.165017	T	G	upstream_gene_variant	MODIFIER	regulator pS	c.-2380A>C	cassette	0
443142	p3IPTG_A_S1	567173	3.45825e-15	608	607	1	0.164745	A	T	upstream_gene_variant	MODIFIER	intergenic_cassette	c.-2862T>A	cassette	0
443065	p3IPTG_A_S1	566486	5.51475e-15	608	607	1	0.164745	C	A	missense_variant	MODERATE	LacI4	p.Ala65Ser	cassette	0
443048	p3IPTG_A_S1	566390	6.87107e-15	609	608	1	0.164474	A	G	missense_variant	MODERATE	LacI4	p.Ser97Pro	cassette	0
443029	p3IPTG_A_S1	566223	0	609	608	1	0.164474	G	A	synonymous_variant	LOW	LacI4	p.Cys152Cys	cassette	0
443056	p3IPTG_A_S1	566425	0	612	611	1	0.163666	A	G	missense_variant	MODERATE	LacI4	p.Leu85Pro	cassette	0
443125	p3IPTG_A_S1	567018	7.08202e-15	613	612	1	0.163399	T	C	upstream_gene_variant	MODIFIER	intergenic_cassette	c.-2707A>G	cassette	0
443050	p3IPTG_A_S1	566412	1.94372e-15	616	615	1	0.162602	G	T	missense_variant	MODERATE	LacI4	p.Ser89Arg	cassette	0
443068	p3IPTG_A_S1	566501	0	619	618	1	0.161812	T	A	missense_variant	MODERATE	LacI4	p.Ile60Phe	cassette	0
443128	p3IPTG_A_S1	567058	3.51852e-15	621	620	1	0.16129	T	C	upstream_gene_variant	MODIFIER	intergenic_cassette	c.-2747A>G	cassette	0
443088	p3IPTG_A_S1	566635	6.99161e-15	622	621	1	0.161031	G	C	missense_variant	MODERATE	LacI4	p.Pro15Arg	cassette	0
443148	p3IPTG_A_S1	567229	1.03969e-14	623	622	1	0.160772	T	C	upstream_gene_variant	MODIFIER	intergenic_cassette	c.-2918A>G	cassette	0
443129	p3IPTG_A_S1	567073	5.20586e-15	626	625	1	0.16	C	T	upstream_gene_variant	MODIFIER	intergenic_cassette	c.-2762G>A	cassette	0
443067	p3IPTG_A_S1	566499	0	628	627	1	0.15949	A	G	synonymous_variant	LOW	LacI4	p.Ile60Ile	cassette	0
443047	p3IPTG_A_S1	566381	6.83316e-15	631	630	1	0.15873	C	T	missense_variant	MODERATE	LacI4	p.Asp100Asn	cassette	0
443123	p3IPTG_A_S1	567009	0	632	631	1	0.158479	T	A	upstream_gene_variant	MODIFIER	intergenic_cassette	c.-2698A>T	cassette	0
443085	p3IPTG_A_S1	566630	2.99116e-15	635	634	1	0.157729	T	A	missense_variant	MODERATE	LacI4	p.Thr17Ser	cassette	0
443124	p3IPTG_A_S1	567010	3.61646e-15	637	636	1	0.157233	AATAAA	CCTAAC	upstream_gene_variant	MODIFIER	intergenic_cassette	c.-2704_-2699delTTTATTinsGTTAGG	cassette	0
443092	p3IPTG_A_S1	566698	0	637	636	1	0.157233	A	T	upstream_gene_variant	MODIFIER	regulator pS	c.-2387T>A	cassette	0
443046	p3IPTG_A_S1	566377	1.32619e-15	639	638	1	0.15674	T	C	missense_variant	MODERATE	LacI4	p.Gln101Arg	cassette	0
443084	p3IPTG_A_S1	566627	0	642	641	1	0.156006	A	T	missense_variant	MODERATE	LacI4	p.Leu18Ile	cassette	0
443066	p3IPTG_A_S1	566495	0	643	642	1	0.155763	T	G	missense_variant	MODERATE	LacI4	p.Asn62His	cassette	0
443082	p3IPTG_A_S1	566622	0	647	646	1	0.154799	A	C	stop_gained	HIGH	LacI4	p.Tyr19*	cassette	0
443043	p3IPTG_A_S1	566351	0	655	654	1	0.152905	T	C	missense_variant	MODERATE	LacI4	p.Met110Val	cassette	0
443077	p3IPTG_A_S1	566562	0	655	654	1	0.152905	T	G	synonymous_variant	LOW	LacI4	p.Ala39Ala	cassette	0
443032	p3IPTG_A_S1	566245	1.13761e-15	670	669	1	0.149477	G	T	missense_variant	MODERATE	LacI4	p.Ala145Asp	cassette	0
443045	p3IPTG_A_S1	566372	2.1848e-15	677	676	1	0.147929	CTA	TTT	stop_gained	HIGH	LacI4	p.LeuGly102*	cassette	0
