# Supplementary material for: A genetic toolkit and gene switches to limit Mycoplasma growth for biosafety applications
Source: Nat Commun. 2022 Apr 7;13:1910. doi: 10.1038/s41467-022-29574-0 (PMC8991246; doi:10.1038/s41467-022-29574-0)
Supplement: Supplementary file 10 — Source Data [file 41467_2022_29574_MOESM10_ESM.zip]

Archive with 16 entries (15 files):
- Source Data/
- __MACOSX/._Source Data
- Source Data/Uncroppedimages_Mycotoolsandcircuits.pdf
- __MACOSX/Source Data/._Uncroppedimages_Mycotoolsandcircuits.pdf
- Source Data/GenBank_MTns.zip
- __MACOSX/Source Data/._GenBank_MTns.zip
- Source Data/.DS_Store
- __MACOSX/Source Data/._.DS_Store
- Source Data/SourceData&analysis_qPCR.xlsx
- __MACOSX/Source Data/._SourceData&analysis_qPCR.xlsx
- Source Data/SourceData&analysis_Timecourses.xlsx
- __MACOSX/Source Data/._SourceData&analysis_Timecourses.xlsx
- Source Data/SourceData&analysis_Fluorimetries.xlsx
- __MACOSX/Source Data/._SourceData&analysis_Fluorimetries.xlsx
- Source Data/SourceData&analysis_E.F.xlsx .xlsx
- __MACOSX/Source Data/._SourceData&analysis_E.F.xlsx .xlsx
