# Supplementary material for: A genetic toolkit and gene switches to limit Mycoplasma growth for biosafety applications
Source: Nat Commun. 2022 Apr 7;13:1910. doi: 10.1038/s41467-022-29574-0 (PMC8991246; doi:10.1038/s41467-022-29574-0)
Supplement: Supplementary file 10 — Source Data [file 41467_2022_29574_MOESM10_ESM.zip › Source Data/SourceData&analysis_qPCR.xlsx]

## Sheet: raw data S12
Experiment: GC Selected Filter: SYBR Green I / HRM Dye (465-510)
Include	Color	Pos	Name	Cp	Status	Standard	genomes/uL	mean TechRep	SD (TechReps)
TRUE	255	B1	Sample 1	35	> - Late Cp call (last five cycles) has higher uncertainty	WT 1E-5	0.000512	33.605	1.97283
TRUE	255	B2	Sample 2	32.21		WT 1E-5	0.000512
TRUE	255	B3	Sample 3	30.3		WT 1E-4	0.00512	30.6	0.424264
TRUE	255	B4	Sample 4	30.9		WT 1E-4	0.00512
TRUE	255	B5	Sample 5	22.71		WT 1E-3	0.0512	22.745	0.0494975
TRUE	255	B6	Sample 6	22.78		WT 1E-3	0.0512
TRUE	255	B7	Sample 7	18.75		WT 1E-2	0.512	18.75
TRUE	255	B8	Sample 8	22.9		WT 1E-2	0.512
TRUE	255	B9	Sample 9	15.29		WT 1E-1	5.12	15.92	0.890955
TRUE	255	B10	Sample 10	16.55		WT 1E-1	5.12
TRUE	255	B11	Sample 11	35	> - Late Cp call (last five cycles) has higher uncertainty	water	0
TRUE	255	B12	Sample 12	35	> - Late Cp call (last five cycles) has higher uncertainty	water	0
TRUE	255	B13	Sample 13	31.18		0
TRUE	255	B14	Sample 14	33.36		0
TRUE	255	B15	Sample 15	32.32		0
TRUE	255	B16	Sample 16	35	> - Late Cp call (last five cycles) has higher uncertainty	0
TRUE	255	B17	Sample 17	35	> - Late Cp call (last five cycles) has higher uncertainty	0
TRUE	255	B18	Sample 18	35	> - Late Cp call (last five cycles) has higher uncertainty	0
TRUE	255	B19	Sample 19	35	> - Late Cp call (last five cycles) has higher uncertainty	0
TRUE	255	B20	Sample 20	35	> - Late Cp call (last five cycles) has higher uncertainty	0
TRUE	255	B21	Sample 21	35	> - Late Cp call (last five cycles) has higher uncertainty	0
TRUE	255	B22	Sample 22	35	> - Late Cp call (last five cycles) has higher uncertainty	0
TRUE	255	B23	Sample 23	35	> - Late Cp call (last five cycles) has higher uncertainty	0
TRUE	255	B24	Sample 24	35	> - Late Cp call (last five cycles) has higher uncertainty	0
TRUE	255	C1	Sample 25	35	> - Late Cp call (last five cycles) has higher uncertainty	0
TRUE	255	C2	Sample 26	31.03		0
TRUE	255	C3	Sample 27	29.13		0
TRUE	255	C4	Sample 28	29.89		0
TRUE	255	C5	Sample 29	30		0
TRUE	255	C6	Sample 30	30.13		0
TRUE	255	C7	Sample 31	32.48		0
TRUE	255	C8	Sample 32	34.36		0
TRUE	255	C9	Sample 33	32.99		0
TRUE	255	C10	Sample 34	35	> - Late Cp call (last five cycles) has higher uncertainty	0
TRUE	255	C11	Sample 35	32.82		0
TRUE	255	C12	Sample 36	33.45		0
TRUE	255	C13	Sample 37	28.21		0
TRUE	255	C14	Sample 38	25.05		0
TRUE	255	C15	Sample 39	23.6		0
TRUE	255	C16	Sample 40	24.07		0
TRUE	255	C17	Sample 41	24.95		0
TRUE	255	C18	Sample 42	25.88		0
TRUE	255	C19	Sample 43	32.81		0
TRUE	255	C20	Sample 44	35	> - Late Cp call (last five cycles) has higher uncertainty	0
TRUE	255	C21	Sample 45	35	> - Late Cp call (last five cycles) has higher uncertainty	0
TRUE	255	C22	Sample 46	35	> - Late Cp call (last five cycles) has higher uncertainty	0
TRUE	255	C23	Sample 47	35	> - Late Cp call (last five cycles) has higher uncertainty	0
TRUE	255	C24	Sample 48	35	> - Late Cp call (last five cycles) has higher uncertainty	0
TRUE	255	D1	Sample 49	35	> - Late Cp call (last five cycles) has higher uncertainty	0
TRUE	255	D2	Sample 50	22.64		0
TRUE	255	D3	Sample 51	25.08		0
TRUE	255	D4	Sample 52	25.18		0
TRUE	255	D5	Sample 53	24.43		0
TRUE	255	D6	Sample 54	23.23		0
TRUE	255	D7	Sample 55	33.47		0
TRUE	255	D8	Sample 56	31.57		0
TRUE	255	D9	Sample 57	31.66		0
TRUE	255	D10	Sample 58	32.36		0
TRUE	255	D11	Sample 59	32.3		0
TRUE	255	D12	Sample 60	32.47		0
TRUE	255	D13	Sample 61	21.97		0
TRUE	255	D14	Sample 62	21.75		0
TRUE	255	D15	Sample 63	22.3		0
TRUE	255	D16	Sample 64	22.2		0
TRUE	255	D17	Sample 65	21.22		0
TRUE	255	D18	Sample 66	21.15		0
TRUE	255	D19	Sample 67	35	> - Late Cp call (last five cycles) has higher uncertainty	0
TRUE	255	D20	Sample 68	35	> - Late Cp call (last five cycles) has higher uncertainty	0
TRUE	255	D21	Sample 69	35	> - Late Cp call (last five cycles) has higher uncertainty	0
TRUE	255	D22	Sample 70	35	> - Late Cp call (last five cycles) has higher uncertainty	0
TRUE	255	D23	Sample 71	35	> - Late Cp call (last five cycles) has higher uncertainty	0
TRUE	255	D24	Sample 72	35	> - Late Cp call (last five cycles) has higher uncertainty	0
TRUE	255	E1	Sample 73	27.32		0
TRUE	255	E2	Sample 74	22		0
TRUE	255	E3	Sample 75	23.46		0
TRUE	255	E4	Sample 76	23.55		0
TRUE	255	E5	Sample 77	26.79		0
TRUE	255	E6	Sample 78	21.59		0
TRUE	255	E7	Sample 79	26.27		0
TRUE	255	E8	Sample 80	26.29		0
TRUE	255	E9	Sample 81	21.2		0
TRUE	255	E10	Sample 82	21.14		0
TRUE	255	E11	Sample 83	21.16		0
TRUE	255	E12	Sample 84	22.73		0
TRUE	255	E13	Sample 85	25.74		0
TRUE	255	E14	Sample 86	21.62		0
TRUE	255	E15	Sample 87	22.53		0
TRUE	255	E16	Sample 88	22.05		0
TRUE	255	E17	Sample 89	21.32		0
TRUE	255	E18	Sample 90	21.77		0
TRUE	255	E19	Sample 91	30.47		0
TRUE	255	E20	Sample 92	29.83		0
TRUE	255	E21	Sample 93	26.88		0
TRUE	255	E22	Sample 94	26.19		0
TRUE	255	E23	Sample 95	35	> - Late Cp call (last five cycles) has higher uncertainty	0
TRUE	255	E24	Sample 96	35	> - Late Cp call (last five cycles) has higher uncertainty	0
TRUE	255	F1	Sample 97	23.31		0
TRUE	255	F2	Sample 98	21.03		0
TRUE	255	F3	Sample 99	26.76		0
TRUE	255	F4	Sample 100	21.63		0
TRUE	255	F5	Sample 101	29.27		0
TRUE	255	F6	Sample 102	20.83		0
TRUE	255	F7	Sample 103	24.14		0
TRUE	255	F8	Sample 104	25.58		0
TRUE	255	F9	Sample 105	20.98		0
TRUE	255	F10	Sample 106	21.87		0
TRUE	255	F11	Sample 107	28.32		0
TRUE	255	F12	Sample 108	27.77		0
TRUE	255	F13	Sample 109	20.14		0
TRUE	255	F14	Sample 110	20.12		0
TRUE	255	F15	Sample 111	20.91		0
TRUE	255	F16	Sample 112	21.38		0
TRUE	255	F17	Sample 113	21.61		0
TRUE	255	F18	Sample 114	21.22		0
TRUE	255	F19	Sample 115	33.28		0
TRUE	255	F20	Sample 116	35	> - Late Cp call (last five cycles) has higher uncertainty	0
TRUE	255	F21	Sample 117	35	> - Late Cp call (last five cycles) has higher uncertainty	0
TRUE	255	F22	Sample 118	35	> - Late Cp call (last five cycles) has higher uncertainty	0
TRUE	255	F23	Sample 119	32.69		0
TRUE	255	F24	Sample 120	35	> - Late Cp call (last five cycles) has higher uncertainty	0
TRUE	255	G1	Sample 121	19.28		0
TRUE	255	G2	Sample 122	19.84		0
TRUE	255	G3	Sample 123	19.63		0
TRUE	255	G4	Sample 124	19.44		0
TRUE	255	G5	Sample 125	20.13		0
TRUE	255	G6	Sample 126	20.02		0
TRUE	255	G7	Sample 127	28.44		0
TRUE	255	G8	Sample 128	28.45		0
TRUE	255	G9	Sample 129	29		0
TRUE	255	G10	Sample 130	30.34		0
TRUE	255	G11	Sample 131	29.67		0
TRUE	255	G12	Sample 132	30.24		0
TRUE	255	G13	Sample 133	20.68		0
TRUE	255	G14	Sample 134	21.23		0
TRUE	255	G15	Sample 135	21.65		0
TRUE	255	G16	Sample 136	21.25		0
TRUE	255	G17	Sample 137	20.68		0
TRUE	255	G18	Sample 138	20.81		0
TRUE	255	G19	Sample 139	35	> - Late Cp call (last five cycles) has higher uncertainty	0
TRUE	255	G20	Sample 140	35	> - Late Cp call (last five cycles) has higher uncertainty	0
TRUE	255	G21	Sample 141	35	> - Late Cp call (last five cycles) has higher uncertainty	0
TRUE	255	G22	Sample 142	35	> - Late Cp call (last five cycles) has higher uncertainty	0
TRUE	255	G23	Sample 143	32.06		0
TRUE	255	G24	Sample 144	35	> - Late Cp call (last five cycles) has higher uncertainty	0
TRUE	255	H7	Sample 145	28.95		0
TRUE	255	H8	Sample 146	30.14		0
TRUE	255	H9	Sample 147	30.36		0
TRUE	255	H10	Sample 148	31.22		0
TRUE	255	H11	Sample 149	29.12		0
TRUE	255	H12	Sample 150	30.17		0
TRUE	255	H13	Sample 151	19.51		0
TRUE	255	H14	Sample 152	21.79		0
TRUE	255	H15	Sample 153	20.62		0
TRUE	255	H16	Sample 154	20.6		0
TRUE	255	H17	Sample 155	19.81		0
TRUE	255	H18	Sample 156	20.64		0
TRUE	255	H19	Sample 157	19.28		0
TRUE	255	H20	Sample 158	19		0
TRUE	255	H21	Sample 159	30.33		0
TRUE	255	H22	Sample 160	28.81		0
TRUE	255	H23	Sample 161	31.66		0
TRUE	255	H24	Sample 162	32.8		0
TRUE	255	I1	Sample 163	18.21		0
TRUE	255	I2	Sample 164	17.75		0
TRUE	255	I3	Sample 165	20.51		0
TRUE	255	I4	Sample 166	20.79		0
TRUE	255	I5	Sample 167	19.6		0
TRUE	255	I6	Sample 168	19.88		0
TRUE	255	I7	Sample 169	20.84		0
TRUE	255	I8	Sample 170	20.65		0
TRUE	255	I9	Sample 171	20.62		0
TRUE	255	I10	Sample 172	21.78		0
TRUE	255	I11	Sample 173	18.96		0
TRUE	255	I12	Sample 174	20.45		0
TRUE	255	I13	Sample 175	20.73		0
TRUE	255	I14	Sample 176	19.58		0
TRUE	255	I15	Sample 177	20.52		0
TRUE	255	I16	Sample 178	18.7		0
TRUE	255	I17	Sample 179	20.46		0
TRUE	255	I18	Sample 180	20.35		0
TRUE	255	J1	Sample 181	18.66		0
TRUE	255	J2	Sample 182	17.8		0
TRUE	255	J3	Sample 183	16.81		0
TRUE	255	J4	Sample 184	17.13		0
TRUE	255	J5	Sample 185	18.92		0
TRUE	255	J6	Sample 186	18.33		0
TRUE	255	J13	Sample 187	17.2		0
TRUE	255	J14	Sample 188	16.3		0
TRUE	255	J15	Sample 189	15.87		0
TRUE	255	J16	Sample 190	16.5		0
TRUE	255	J17	Sample 191	16.18		0
TRUE	255	J18	Sample 192	16.31		0
TRUE	255	K13	Sample 193	18.1		0
TRUE	255	K14	Sample 194	18.49		0
TRUE	255	K15	Sample 195	17.67		0
TRUE	255	K16	Sample 196	18.08		0
TRUE	255	K17	Sample 197	18.69		0
TRUE	255	K18	Sample 198	19.44		0
TRUE	255	L1	Sample 199	17.58		0
TRUE	255	L2	Sample 200	17.33		0
TRUE	255	L3	Sample 201	16.52		0
TRUE	255	L4	Sample 202	17.81		0
TRUE	255	L5	Sample 203	16.9		0
TRUE	255	L6	Sample 204	17.21		0
TRUE	255	L13	Sample 205	16.18		0
TRUE	255	L14	Sample 206	16.57		0
TRUE	255	L15	Sample 207	14.86		0
TRUE	255	L16	Sample 208	17.33		0
TRUE	255	L17	Sample 209	15.85		0
TRUE	255	L18	Sample 210	15.84		0
TRUE	255	L19	Sample 211	35	> - Late Cp call (last five cycles) has higher uncertainty	0
TRUE	255	L20	Sample 212	35	> - Late Cp call (last five cycles) has higher uncertainty	0
TRUE	255	L21	Sample 213	35	> - Late Cp call (last five cycles) has higher uncertainty	0
TRUE	255	L22	Sample 214	35	> - Late Cp call (last five cycles) has higher uncertainty	0
TRUE	255	L23	Sample 215	35	> - Late Cp call (last five cycles) has higher uncertainty	0
TRUE	255	L24	Sample 216	35	> - Late Cp call (last five cycles) has higher uncertainty	0
TRUE	255	M1	Sample 217	16.56		0
TRUE	255	M2	Sample 218	15.73		0
TRUE	255	M3	Sample 219	17.55		0
TRUE	255	M4	Sample 220	16.45		0
TRUE	255	M5	Sample 221	15.44		0
TRUE	255	M6	Sample 222	15.59		0
TRUE	255	M13	Sample 223	15.73		0
TRUE	255	M14	Sample 224	17.74		0
TRUE	255	M15	Sample 225	17.11		0
TRUE	255	M16	Sample 226	17.79		0
TRUE	255	M17	Sample 227	17.8		0
TRUE	255	M18	Sample 228	16.63		0
TRUE	255	M19	Sample 229	32.27		0
TRUE	65280	M20	Sample 230			0
TRUE	65280	M21	Sample 231			0
TRUE	65280	M22	Sample 232			0
TRUE	255	M23	Sample 233	35	> - Late Cp call (last five cycles) has higher uncertainty	0
TRUE	255	M24	Sample 234	35	> - Late Cp call (last five cycles) has higher uncertainty	0
TRUE	255	N1	Sample 235	15.84		0
TRUE	255	N2	Sample 236	16.79		0
TRUE	255	N3	Sample 237	15.91		0
TRUE	255	N4	Sample 238	14.88		0
TRUE	255	N5	Sample 239	14.78		0
TRUE	255	N6	Sample 240	15.97		0
TRUE	255	N13	Sample 241	31.48		0
TRUE	255	N14	Sample 242	31.2		0
TRUE	255	N15	Sample 243	31.81		0
TRUE	255	N16	Sample 244	33.46		0
TRUE	255	N17	Sample 245	32.17		0
TRUE	255	N18	Sample 246	31.58		0
TRUE	255	N19	Sample 247	20.6		0
TRUE	255	N20	Sample 248	21.77		0
TRUE	255	N21	Sample 249	19.61		0
TRUE	255	N22	Sample 250	21.61		0
TRUE	255	N23	Sample 251	22.23		0
TRUE	255	N24	Sample 252	22.96		0
TRUE	255	O13	Sample 253	18.56		0
TRUE	255	O14	Sample 254	18.98		0
TRUE	255	O15	Sample 255	19.12		0
TRUE	255	O16	Sample 256	20.1		0
TRUE	255	O17	Sample 257	17.88		0
TRUE	255	O18	Sample 258	18.68		0
TRUE	255	O19	Sample 259	15.69		0
TRUE	255	O20	Sample 260	16.25		0
TRUE	255	O21	Sample 261	19.82		0
TRUE	255	O22	Sample 262	21.27		0
TRUE	255	O23	Sample 263	19.19		0
TRUE	255	O24	Sample 264	25.61		0

## Sheet: calculs S12
							ng/uL	mean ng/uL		ng/uL mean bioreps						BioRep mean		a		b		c
strains	treatment	time (h)	BioRep	sample	Cp	(Cp-OA)/pendent	conc=e[(Cp-OA)/p]	mean I+II	SD I+II	mean	SD		strains	treatment	time (h)	ng/uL mean bioreps	SD ng/mL	mean ng/uL	SD ng/mL	mean ng/uL	SD ng/mL	mean ng/uL	SD ng/mL
C5 p2	0 mM IPTG	15	a	Sample 25	35			0.00194131	#DIV/0!	0.00306543	0.00110253		C5 p2	0 mM IPTG	15	0.00306543	0.00110253	0.00194131		0.00414503	0.00107433	0.00310993	0.000139405
C5 p2	0 mM IPTG	15	a	Sample 26	31.03	-6.24439	0.00194131						C5 p2	0 mM IPTG	48	0.0728983	0.0411098	0.116285	0	0.034526	0.00119067	0.0678836	0.0273223
C5 p2	0 mM IPTG	15	b	Sample 27	29.13	-5.31756	0.0049047	0.00414503	0.00107433				C5 p2	0 mM IPTG	61.5	0.143081	0.0604713	0.158895		0.0762744	0.00236746	0.194075
C5 p2	0 mM IPTG	15	b	Sample 28	29.89	-5.68829	0.00338537						C5 p2	0 mM IPTG	72	0.21365	0.0594014	0.169452	0.121037	0.190325		0.281174
C5 p2	0 mM IPTG	15	c	Sample 29	30	-5.74195	0.0032085	0.00310993	0.000139405				C5 p2	0 mM IPTG	85.5	0.487744	0.0703519	0.527309	0.101227	0.529406	0.0346707	0.406518	0.0154205
C5 p2	0 mM IPTG	15	c	Sample 30	30.13	-5.80537	0.00301135						C5 p2	0 mM IPTG	96.5	0.641195	0.437274	1.13626	0.179536	0.307695	0.0296712	0.479629	0.0462509
C5 p2	0 mM IPTG	48	a	Sample 49	35			0.116285		0.0728983	0.0411098		C5 p2	0 mM IPTG	109.5	1.23606	0.543156	1.02158	0.298674	1.85371	0.204194	0.832891	0.16834
C5 p2	0 mM IPTG	48	a	Sample 50	22.64	-2.15171	0.116285						C5 p2	0 mM IPTG	120.5	1.66792	0.178959	1.46144	0.125867	1.76425	0.760103	1.77809	0.189767
C5 p2	0 mM IPTG	48	b	Sample 51	25.08	-3.34195	0.0353679	0.034526	0.00119067				C5 p2	0 mM IPTG	144.5	2.82277	0.936703	2.82057	0.796653	1.88717	0.699337	3.76057	0.194484
C5 p2	0 mM IPTG	48	b	Sample 52	25.18	-3.39073	0.033684						C5 p2	0 mM IPTG	192.5	3.63925	0.89026	2.61239	0.84104	4.11101	1.43058	4.19435	1.67487
C5 p2	0 mM IPTG	48	c	Sample 53	24.43	-3.02488	0.0485637	0.0678836	0.0273223				C5 p2	1 mM IPTG	15	0.000706487	3.83239e-05	0.00066975	0.000406232	0.000746222		0.000703488	0.00015168
C5 p2	0 mM IPTG	48	c	Sample 54	23.23	-2.43951	0.0872034						C5 p2	1 mM IPTG	48	0.00108851	0.000116445	0.0010411	0.000637319	0.00122118	0.000292024	0.00100325	5.87952e-05
C5 p2	0 mM IPTG	61.5	a	Sample 73	27.32			0.158895	#DIV/0!	0.143081	0.0604713		C5 p2	1 mM IPTG	96.5	0.0034491	0.00106175	0.00417577	0.00166745	0.00223062	0.000652153	0.00394092	0.0013969
C5 p2	0 mM IPTG	61.5	a	Sample 74	22	-1.83951	0.158895						C5 p2	1 mM IPTG	144.5	0.0885154	0.111077	0.0418282	0.0199619	0.215316	0.0650805	0.00840169	0.00158441
C5 p2	0 mM IPTG	61.5	b	Sample 75	23.46	-2.55171	0.0779485	0.0762744	0.00236746				C5 p2	1 mM IPTG	192.5	0.00471136	0.00188188	0.00685065	2.36299e-05	0.00397198	0.00177318	0.00331146	0.000646904
C5 p2	0 mM IPTG	61.5	b	Sample 76	23.55	-2.59561	0.0746004						C5 p2	1 mM IPTG	230	0.144418	0.112497	0.0196967	0.000135878	0.238228	0.00492997	0.175329	0.0905638
C5 p2	0 mM IPTG	61.5	c	Sample 77	26.79			0.194075	#DIV/0!				C5 p2	1 mM IPTG	254.5	0.352281	0.146677	0.293393	0.0192142	0.2442	0.0951828	0.51925	0.255707
C5 p2	0 mM IPTG	61.5	c	Sample 78	21.59	-1.63951	0.194075						C5 p15	1 mM IPTG	15	0.00131059	0.000356457	0.00167276	0.000161305	0.000960137	0.000518741	0.00129886	0.00026252
C5 p2	0 mM IPTG	72	a	Sample 97	23.31	-2.47854	0.0838659	0.169452	0.121037	0.21365	0.0594014		C5 p15	1 mM IPTG	144.5	0.23931	0.115283	0.24616	0.0967306	0.351015	0.224612	0.120755	0.0300888
C5 p2	0 mM IPTG	72	a	Sample 98	21.03	-1.36634	0.255038						C5 p15	1 mM IPTG	192.5	0.763537	0.234908	0.772082	0.111462	0.524474	0.173988	0.994056	0.270875
C5 p2	0 mM IPTG	72	b	Sample 99	26.76			0.190325	#DIV/0!				C5 p15	1 mM IPTG	230	1.23607	1.56067	3.03815	0.58323	0.34353	0.164994	0.326538	0.423171
C5 p2	0 mM IPTG	72	b	Sample 100	21.63	-1.65902	0.190325						C20 p2	0 mM IPTG	15	0.000716967	0.000469719	0.00121367	0.000835338	0.000657307	0.000533693	0.000279929	0
C5 p2	0 mM IPTG	72	c	Sample 101	29.27			0.281174	#DIV/0!				C20 p2	0 mM IPTG	48	0.0440153	0.0186455	0.0358893		0.0653448	0.0105473	0.0308118	0.00971786
C5 p2	0 mM IPTG	72	c	Sample 102	20.83	-1.26878	0.281174						C20 p2	0 mM IPTG	61.5	0.182522	0.0490453	0.17037	0.0129161	0.140694	0.00485201	0.2365	0.00570977
C5 p2	0 mM IPTG	85.5	a	Sample 121	19.28	-0.512683	0.598887	0.527309	0.101227	0.487744	0.0703519		C20 p2	0 mM IPTG	72	0.176571	0.0329051	0.191255	0	0.138881	0.0228895	0.199578	0.0308544
C5 p2	0 mM IPTG	85.5	a	Sample 122	19.84	-0.785854	0.45573						C20 p2	0 mM IPTG	85.5	0.283552	0.0982341	0.395618	0.00272919	0.242711	0.0391762	0.212327	0.0284769
C5 p2	0 mM IPTG	85.5	b	Sample 123	19.63	-0.683415	0.50489	0.529406	0.0346707				C20 p2	0 mM IPTG	91	0.256311	0.0432111	0.266926	0.0503373	0.208781	0.0287149	0.293225	0.0131441
C5 p2	0 mM IPTG	85.5	b	Sample 124	19.44	-0.590732	0.553922						C20 p2	0 mM IPTG	96.5	0.351392	0.0364064	0.355681	0.254058	0.313031	0.00215946	0.385464	0.108872
C5 p2	0 mM IPTG	85.5	c	Sample 125	20.13	-0.927317	0.395614	0.406518	0.0154205				C20 p2	0 mM IPTG	109.5	0.437756	0.110816	0.406293	0.157067	0.560902	0.330679	0.346074	0.0131277
C5 p2	0 mM IPTG	85.5	c	Sample 126	20.02	-0.873659	0.417422						C20 p2	0 mM IPTG	115.5	2.49436	0.339678	2.10721	0.643848	2.7424	0.591293	2.63348	0.118048
C5 p2	0 mM IPTG	96.5	a	Sample 163	18.21	0.00926829	1.00931	1.13626	0.179536	0.641195	0.437274		C20 p2	0 mM IPTG	120.5	0.947802	0.25998	1.19444	0.168358	0.676268	0.173023	0.972702	0.130457
C5 p2	0 mM IPTG	96.5	a	Sample 164	17.75	0.233659	1.26321						C20 p2	0 mM IPTG	144.5	3.01417	0.468301	2.48161	0.33283	3.36162	2.5614	3.19929	0.0110353
C5 p2	0 mM IPTG	96.5	b	Sample 165	20.51	-1.11268	0.328676	0.307695	0.0296712				C20 p2	0 mM IPTG	192.5	1.83873	0.437215	2.32664	1.49517	1.48244	0.344557	1.70712	0.67083
C5 p2	0 mM IPTG	96.5	b	Sample 166	20.79	-1.24927	0.286715						C20 p2	1 mM IPTG	15	0.000279929	0	0.000279929	0	0.000279929	0	0.000279929	0
C5 p2	0 mM IPTG	96.5	c	Sample 167	19.6	-0.66878	0.512333	0.479629	0.0462509				C20 p2	1 mM IPTG	48	0.000369058	0.000154377	0.000547317	0.000378145	0.000279929	0	0.000279929	0
C5 p2	0 mM IPTG	96.5	c	Sample 168	19.88	-0.805366	0.446924						C20 p2	1 mM IPTG	96.5	0.000279929	0	0.000279929	0	0.000279929	0	0.000279929	0
C5 p2	0 mM IPTG	109.5	a	Sample 181	18.66	-0.210244	0.810387	1.02158	0.298674	1.23606	0.543156		C20 p2	1 mM IPTG	144.5	0.00697933	0.00933301	0.00301852	0.000660995	0.0176395	0.00415905	0.000279929	0
C5 p2	0 mM IPTG	109.5	a	Sample 182	17.8	0.209268	1.23278						C20 p2	1 mM IPTG	192.5	0.000438553	0.000147608	0.000463857	0.000260114	0.000279929	0	0.000571874	0.000412873
C5 p2	0 mM IPTG	109.5	b	Sample 183	16.81	0.692195	1.9981	1.85371	0.204194				C20 p2	1 mM IPTG	230	0.00042904	0.000258269	0.000279929	0	0.000279929	0	0.000727263	0.000632627
C5 p2	0 mM IPTG	109.5	b	Sample 184	17.13	0.536098	1.70932						C20 p2	1 mM IPTG	254.5	0.216022	0.369527	0.642711	0.061977	0.00423237	0.00212264	0.00112318	0.000430618
C5 p2	0 mM IPTG	109.5	c	Sample 185	18.92	-0.337073	0.713857	0.832891	0.16834				C20 p15	1 mM IPTG	15	0.000279929				0.000279929		0.000279929
C5 p2	0 mM IPTG	109.5	c	Sample 186	18.33	-0.0492683	0.951926						C20 p15	1 mM IPTG	254.5	0.00067008	0.000551757	0.00106023				0.000279929
C5 p2	0 mM IPTG	120.5	a	Sample 199	17.58	0.316585	1.37243	1.46144	0.125867	1.66792	0.178959
C5 p2	0 mM IPTG	120.5	a	Sample 200	17.33	0.438537	1.55044
C5 p2	0 mM IPTG	120.5	b	Sample 201	16.52	0.833659	2.30172	1.76425	0.760103
C5 p2	0 mM IPTG	120.5	b	Sample 202	17.81	0.20439	1.22678
C5 p2	0 mM IPTG	120.5	c	Sample 203	16.9	0.648293	1.91227	1.77809	0.189767
C5 p2	0 mM IPTG	120.5	c	Sample 204	17.21	0.497073	1.6439
C5 p2	0 mM IPTG	144.5	a	Sample 217	16.56	0.814146	2.25725	2.82057	0.796653	2.82277	0.936703
C5 p2	0 mM IPTG	144.5	a	Sample 218	15.73	1.21902	3.38388
C5 p2	0 mM IPTG	144.5	b	Sample 219	17.55	0.33122	1.39267	1.88717	0.699337
C5 p2	0 mM IPTG	144.5	b	Sample 220	16.45	0.867805	2.38168
C5 p2	0 mM IPTG	144.5	c	Sample 221	15.44	1.36049	3.89809	3.76057	0.194484
C5 p2	0 mM IPTG	144.5	c	Sample 222	15.59	1.28732	3.62305
C5 p2	0 mM IPTG	192.5	a	Sample 235	15.84	1.16537	3.2071	2.61239	0.84104	3.63925	0.89026
C5 p2	0 mM IPTG	192.5	a	Sample 236	16.79	0.701951	2.01769
C5 p2	0 mM IPTG	192.5	b	Sample 237	15.91	1.13122	3.09943	4.11101	1.43058
C5 p2	0 mM IPTG	192.5	b	Sample 238	14.88	1.63366	5.12258
C5 p2	0 mM IPTG	192.5	c	Sample 239	14.78	1.68244	5.37866	4.19435	1.67487
C5 p2	0 mM IPTG	192.5	c	Sample 240	15.97	1.10195	3.01003
C5 p2	1 mM IPTG	15	a	Sample 31	32.48	-6.95171	0.000957	0.00066975	0.000406232	0.000706487	3.83239e-05
C5 p2	1 mM IPTG	15	a	Sample 32	34.36	-7.86878	0.000382501
C5 p2	1 mM IPTG	15	b	Sample 33	32.99	-7.20049	0.000746222	0.000746222
C5 p2	1 mM IPTG	15	b	Sample 34	35
C5 p2	1 mM IPTG	15	c	Sample 35	32.82	-7.11756	0.000810742	0.000703488	0.00015168
C5 p2	1 mM IPTG	15	c	Sample 36	33.45	-7.42488	0.000596234
C5 p2	1 mM IPTG	48	a	Sample 55	33.47	-7.43463	0.000590445	0.0010411	0.000637319	0.00108851	0.000116445
C5 p2	1 mM IPTG	48	a	Sample 56	31.57	-6.5078	0.00149175
C5 p2	1 mM IPTG	48	b	Sample 57	31.66	-6.55171	0.00142768	0.00122118	0.000292024
C5 p2	1 mM IPTG	48	b	Sample 58	32.36	-6.89317	0.00101469
C5 p2	1 mM IPTG	48	c	Sample 59	32.3	-6.8639	0.00104483	0.00100325	5.87952e-05
C5 p2	1 mM IPTG	48	c	Sample 60	32.47	-6.94683	0.00096168
C5 p2	1 mM IPTG	96.5	a	Sample 145	28.95	-5.22976	0.00535483	0.00417577	0.00166745	0.0034491	0.00106175
C5 p2	1 mM IPTG	96.5	a	Sample 146	30.14	-5.81024	0.0029967
C5 p2	1 mM IPTG	96.5	b	Sample 147	30.36	-5.91756	0.00269176	0.00223062	0.000652153
C5 p2	1 mM IPTG	96.5	b	Sample 148	31.22	-6.33707	0.00176947
C5 p2	1 mM IPTG	96.5	c	Sample 149	29.12	-5.31268	0.00492869	0.00394092	0.0013969
C5 p2	1 mM IPTG	96.5	c	Sample 150	30.17	-5.82488	0.00295316
C5 p2	1 mM IPTG	144.5	a	Sample 103	24.14	-2.88341	0.0559434	0.0418282	0.0199619	0.0885154	0.111077
C5 p2	1 mM IPTG	144.5	a	Sample 104	25.58	-3.58585	0.027713
C5 p2	1 mM IPTG	144.5	b	Sample 105	20.98	-1.34195	0.261335	0.215316	0.0650805
C5 p2	1 mM IPTG	144.5	b	Sample 106	21.87	-1.7761	0.169298
C5 p2	1 mM IPTG	144.5	c	Sample 107	28.32	-4.92244	0.00728135	0.00840169	0.00158441
C5 p2	1 mM IPTG	144.5	c	Sample 108	27.77	-4.65415	0.00952204
C5 p2	1 mM IPTG	192.5	a	Sample 127	28.44	-4.98098	0.00686736	0.00685065	2.36299e-05	0.00471136	0.00188188
C5 p2	1 mM IPTG	192.5	a	Sample 128	28.45	-4.98585	0.00683394
C5 p2	1 mM IPTG	192.5	b	Sample 129	29	-5.25415	0.00522581	0.00397198	0.00177318
C5 p2	1 mM IPTG	192.5	b	Sample 130	30.34	-5.9078	0.00271815
C5 p2	1 mM IPTG	192.5	c	Sample 131	29.67	-5.58098	0.00376889	0.00331146	0.000646904
C5 p2	1 mM IPTG	192.5	c	Sample 132	30.24	-5.85902	0.00285403
C5 p2	1 mM IPTG	230	a	Sample 79	26.27	-3.92244	0.0197928	0.0196967	0.000135878	0.144418	0.112497
C5 p2	1 mM IPTG	230	a	Sample 80	26.29	-3.9322	0.0196006
C5 p2	1 mM IPTG	230	b	Sample 81	21.2	-1.44927	0.234742	0.238228	0.00492997
C5 p2	1 mM IPTG	230	b	Sample 82	21.14	-1.42	0.241714
C5 p2	1 mM IPTG	230	c	Sample 83	21.16	-1.42976	0.239367	0.175329	0.0905638
C5 p2	1 mM IPTG	230	c	Sample 84	22.73	-2.19561	0.111291
C5 p2	1 mM IPTG	254.5	a	Sample 169	20.84	-1.27366	0.279806	0.293393	0.0192142	0.352281	0.146677
C5 p2	1 mM IPTG	254.5	a	Sample 170	20.65	-1.18098	0.306979
C5 p2	1 mM IPTG	254.5	b	Sample 171	20.62	-1.16634	0.311505	0.2442	0.0951828
C5 p2	1 mM IPTG	254.5	b	Sample 172	21.78	-1.7322	0.176896
C5 p2	1 mM IPTG	254.5	c	Sample 173	18.96	-0.356585	0.700063	0.51925	0.255707
C5 p2	1 mM IPTG	254.5	c	Sample 174	20.45	-1.08341	0.338438
C5 p15	1 mM IPTG	15	a	Sample 241	31.48	-6.4639	0.0015587	0.00167276	0.000161305	0.00131059	0.000356457
C5 p15	1 mM IPTG	15	a	Sample 242	31.2	-6.32732	0.00178682
C5 p15	1 mM IPTG	15	b	Sample 243	31.81	-6.62488	0.00132694	0.000960137	0.000518741
C5 p15	1 mM IPTG	15	b	Sample 244	33.46	-7.42976	0.000593332
C5 p15	1 mM IPTG	15	c	Sample 245	32.17	-6.80049	0.00111323	0.00129886	0.00026252
C5 p15	1 mM IPTG	15	c	Sample 246	31.58	-6.51268	0.00148449
C5 p15	1 mM IPTG	144.5	a	Sample 247	20.6	-1.15659	0.314558	0.24616	0.0967306	0.23931	0.115283
C5 p15	1 mM IPTG	144.5	a	Sample 248	21.77	-1.72732	0.177761
C5 p15	1 mM IPTG	144.5	b	Sample 249	19.61	-0.673659	0.50984	0.351015	0.224612
C5 p15	1 mM IPTG	144.5	b	Sample 250	21.61	-1.64927	0.19219
C5 p15	1 mM IPTG	144.5	c	Sample 251	22.23	-1.95171	0.142031	0.120755	0.0300888
C5 p15	1 mM IPTG	144.5	c	Sample 252	22.96	-2.3078	0.0994794
C5 p15	1 mM IPTG	192.5	a	Sample 253	18.56	-0.161463	0.850898	0.772082	0.111462	0.763537	0.234908
C5 p15	1 mM IPTG	192.5	a	Sample 254	18.98	-0.366341	0.693266
C5 p15	1 mM IPTG	192.5	b	Sample 255	19.12	-0.434634	0.647502	0.524474	0.173988
C5 p15	1 mM IPTG	192.5	b	Sample 256	20.1	-0.912683	0.401446
C5 p15	1 mM IPTG	192.5	c	Sample 257	17.88	0.170244	1.18559	0.994056	0.270875
C5 p15	1 mM IPTG	192.5	c	Sample 258	18.68	-0.22	0.802519
C5 p15	1 mM IPTG	230	a	Sample 259	15.69	1.23854	3.45056	3.03815	0.58323	1.23607	1.56067
C5 p15	1 mM IPTG	230	a	Sample 260	16.25	0.965366	2.62575
C5 p15	1 mM IPTG	230	b	Sample 261	19.82	-0.776098	0.460198	0.34353	0.164994
C5 p15	1 mM IPTG	230	b	Sample 262	21.27	-1.48341	0.226862
C5 p15	1 mM IPTG	230	c	Sample 263	19.19	-0.46878	0.625765	0.326538	0.423171
C5 p15	1 mM IPTG	230	c	Sample 264	25.61	-3.60049	0.0273104
C20 p2	0 mM IPTG	15	a	Sample 13	31.18	-6.31756	0.00180434	0.00121367	0.000835338	0.000716967	0.000469719
C20 p2	0 mM IPTG	15	a	Sample 14	33.36	-7.38098	0.000622993
C20 p2	0 mM IPTG	15	b	Sample 15	32.32	-6.87366	0.00103468	0.000657307	0.000533693
C20 p2	0 mM IPTG	15	b	Sample 16	35	-8.18098	0.000279929
C20 p2	0 mM IPTG	15	c	Sample 17	35	-8.18098	0.000279929	0.000279929	0
C20 p2	0 mM IPTG	15	c	Sample 18	35	-8.18098	0.000279929
C20 p2	0 mM IPTG	48	a	Sample 37	28.21			0.0358893	#DIV/0!	0.0440153	0.0186455
C20 p2	0 mM IPTG	48	a	Sample 38	25.05	-3.32732	0.0358893
C20 p2	0 mM IPTG	48	b	Sample 39	23.6	-2.62	0.0728029	0.0653448	0.0105473
C20 p2	0 mM IPTG	48	b	Sample 40	24.07	-2.84927	0.0578867
C20 p2	0 mM IPTG	48	c	Sample 41	24.95	-3.27854	0.0376834	0.0308118	0.00971786
C20 p2	0 mM IPTG	48	c	Sample 42	25.88	-3.7322	0.0239402
C20 p2	0 mM IPTG	61.5	a	Sample 61	21.97	-1.82488	0.161237	0.17037	0.0129161	0.182522	0.0490453
C20 p2	0 mM IPTG	61.5	a	Sample 62	21.75	-1.71756	0.179503
C20 p2	0 mM IPTG	61.5	b	Sample 63	22.3	-1.98585	0.137263	0.140694	0.00485201
C20 p2	0 mM IPTG	61.5	b	Sample 64	22.2	-1.93707	0.144125
C20 p2	0 mM IPTG	61.5	c	Sample 65	21.22	-1.45902	0.232463	0.2365	0.00570977
C20 p2	0 mM IPTG	61.5	c	Sample 66	21.15	-1.42488	0.240538
C20 p2	0 mM IPTG	72	a	Sample 85	25.74			0.191255		0.176571	0.0329051
C20 p2	0 mM IPTG	72	a	Sample 86	21.62	-1.65415	0.191255
C20 p2	0 mM IPTG	72	b	Sample 87	22.53	-2.09805	0.122696	0.138881	0.0228895
C20 p2	0 mM IPTG	72	b	Sample 88	22.05	-1.8639	0.155066
C20 p2	0 mM IPTG	72	c	Sample 89	21.32	-1.5078	0.221395	0.199578	0.0308544
C20 p2	0 mM IPTG	72	c	Sample 90	21.77	-1.72732	0.177761
C20 p2	0 mM IPTG	85.5	a	Sample 109	20.14	-0.932195	0.393689	0.395618	0.00272919	0.283552	0.0982341
C20 p2	0 mM IPTG	85.5	a	Sample 110	20.12	-0.922439	0.397548
C20 p2	0 mM IPTG	85.5	b	Sample 111	20.91	-1.3078	0.270413	0.242711	0.0391762
C20 p2	0 mM IPTG	85.5	b	Sample 112	21.38	-1.53707	0.215009
C20 p2	0 mM IPTG	85.5	c	Sample 113	21.61	-1.64927	0.19219	0.212327	0.0284769
C20 p2	0 mM IPTG	85.5	c	Sample 114	21.22	-1.45902	0.232463
C20 p2	0 mM IPTG	91	a	Sample 133	20.68	-1.19561	0.302519	0.266926	0.0503373	0.256311	0.0432111
C20 p2	0 mM IPTG	91	a	Sample 134	21.23	-1.4639	0.231332
C20 p2	0 mM IPTG	91	b	Sample 135	21.65	-1.66878	0.188477	0.208781	0.0287149
C20 p2	0 mM IPTG	91	b	Sample 136	21.25	-1.47366	0.229086
C20 p2	0 mM IPTG	91	c	Sample 137	20.68	-1.19561	0.302519	0.293225	0.0131441
C20 p2	0 mM IPTG	91	c	Sample 138	20.81	-1.25902	0.283931
C20 p2	0 mM IPTG	96.5	a	Sample 151	19.51	-0.624878	0.535327	0.355681	0.254058	0.351392	0.0364064
C20 p2	0 mM IPTG	96.5	a	Sample 152	21.79	-1.73707	0.176035
C20 p2	0 mM IPTG	96.5	b	Sample 153	20.62	-1.16634	0.311505	0.313031	0.00215946
C20 p2	0 mM IPTG	96.5	b	Sample 154	20.6	-1.15659	0.314558
C20 p2	0 mM IPTG	96.5	c	Sample 155	19.81	-0.77122	0.462449	0.385464	0.108872
C20 p2	0 mM IPTG	96.5	c	Sample 156	20.64	-1.1761	0.30848
C20 p2	0 mM IPTG	109.5	a	Sample 175	20.73	-1.22	0.29523	0.406293	0.157067	0.437756	0.110816
C20 p2	0 mM IPTG	109.5	a	Sample 176	19.58	-0.659024	0.517356
C20 p2	0 mM IPTG	109.5	b	Sample 177	20.52	-1.11756	0.327077	0.560902	0.330679
C20 p2	0 mM IPTG	109.5	b	Sample 178	18.7	-0.229756	0.794727
C20 p2	0 mM IPTG	109.5	c	Sample 179	20.46	-1.08829	0.336791	0.346074	0.0131277
C20 p2	0 mM IPTG	109.5	c	Sample 180	20.35	-1.03463	0.355356
C20 p2	0 mM IPTG	115.5	a	Sample 187	17.2	0.501951	1.65194	2.10721	0.643848	2.49436	0.339678
C20 p2	0 mM IPTG	115.5	a	Sample 188	16.3	0.940976	2.56248
C20 p2	0 mM IPTG	115.5	b	Sample 189	15.87	1.15073	3.1605	2.7424	0.591293
C20 p2	0 mM IPTG	115.5	b	Sample 190	16.5	0.843415	2.32429
C20 p2	0 mM IPTG	115.5	c	Sample 191	16.18	0.999512	2.71696	2.63348	0.118048
C20 p2	0 mM IPTG	115.5	c	Sample 192	16.31	0.936098	2.55001
C20 p2	0 mM IPTG	120.5	a	Sample 195	17.67	0.272683	1.31348	1.19444	0.168358	0.947802	0.25998
C20 p2	0 mM IPTG	120.5	a	Sample 196	18.08	0.0726829	1.07539
C20 p2	0 mM IPTG	120.5	b	Sample 197	18.69	-0.224878	0.798614	0.676268	0.173023
C20 p2	0 mM IPTG	120.5	b	Sample 198	19.44	-0.590732	0.553922
C20 p2	0 mM IPTG	120.5	c	Sample 193	18.1	0.0629268	1.06495	0.972702	0.130457
C20 p2	0 mM IPTG	120.5	c	Sample 194	18.49	-0.127317	0.880454
C20 p2	0 mM IPTG	144.5	a	Sample 205	16.18	0.999512	2.71696	2.48161	0.33283	3.01417	0.468301
C20 p2	0 mM IPTG	144.5	a	Sample 206	16.57	0.809268	2.24626
C20 p2	0 mM IPTG	144.5	b	Sample 207	14.86	1.64341	5.1728	3.36162	2.5614
C20 p2	0 mM IPTG	144.5	b	Sample 208	17.33	0.438537	1.55044
C20 p2	0 mM IPTG	144.5	c	Sample 209	15.85	1.16049	3.19149	3.19929	0.0110353
C20 p2	0 mM IPTG	144.5	c	Sample 210	15.84	1.16537	3.2071
C20 p2	0 mM IPTG	192.5	a	Sample 223	15.73	1.21902	3.38388	2.32664	1.49517	1.83873	0.437215
C20 p2	0 mM IPTG	192.5	a	Sample 224	17.74	0.238537	1.26939
C20 p2	0 mM IPTG	192.5	b	Sample 225	17.11	0.545854	1.72608	1.48244	0.344557
C20 p2	0 mM IPTG	192.5	b	Sample 226	17.79	0.214146	1.2388
C20 p2	0 mM IPTG	192.5	c	Sample 227	17.8	0.209268	1.23278	1.70712	0.67083
C20 p2	0 mM IPTG	192.5	c	Sample 228	16.63	0.78	2.18147
C20 p2	1 mM IPTG	15	a	Sample 19	35	-8.18098	0.000279929	0.000279929	0	0.000279929	0
C20 p2	1 mM IPTG	15	a	Sample 20	35	-8.18098	0.000279929
C20 p2	1 mM IPTG	15	b	Sample 21	35	-8.18098	0.000279929	0.000279929	0
C20 p2	1 mM IPTG	15	b	Sample 22	35	-8.18098	0.000279929
C20 p2	1 mM IPTG	15	c	Sample 23	35	-8.18098	0.000279929	0.000279929	0
C20 p2	1 mM IPTG	15	c	Sample 24	35	-8.18098	0.000279929
C20 p2	1 mM IPTG	48	a	Sample 43	32.81	-7.11268	0.000814706	0.000547317	0.000378145	0.000369058	0.000154377
C20 p2	1 mM IPTG	48	a	Sample 44	35	-8.18098	0.000279929
C20 p2	1 mM IPTG	48	b	Sample 45	35	-8.18098	0.000279929	0.000279929	0
C20 p2	1 mM IPTG	48	b	Sample 46	35	-8.18098	0.000279929
C20 p2	1 mM IPTG	48	c	Sample 47	35	-8.18098	0.000279929	0.000279929	0
C20 p2	1 mM IPTG	48	c	Sample 48	35	-8.18098	0.000279929
C20 p2	1 mM IPTG	96.5	a	Sample 67	35	-8.18098	0.000279929	0.000279929	0	0.000279929	0
C20 p2	1 mM IPTG	96.5	a	Sample 68	35	-8.18098	0.000279929
C20 p2	1 mM IPTG	96.5	b	Sample 69	35	-8.18098	0.000279929	0.000279929	0
C20 p2	1 mM IPTG	96.5	b	Sample 70	35	-8.18098	0.000279929
C20 p2	1 mM IPTG	96.5	c	Sample 71	35	-8.18098	0.000279929	0.000279929	0
C20 p2	1 mM IPTG	96.5	c	Sample 72	35	-8.18098	0.000279929
C20 p2	1 mM IPTG	144.5	a	Sample 91	30.47	-5.97122	0.00255113	0.00301852	0.000660995	0.00697933	0.00933301
C20 p2	1 mM IPTG	144.5	a	Sample 92	29.83	-5.65902	0.00348592
C20 p2	1 mM IPTG	144.5	b	Sample 93	26.88	-4.22	0.0146986	0.0176395	0.00415905
C20 p2	1 mM IPTG	144.5	b	Sample 94	26.19	-3.88341	0.0205804
C20 p2	1 mM IPTG	144.5	c	Sample 95	35	-8.18098	0.000279929	0.000279929	0
C20 p2	1 mM IPTG	144.5	c	Sample 96	35	-8.18098	0.000279929
C20 p2	1 mM IPTG	192.5	a	Sample 115	33.28	-7.34195	0.000647785	0.000463857	0.000260114	0.000438553	0.000147608
C20 p2	1 mM IPTG	192.5	a	Sample 116	35	-8.18098	0.000279929
C20 p2	1 mM IPTG	192.5	b	Sample 117	35	-8.18098	0.000279929	0.000279929	0
C20 p2	1 mM IPTG	192.5	b	Sample 118	35	-8.18098	0.000279929
C20 p2	1 mM IPTG	192.5	c	Sample 119	32.69	-7.05415	0.00086382	0.000571874	0.000412873
C20 p2	1 mM IPTG	192.5	c	Sample 120	35	-8.18098	0.000279929
C20 p2	1 mM IPTG	230	a	Sample 139	35	-8.18098	0.000279929	0.000279929	0	0.00042904	0.000258269
C20 p2	1 mM IPTG	230	a	Sample 140	35	-8.18098	0.000279929
C20 p2	1 mM IPTG	230	b	Sample 141	35	-8.18098	0.000279929	0.000279929	0
C20 p2	1 mM IPTG	230	b	Sample 142	35	-8.18098	0.000279929
C20 p2	1 mM IPTG	230	c	Sample 143	32.06	-6.74683	0.0011746	0.000727263	0.000632627
C20 p2	1 mM IPTG	230	c	Sample 144	35	-8.18098	0.000279929
C20 p2	1 mM IPTG	254.5	a	Sample 157	19.28	-0.512683	0.598887	0.642711	0.061977	0.216022	0.369527
C20 p2	1 mM IPTG	254.5	a	Sample 158	19	-0.376098	0.686535
C20 p2	1 mM IPTG	254.5	b	Sample 159	30.33	-5.90293	0.00273144	0.00423237	0.00212264
C20 p2	1 mM IPTG	254.5	b	Sample 160	28.81	-5.16146	0.0057333
C20 p2	1 mM IPTG	254.5	c	Sample 161	31.66	-6.55171	0.00142768	0.00112318	0.000430618
C20 p2	1 mM IPTG	254.5	c	Sample 162	32.8	-7.1078	0.00081869
C20 p15	1 mM IPTG	15	a	Sample 211	35	-8.18098	0.000279929	0.000279929	0	0.000279929	0
C20 p15	1 mM IPTG	15	a	Sample 212	35	-8.18098	0.000279929
C20 p15	1 mM IPTG	15	b	Sample 213	35	-8.18098	0.000279929	0.000279929	0
C20 p15	1 mM IPTG	15	b	Sample 214	35	-8.18098	0.000279929
C20 p15	1 mM IPTG	15	c	Sample 215	35	-8.18098	0.000279929	0.000279929	0
C20 p15	1 mM IPTG	15	c	Sample 216	35	-8.18098	0.000279929
C20 p15	1 mM IPTG	254.5	a	Sample 229	32.27	-6.84927	0.00106023	0.00106023		0.00067008	0.000551757
C20 p15	1 mM IPTG	254.5	a	Sample 230	0
C20 p15	1 mM IPTG	254.5	b	Sample 231	0
C20 p15	1 mM IPTG	254.5	b	Sample 232	0
C20 p15	1 mM IPTG	254.5	c	Sample 233	35	-8.18098	0.000279929	0.000279929	0
C20 p15	1 mM IPTG	254.5	c	Sample 234	35	-8.18098	0.000279929
