# Supplementary material for: A genetic toolkit and gene switches to limit Mycoplasma growth for biosafety applications
Source: Nat Commun. 2022 Apr 7;13:1910. doi: 10.1038/s41467-022-29574-0 (PMC8991246; doi:10.1038/s41467-022-29574-0)
Supplement: Supplementary file 10 — Source Data [file 41467_2022_29574_MOESM10_ESM.zip › Source Data/SourceData&analysis_Timecourses.xlsx]

## Sheet: 1&S4_AraR system
Raw data and averages/SD				background								background								background								p438								p438								p438
				0% L-arabinose								0.2% L-arabinose								0.5% L-arabinose								0% L-arabinose								0.2% L-arabinose								0.5% L-arabinose
infinite 200Pro	Read	Time (s)	Temp	biorep a	biorep b	biorep c	biorep d	biorep e	biorep f	mean	SD	biorep a	biorep b	biorep c	biorep d	biorep e	biorep f	mean	SD	biorep a	biorep b	biorep c	biorep d	biorep e	biorep f	mean	SD	biorep a	biorep b	biorep c	biorep d	biorep e	biorep f	mean	SD	biorep a	biorep b	biorep c	biorep d	biorep e	biorep f	mean	SD	biorep a	biorep b	biorep c	biorep d	biorep e	biorep f
Instrument serial number: 1409005592	Abs430	0	36.9 °C	0.5893	0.5875	0.59	0.59	0.6021	0.5952	0.59235	0.00542319	0.5868	0.5817	0.5838	0.5771	0.579	0.5807	0.581517	0.00345451	0.5687	0.5654	0.5665	0.5623	0.5673	0.5675	0.566283	0.00223823	0.5889	0.5877	0.5851	0.5831	0.5898	0.5904	0.5875	0.00285727	0.5876	0.5851	0.5819	0.578	0.5802	0.5766	0.581567	0.00420127	0.5661	0.5675	0.5702	0.5684	0.5647	0.5685
Plate	Abs430	2	36.9 °C	0.5836	0.5863	0.5851	0.5885	0.6008	0.5916	0.589317	0.00628185	0.5858	0.5817	0.5789	0.576	0.5734	0.5756	0.578567	0.004568	0.5652	0.5674	0.5641	0.564	0.5473	0.5666	0.562433	0.00753569	0.5831	0.5879	0.5808	0.5832	0.585	0.5889	0.584817	0.00309543	0.5766	0.5868	0.5786	0.5786	0.5754	0.5744	0.5784	0.00444702	0.5611	0.5693	0.5489	0.5707	0.5441	0.5675
Plate Description: [GRE96fb_chimney] - Greiner 96 Flat Black	Abs430	4	37.0 °C	0.5747	0.5799	0.5759	0.5809	0.5944	0.5853	0.58185	0.0072199	0.5796	0.5754	0.5692	0.5691	0.5639	0.5648	0.570333	0.00610497	0.556	0.5614	0.551	0.5576	0.5418	0.5606	0.554733	0.00734702	0.5745	0.5807	0.5709	0.577	0.5742	0.583	0.576717	0.00448349	0.5716	0.5803	0.5691	0.5723	0.5658	0.5685	0.571267	0.00500027	0.5499	0.5634	0.5431	0.5646	0.5383	0.5617
Plate with Cover: Yes	Abs430	6	37.0 °C	0.5731	0.5801	0.5729	0.5807	0.5936	0.5856	0.581	0.00785926	0.5808	0.5753	0.5665	0.5689	0.5612	0.5645	0.569533	0.00727425	0.554	0.5611	0.5506	0.5574	0.5414	0.5602	0.554117	0.00735729	0.5727	0.5799	0.5685	0.577	0.5703	0.5827	0.575183	0.00559872	0.5728	0.5804	0.5666	0.5726	0.5632	0.5679	0.570583	0.00604861	0.5486	0.5634	0.5425	0.5648	0.5377	0.561
Barcode: No	Abs430	8	37.1 °C	0.5722	0.5812	0.5709	0.5815	0.5949	0.5859	0.5811	0.00890955	0.5823	0.5759	0.5649	0.5691	0.5598	0.5646	0.569433	0.00829691	0.5531	0.5617	0.5507	0.5575	0.5418	0.56	0.554133	0.00732084	0.5721	0.5803	0.5672	0.5775	0.5681	0.5834	0.574767	0.00665482	0.5742	0.5813	0.5652	0.5733	0.562	0.5681	0.570683	0.00698668	0.5481	0.564	0.5424	0.5654	0.538	0.5613
Temperature	Abs430	9.99972	37.2 °C	0.5727	0.5844	0.5713	0.5838	0.5976	0.587	0.5828	0.00974166	0.5855	0.5786	0.5654	0.571	0.5598	0.5652	0.570917	0.00957505	0.554	0.5645	0.5524	0.5595	0.5433	0.5606	0.555717	0.00752899	0.5739	0.5832	0.5675	0.5799	0.567	0.5848	0.57605	0.00777348	0.5776	0.5847	0.5655	0.5759	0.5622	0.569	0.572483	0.00841128	0.5498	0.5671	0.5437	0.5678	0.5391	0.5621
Mode: On	Abs430	11.9997	37.0 °C	0.5737	0.5868	0.5711	0.5847	0.5988	0.589	0.584017	0.0102457	0.5884	0.5807	0.5655	0.5714	0.5586	0.5668	0.5719	0.0108977	0.5552	0.5664	0.5536	0.56	0.5435	0.5618	0.55675	0.00796335	0.5752	0.585	0.5674	0.5808	0.565	0.5867	0.576683	0.00907004	0.5805	0.5872	0.5653	0.5772	0.5611	0.5702	0.573583	0.00982068	0.5513	0.5691	0.5443	0.569	0.5391	0.5631
Temperature: 37.0 °C	Abs430	13.9997	37.3 °C	0.5762	0.5892	0.5716	0.5883	0.6028	0.5926	0.586783	0.011323	0.5921	0.5827	0.5658	0.5745	0.5603	0.5699	0.574217	0.011619	0.5568	0.5686	0.5547	0.5633	0.5465	0.5654	0.559217	0.00813521	0.5777	0.587	0.5675	0.5842	0.5662	0.5908	0.5789	0.0102762	0.5842	0.5902	0.5657	0.5806	0.5633	0.5739	0.576317	0.0105946	0.553	0.5716	0.5449	0.5721	0.5417	0.567
Wait for Temperature	Abs430	15.9997	37.1 °C	0.5791	0.596	0.5765	0.5944	0.6093	0.5976	0.59215	0.0123202	0.5972	0.5892	0.5707	0.5802	0.5646	0.5743	0.579367	0.0121182	0.5601	0.5749	0.5604	0.5691	0.5512	0.5696	0.564217	0.00857798	0.582	0.5929	0.5724	0.5904	0.5695	0.5959	0.58385	0.0110495	0.5892	0.5968	0.5709	0.587	0.5674	0.5783	0.5816	0.0113576	0.5565	0.5777	0.55	0.5787	0.5458	0.5713
Minimum Temperature: 36.5 °C	Abs430	17.9997	36.8 °C	0.5824	0.5991	0.5783	0.5967	0.612	0.5995	0.594667	0.0123769	0.6018	0.5922	0.5723	0.5819	0.5656	0.5759	0.581617	0.0133826	0.563	0.5776	0.562	0.5713	0.5526	0.5713	0.5663	0.00888549	0.586	0.5952	0.5735	0.5928	0.5701	0.598	0.585933	0.0116954	0.5932	0.6003	0.5724	0.5897	0.5687	0.5801	0.584067	0.0123827	0.5595	0.5807	0.5509	0.5813	0.5468	0.5732
Maximum Temperature: 37.5 °C	Abs430	19.9997	37.1 °C	0.5873	0.6054	0.5834	0.6025	0.6175	0.6059	0.600333	0.0127488	0.6082	0.5985	0.5779	0.5875	0.5705	0.5816	0.587367	0.013895	0.5681	0.584	0.5669	0.5769	0.5576	0.5772	0.571783	0.00941646	0.5913	0.6008	0.578	0.5986	0.5744	0.6046	0.591283	0.0125134	0.5996	0.6064	0.5771	0.5955	0.5736	0.586	0.5897	0.0129784	0.5648	0.5866	0.5547	0.5867	0.5509	0.579
Kinetic Cycle	Abs430	21.9997	37.4 °C	0.5911	0.6093	0.5857	0.607	0.622	0.61	0.604183	0.0134029	0.6135	0.6033	0.5818	0.5924	0.5746	0.5854	0.591833	0.0144242	0.5722	0.5884	0.5708	0.5819	0.5617	0.5809	0.575983	0.00957652	0.5946	0.6049	0.5808	0.6034	0.5779	0.6082	0.594967	0.0129384	0.6044	0.6104	0.5807	0.5999	0.5777	0.5897	0.5938	0.0132118	0.5686	0.5901	0.5573	0.5905	0.5542	0.583
Number of Cycles: 60	Abs430	23.9997	37.1 °C	0.5955	0.6144	0.5904	0.6123	0.6278	0.6151	0.60925	0.0138458	0.6193	0.6093	0.5873	0.5986	0.5808	0.5914	0.597783	0.0143899	0.5777	0.5933	0.5761	0.5872	0.5678	0.5868	0.581483	0.00928556	0.6003	0.6106	0.5857	0.6087	0.5833	0.6136	0.600367	0.0130818	0.6103	0.6156	0.5859	0.6048	0.5836	0.5958	0.599333	0.0130785	0.5742	0.5951	0.5614	0.5956	0.5595	0.5883
Kinetic Interval: 02:00:00	Abs430	25.9994	37.2 °C	0.599	0.619	0.595	0.6163	0.6322	0.6186	0.61335	0.0139008	0.6234	0.6137	0.5918	0.6035	0.5849	0.5959	0.6022	0.0143563	0.5813	0.5977	0.5812	0.5911	0.5718	0.5903	0.585567	0.00924157	0.6041	0.6147	0.59	0.6124	0.5864	0.6175	0.604183	0.0132126	0.6137	0.6199	0.5899	0.6088	0.5869	0.5996	0.603133	0.0132364	0.577	0.599	0.5648	0.5996	0.563	0.5918
Fluorescence Intensity	Abs430	27.9994	37.2 °C	0.6045	0.6255	0.6012	0.6227	0.6385	0.624	0.6194	0.0140522	0.6294	0.6202	0.5982	0.6096	0.5908	0.6011	0.608217	0.0144815	0.5863	0.6043	0.5871	0.5971	0.577	0.5951	0.59115	0.00963405	0.61	0.6209	0.5959	0.6183	0.5919	0.6226	0.609933	0.0132125	0.6193	0.6266	0.5953	0.6147	0.5926	0.6047	0.608867	0.0135895	0.5822	0.6053	0.5699	0.6053	0.5688	0.5972
Excitation Wavelength: 585 nm	Abs430	29.9994	37.2 °C	0.6088	0.6293	0.605	0.6256	0.6418	0.6267	0.622867	0.0137048	0.634	0.6246	0.6026	0.6125	0.5941	0.6037	0.611917	0.0149708	0.59	0.6083	0.5907	0.6005	0.5793	0.5981	0.594483	0.0100512	0.614	0.6244	0.5993	0.6214	0.5942	0.6253	0.6131	0.0133707	0.6233	0.6308	0.5988	0.6179	0.595	0.607	0.612133	0.0141709	0.5857	0.609	0.5733	0.6088	0.571	0.5996
Excitation Bandwidth: 9 nm	Abs430	31.9994	37.0 °C	0.6146	0.6347	0.6101	0.6315	0.6478	0.6334	0.628683	0.0139679	0.6398	0.6299	0.6076	0.6183	0.5999	0.6106	0.617683	0.0148786	0.5952	0.6136	0.5953	0.6061	0.585	0.6049	0.600017	0.0101618	0.6195	0.6292	0.6033	0.6268	0.5999	0.632	0.61845	0.0137376	0.6286	0.6365	0.6032	0.6233	0.6013	0.6134	0.617717	0.0141514	0.5904	0.6144	0.5775	0.6138	0.576	0.606
Emission Wavelength: 625 nm	Abs430	33.9994	37.2 °C	0.6185	0.6398	0.6154	0.6379	0.6549	0.6385	0.634167	0.014778	0.6444	0.635	0.613	0.6248	0.6058	0.6159	0.62315	0.0145004	0.5995	0.6185	0.6	0.6121	0.5906	0.6097	0.605067	0.0101719	0.6239	0.6335	0.6079	0.6329	0.6052	0.6376	0.6235	0.0138966	0.633	0.6412	0.6088	0.6293	0.6067	0.6187	0.62295	0.0138328	0.594	0.6188	0.5817	0.6199	0.5808	0.6113
Emission Bandwidth: 20 nm	Abs430	35.9994	37.2 °C	0.6245	0.6478	0.6236	0.6457	0.6629	0.6449	0.641567	0.0150747	0.6506	0.6434	0.6212	0.6326	0.6133	0.6221	0.630533	0.0143368	0.6047	0.6262	0.6079	0.62	0.5976	0.6162	0.6121	0.0105894	0.6297	0.6404	0.6149	0.6406	0.6124	0.6442	0.630367	0.0138507	0.6387	0.6482	0.6162	0.6372	0.6142	0.625	0.629917	0.0135927	0.5989	0.6256	0.5883	0.6277	0.5872	0.6178
ReadingMode: Top	Abs430	37.9994	37.3 °C	0.6291	0.6532	0.6288	0.6509	0.6683	0.6498	0.646683	0.0152724	0.6559	0.6488	0.6265	0.6376	0.6178	0.6268	0.635567	0.014611	0.6095	0.6317	0.6123	0.6251	0.6017	0.6207	0.616833	0.0110241	0.6347	0.646	0.6193	0.6456	0.6167	0.6494	0.635283	0.0142948	0.6436	0.6546	0.6202	0.642	0.6186	0.6295	0.63475	0.0143178	0.6031	0.6315	0.5915	0.6324	0.5906	0.6224
Lag Time: 0 μs	Abs430	39.9994	37.0 °C	0.6344	0.6594	0.6351	0.6575	0.6747	0.656	0.65285	0.0155392	0.6613	0.6549	0.6331	0.6443	0.624	0.633	0.641767	0.0143393	0.6142	0.6374	0.6188	0.6311	0.6074	0.6265	0.622567	0.0111583	0.6397	0.6514	0.6254	0.6521	0.6226	0.6556	0.641133	0.014339	0.6485	0.6603	0.6268	0.6486	0.6245	0.6355	0.6407	0.014072	0.6073	0.6366	0.5966	0.6387	0.5956	0.6281
Integration Time: 20 μs	Abs430	41.9992	36.8 °C	0.6399	0.6666	0.6418	0.6647	0.6823	0.6631	0.659733	0.0161702	0.667	0.6625	0.6402	0.6518	0.6311	0.6403	0.648817	0.014053	0.6193	0.6441	0.6255	0.638	0.6142	0.6335	0.6291	0.0114419	0.645	0.6586	0.6322	0.659	0.6296	0.6629	0.647883	0.0145085	0.6541	0.6672	0.6334	0.6555	0.6317	0.6429	0.647467	0.0138943	0.6121	0.6434	0.6023	0.6453	0.6021	0.635
Number of Reads: 25	Abs430	43.9992	37.2 °C	0.6457	0.6733	0.6488	0.6724	0.6897	0.6714	0.666883	0.0166634	0.6729	0.6693	0.6473	0.6595	0.6386	0.6487	0.65605	0.0134646	0.6248	0.6507	0.6325	0.6453	0.6214	0.6414	0.636017	0.0116841	0.6507	0.6659	0.6395	0.667	0.637	0.6712	0.655217	0.0148843	0.6602	0.6742	0.6406	0.6627	0.639	0.6506	0.65455	0.0136856	0.6178	0.6499	0.6092	0.6525	0.6089	0.6425
Settle Time: 0 ms	Abs430	45.9992	37.1 °C	0.6495	0.6781	0.6534	0.6776	0.6949	0.6766	0.671683	0.0171216	0.6764	0.674	0.6519	0.6653	0.6438	0.6539	0.660883	0.0130662	0.6277	0.6548	0.6377	0.6503	0.6271	0.6463	0.64065	0.011707	0.6541	0.6714	0.6451	0.6727	0.6429	0.6767	0.660483	0.014953	0.6642	0.6787	0.6462	0.6677	0.6448	0.6562	0.659633	0.0131281	0.6214	0.6544	0.6144	0.657	0.6147	0.6476
Gain: Manual	Abs430	47.9992	37.1 °C	0.6536	0.6845	0.6597	0.6846	0.7016	0.6843	0.67805	0.0179594	0.6811	0.6801	0.6584	0.6723	0.6504	0.6619	0.667367	0.0124357	0.632	0.6603	0.6449	0.6564	0.6337	0.6538	0.64685	0.0119804	0.6584	0.6787	0.653	0.6796	0.6495	0.6845	0.667283	0.0153468	0.6692	0.6844	0.6529	0.6741	0.6512	0.6641	0.665983	0.0127175	0.6259	0.6599	0.6214	0.6628	0.6216	0.6548
Gain Value: 150	Abs430	49.9992	37.4 °C	0.6561	0.6875	0.6622	0.6888	0.7053	0.6884	0.681383	0.0185521	0.6832	0.6833	0.6614	0.6769	0.6546	0.6664	0.670967	0.0119768	0.6343	0.6628	0.6487	0.6602	0.6385	0.658	0.650417	0.011927	0.6604	0.6834	0.658	0.6846	0.6544	0.6891	0.67165	0.0156251	0.6719	0.6872	0.6576	0.6782	0.6558	0.6686	0.669883	0.012033	0.6284	0.6631	0.6269	0.6663	0.6268	0.6588
Z-Position: Manual	Abs430	51.9992	37.1 °C	0.659	0.6905	0.6652	0.6914	0.7072	0.6919	0.6842	0.0183077	0.6858	0.6861	0.6642	0.6793	0.657	0.6695	0.67365	0.0119858	0.6369	0.6658	0.6524	0.662	0.6409	0.6606	0.6531	0.0119039	0.6633	0.6884	0.6631	0.6875	0.657	0.6917	0.675167	0.0156015	0.6759	0.6906	0.6616	0.6807	0.6583	0.6715	0.6731	0.0120474	0.6318	0.6659	0.6319	0.6684	0.6304	0.6604
Z-Position height: 20000 μm	Abs430	53.9992	37.2 °C	0.6612	0.6919	0.667	0.6943	0.71	0.6961	0.68675	0.0187317	0.6869	0.6874	0.6657	0.6823	0.6607	0.6741	0.676183	0.0112432	0.6387	0.6664	0.6546	0.6639	0.6448	0.6653	0.655617	0.0116865	0.6651	0.6916	0.6667	0.6909	0.6616	0.6965	0.678733	0.0158332	0.678	0.6918	0.6642	0.683	0.6624	0.6763	0.67595	0.0111975	0.6343	0.6676	0.636	0.6698	0.6354	0.6647
Label: mCherry	Abs430	55.9992	37.1 °C	0.6637	0.6943	0.6692	0.6981	0.7142	0.6999	0.6899	0.0194526	0.6882	0.6895	0.6678	0.6864	0.6649	0.678	0.679133	0.0107219	0.6401	0.6685	0.6579	0.6676	0.6488	0.6684	0.65855	0.0119483	0.6663	0.6958	0.6716	0.6954	0.6658	0.7005	0.682567	0.0162936	0.6797	0.6942	0.6684	0.687	0.6658	0.6801	0.6792	0.0107991	0.6366	0.6696	0.6419	0.673	0.64	0.6682
Absorbance	Abs430	57.9992	37.1 °C	0.6639	0.6951	0.6699	0.6982	0.7141	0.7007	0.690317	0.0193555	0.6885	0.69	0.6683	0.6866	0.6655	0.6787	0.6796	0.0106177	0.6408	0.6692	0.659	0.6673	0.6496	0.6688	0.659117	0.0117345	0.6664	0.6984	0.6742	0.6965	0.667	0.7011	0.683933	0.0164365	0.6805	0.6949	0.6693	0.6867	0.6661	0.6811	0.679767	0.0107306	0.6381	0.671	0.645	0.6729	0.6419	0.6679
Measurement Wavelength: 430 nm	Abs430	59.9989	37.1 °C	0.6632	0.6959	0.6709	0.699	0.7141	0.702	0.69085	0.0195925	0.6888	0.6906	0.669	0.6872	0.6664	0.6801	0.68035	0.0104583	0.6414	0.6697	0.6603	0.6679	0.6504	0.6699	0.659933	0.0117702	0.6666	0.7003	0.6768	0.6973	0.6685	0.7024	0.685317	0.0165263	0.6812	0.6957	0.6702	0.6875	0.6671	0.6817	0.680567	0.0106545	0.6389	0.6714	0.6484	0.6736	0.6438	0.6688
Measurement Bandwidth: 9 nm	Abs430	61.9989	37.0 °C	0.6628	0.6961	0.6707	0.6988	0.7135	0.7023	0.6907	0.0196346	0.6879	0.6906	0.6689	0.6872	0.6665	0.6799	0.680167	0.0103142	0.6407	0.6693	0.6604	0.6667	0.6504	0.67	0.659583	0.0117911	0.666	0.7007	0.6777	0.6975	0.6688	0.7023	0.6855	0.0165967	0.6808	0.6952	0.6702	0.6874	0.6673	0.6823	0.680533	0.0104628	0.639	0.6714	0.6502	0.6731	0.6443	0.6691
Number of Reads: 25	Abs430	63.9989	37.4 °C	0.6635	0.6954	0.6704	0.6985	0.7129	0.702	0.69045	0.0192614	0.6871	0.6901	0.6689	0.6868	0.6663	0.6796	0.6798	0.0100944	0.6402	0.669	0.6602	0.6663	0.6506	0.6699	0.659367	0.0118045	0.6653	0.701	0.6781	0.6974	0.6691	0.7019	0.685467	0.0166287	0.6803	0.6954	0.6704	0.6871	0.6667	0.6819	0.6803	0.0105809	0.6387	0.6712	0.651	0.6733	0.6446	0.6688
Settle Time: 100 ms	Abs430	65.9989	37.3 °C	0.6612	0.6948	0.6697	0.698	0.7114	0.7014	0.689417	0.0195676	0.6865	0.6896	0.6685	0.6862	0.6664	0.6794	0.679433	0.00988426	0.6399	0.6684	0.6601	0.6662	0.6502	0.6693	0.659017	0.0117452	0.6642	0.7005	0.678	0.6971	0.6686	0.7016	0.685	0.0168096	0.6799	0.6947	0.6705	0.686	0.6651	0.6816	0.679633	0.0106406	0.6379	0.6707	0.6513	0.6727	0.6443	0.6685
Label: Abs430	Abs430	67.9989	36.9 °C	0.6608	0.6943	0.6694	0.6982	0.7115	0.7014	0.689267	0.0197571	0.6863	0.6898	0.6688	0.6868	0.6665	0.6798	0.679667	0.00988973	0.641	0.6684	0.6593	0.6667	0.6509	0.6696	0.659317	0.0113939	0.6643	0.7002	0.678	0.6966	0.6691	0.7023	0.685083	0.0167042	0.6801	0.6945	0.6706	0.6863	0.6668	0.6812	0.679917	0.0101385	0.638	0.6709	0.6517	0.6731	0.6447	0.6686
Absorbance	Abs430	69.9989	37.2 °C	0.6601	0.6936	0.6687	0.6973	0.7108	0.7002	0.68845	0.0196785	0.6848	0.6888	0.6685	0.686	0.6657	0.6787	0.67875	0.0096492	0.6404	0.6678	0.6589	0.6656	0.6501	0.6687	0.658583	0.0113069	0.6634	0.6995	0.6774	0.6953	0.6683	0.701	0.68415	0.0165603	0.6792	0.6943	0.6689	0.6848	0.666	0.6804	0.678933	0.0103992	0.6372	0.6699	0.6511	0.6723	0.644	0.6678
Measurement Wavelength: 560 nm	Abs430	71.9989	37.3 °C	0.6604	0.6935	0.6686	0.6973	0.7113	0.7004	0.688583	0.0197457	0.6853	0.689	0.6683	0.6864	0.6663	0.6792	0.679083	0.00969771	0.6407	0.6678	0.659	0.6661	0.6506	0.6692	0.6589	0.0112896	0.6641	0.6996	0.6763	0.6953	0.6684	0.7013	0.684167	0.0165459	0.6793	0.6942	0.668	0.6854	0.6664	0.6806	0.678983	0.01053	0.6374	0.67	0.6506	0.6727	0.6441	0.6683
Measurement Bandwidth: 9 nm	Abs430	73.9989	37.0 °C	0.6589	0.6925	0.668	0.6967	0.7101	0.6996	0.687633	0.0198238	0.6843	0.6883	0.6678	0.6851	0.6657	0.6784	0.678267	0.00950004	0.64	0.6673	0.6584	0.6645	0.65	0.6685	0.658117	0.0111988	0.6635	0.6975	0.6754	0.6944	0.667	0.7002	0.683	0.0163099	0.6786	0.6931	0.6669	0.6848	0.6653	0.6801	0.678133	0.0106152	0.6367	0.6694	0.649	0.6721	0.6436	0.6675
Number of Reads: 25	Abs430	75.9986	36.9 °C	0.6583	0.6922	0.6677	0.6958	0.7102	0.6995	0.687283	0.0199733	0.6847	0.6883	0.667	0.6847	0.6659	0.6784	0.678167	0.00962573	0.6396	0.6673	0.6583	0.665	0.6498	0.6685	0.658083	0.0114157	0.664	0.6973	0.6754	0.6937	0.6667	0.6995	0.682767	0.0159709	0.6788	0.6932	0.6672	0.6851	0.6656	0.68	0.678317	0.0105441	0.6366	0.6694	0.649	0.6718	0.6433	0.6674
Settle Time: 0 ms	Abs430	77.9986	37.2 °C	0.6576	0.692	0.6674	0.6959	0.7102	0.6992	0.68705	0.020198	0.684	0.6882	0.6671	0.6843	0.6658	0.6779	0.677883	0.00945842	0.6392	0.6672	0.6585	0.6651	0.6496	0.6685	0.658017	0.0115719	0.6647	0.6971	0.6755	0.6936	0.6667	0.6994	0.682833	0.0157276	0.6784	0.6933	0.6682	0.6855	0.6657	0.6798	0.678483	0.0103891	0.6365	0.6694	0.6487	0.6718	0.6424	0.6676
Label: Abs560	Abs430	79.9986	37.2 °C	0.6577	0.6925	0.6674	0.6963	0.711	0.6991	0.687333	0.0204016	0.6846	0.6892	0.6671	0.6853	0.6659	0.6787	0.678467	0.00986604	0.6397	0.668	0.6585	0.6663	0.6494	0.6692	0.658517	0.0118476	0.6654	0.6978	0.676	0.6949	0.6666	0.7001	0.683467	0.0159967	0.6792	0.6945	0.6695	0.6865	0.6667	0.6807	0.679517	0.0103862	0.6367	0.6695	0.6492	0.672	0.6433	0.668
	Abs430	81.9986	37.2 °C	0.6569	0.6927	0.668	0.6957	0.7111	0.6985	0.68715	0.0204358	0.6838	0.689	0.6675	0.685	0.6657	0.6777	0.678117	0.0096456	0.6394	0.6679	0.6586	0.6663	0.6484	0.6687	0.658217	0.0119966	0.6648	0.6974	0.6757	0.6945	0.6668	0.6996	0.683133	0.0158873	0.6785	0.6943	0.6693	0.6865	0.6669	0.6802	0.679283	0.0103155	0.6363	0.6692	0.649	0.6722	0.6433	0.6674
	Abs430	83.9986	37.1 °C	0.6567	0.6929	0.6683	0.6963	0.7124	0.6992	0.687633	0.0208838	0.6844	0.6899	0.6686	0.6861	0.6667	0.6785	0.679033	0.00957156	0.6399	0.669	0.6593	0.6674	0.6497	0.6695	0.659133	0.0121004	0.6654	0.6988	0.6765	0.6955	0.6674	0.7004	0.684	0.0161122	0.6792	0.6955	0.6702	0.6878	0.6679	0.681	0.680267	0.0104379	0.6369	0.6698	0.6495	0.6733	0.6438	0.6683
	Abs430	85.9986	37.1 °C	0.6558	0.6929	0.6682	0.6958	0.7128	0.6989	0.6874	0.0211916	0.6839	0.6903	0.6689	0.6862	0.6667	0.6782	0.679033	0.00956528	0.6397	0.6687	0.6595	0.6678	0.6499	0.6693	0.65915	0.0121081	0.6651	0.6991	0.6769	0.6956	0.6675	0.7004	0.6841	0.0161947	0.6788	0.6958	0.6706	0.6882	0.6682	0.6808	0.6804	0.0104461	0.6362	0.6703	0.6495	0.6738	0.6439	0.6681
	Abs430	87.9986	36.9 °C	0.6556	0.6937	0.6694	0.6972	0.714	0.6999	0.6883	0.0215867	0.6846	0.6907	0.6705	0.6881	0.6676	0.6793	0.680133	0.0094409	0.6406	0.669	0.6609	0.6696	0.6513	0.6703	0.660283	0.0120965	0.6656	0.7002	0.6785	0.6971	0.6688	0.7017	0.685317	0.0163511	0.6795	0.6972	0.6712	0.6901	0.6686	0.6822	0.681467	0.010931	0.6369	0.6715	0.6504	0.6756	0.645	0.6695
	Abs430	89.9986	37.0 °C	0.6545	0.6937	0.6697	0.6973	0.7145	0.6993	0.688167	0.0219358	0.6838	0.6913	0.6714	0.6883	0.6689	0.679	0.68045	0.009033	0.6403	0.6697	0.6618	0.6701	0.6516	0.6703	0.660633	0.0123424	0.6652	0.7005	0.6787	0.6975	0.6693	0.7017	0.685483	0.0164451	0.6793	0.6979	0.6717	0.6903	0.6693	0.6823	0.6818	0.0109199	0.6367	0.6722	0.6509	0.676	0.6455	0.6696
	Abs430	91.9986	37.2 °C	0.6548	0.694	0.6701	0.6989	0.7155	0.7005	0.688967	0.0222906	0.6845	0.6928	0.6731	0.6902	0.6704	0.6803	0.681883	0.00901896	0.6412	0.671	0.6633	0.6719	0.6534	0.6716	0.662067	0.0124855	0.6658	0.7018	0.6803	0.6991	0.6708	0.7035	0.686883	0.0166996	0.6799	0.6989	0.6733	0.6915	0.6697	0.6837	0.682833	0.0110088	0.6373	0.6736	0.6523	0.6777	0.6465	0.6708
	Abs430	93.9983	37.3 °C	0.6534	0.6941	0.6704	0.6988	0.7155	0.7003	0.68875	0.0226492	0.6836	0.6927	0.6736	0.6907	0.6707	0.6805	0.681967	0.0088683	0.6403	0.6711	0.6638	0.6727	0.6535	0.6718	0.6622	0.0129575	0.6648	0.7019	0.6807	0.6995	0.6721	0.7036	0.6871	0.0167827	0.679	0.6988	0.6745	0.6918	0.6709	0.6837	0.683117	0.0106033	0.6366	0.6736	0.653	0.6782	0.6466	0.6704
	Abs560	0	37.0 °C	0.4674	0.4616	0.468	0.4636	0.4703	0.4676	0.466417	0.00319651	0.4507	0.4486	0.4533	0.4457	0.449	0.4498	0.449517	0.00250872	0.4323	0.427	0.4284	0.4257	0.4307	0.4274	0.428583	0.00247177	0.4682	0.4635	0.4651	0.4585	0.4685	0.4634	0.464533	0.00369468	0.4545	0.4507	0.4518	0.4451	0.4497	0.4432	0.449167	0.00424625	0.4295	0.4281	0.4323	0.4285	0.4279	0.4272
	Abs560	2	37.2 °C	0.4617	0.4532	0.4613	0.4559	0.4622	0.462	0.459383	0.00385197	0.4453	0.4415	0.4459	0.4388	0.4432	0.4437	0.443067	0.00261126	0.4227	0.4148	0.419	0.413	0.4085	0.4177	0.41595	0.004969	0.4574	0.4552	0.46	0.4502	0.4616	0.4545	0.456483	0.0041097	0.4404	0.4384	0.4451	0.4353	0.4422	0.4375	0.439817	0.00351307	0.4202	0.4158	0.4124	0.4152	0.4078	0.4182
	Abs560	4	37.1 °C	0.4685	0.4688	0.4686	0.4715	0.4778	0.4785	0.472283	0.00468419	0.4587	0.4574	0.4565	0.4564	0.4552	0.4558	0.456667	0.00123882	0.4309	0.4305	0.429	0.4292	0.423	0.4345	0.429517	0.00375628	0.461	0.4733	0.4723	0.4668	0.4714	0.471	0.4693	0.00463552	0.453	0.4546	0.4566	0.4506	0.4539	0.4546	0.453883	0.00199842	0.4265	0.4311	0.4288	0.4304	0.4238	0.4349
	Abs560	6	37.1 °C	0.4607	0.4678	0.4642	0.4722	0.4778	0.4787	0.470233	0.00729402	0.4556	0.4579	0.4542	0.4592	0.4546	0.4573	0.456467	0.00197956	0.4253	0.4308	0.4313	0.4321	0.4255	0.437	0.430333	0.00441392	0.4516	0.4751	0.4711	0.469	0.4686	0.472	0.4679	0.00832202	0.4495	0.4537	0.4547	0.4517	0.4525	0.457	0.453183	0.00258334	0.4218	0.4307	0.4321	0.4312	0.4274	0.437
	Abs560	8	37.2 °C	0.4493	0.4618	0.455	0.4667	0.4732	0.4748	0.463467	0.0100876	0.4474	0.4534	0.448	0.4558	0.4491	0.4553	0.4515	0.00377783	0.4166	0.4268	0.4289	0.4283	0.423	0.4354	0.4265	0.00630175	0.4392	0.4712	0.4657	0.4642	0.4605	0.4681	0.461483	0.0114967	0.4416	0.448	0.4485	0.4467	0.4458	0.4543	0.447483	0.00414315	0.414	0.4258	0.4311	0.4262	0.425	0.4344
	Abs560	9.99972	37.3 °C	0.4377	0.4528	0.4444	0.4604	0.4648	0.4676	0.454617	0.0118285	0.4379	0.4458	0.4401	0.4515	0.4433	0.45	0.444767	0.00538281	0.4067	0.4193	0.4248	0.4239	0.4199	0.4301	0.420783	0.00792425	0.426	0.464	0.4585	0.4585	0.4527	0.4612	0.453483	0.0139745	0.4322	0.439	0.441	0.4401	0.4398	0.4492	0.440217	0.00542675	0.4044	0.4178	0.4277	0.4203	0.4231	0.4296
	Abs560	11.9997	37.0 °C	0.4259	0.4451	0.4367	0.4529	0.4569	0.4603	0.4463	0.0131277	0.4278	0.4396	0.4338	0.4464	0.4365	0.4449	0.438167	0.00699276	0.397	0.4134	0.4213	0.4181	0.4151	0.4249	0.414967	0.00973523	0.4132	0.4583	0.4528	0.4514	0.4441	0.4535	0.44555	0.0164995	0.4226	0.4312	0.4346	0.4326	0.4323	0.4433	0.432767	0.00663888	0.3954	0.4114	0.4254	0.4133	0.4191	0.4239
	Abs560	13.9997	37.3 °C	0.4137	0.4335	0.4247	0.4434	0.4459	0.4522	0.435567	0.014459	0.4168	0.4292	0.4233	0.439	0.4282	0.4389	0.429233	0.00871428	0.3865	0.4035	0.4145	0.4104	0.4089	0.4188	0.4071	0.0113411	0.3992	0.4488	0.4436	0.4425	0.4337	0.4454	0.435533	0.0184956	0.4112	0.4193	0.4246	0.4226	0.4233	0.4363	0.422883	0.00815535	0.3852	0.4008	0.4199	0.404	0.4141	0.4169
	Abs560	15.9997	37.1 °C	0.3999	0.4227	0.4125	0.434	0.4364	0.4431	0.424767	0.0163082	0.4038	0.42	0.4139	0.4317	0.4204	0.4321	0.420317	0.0107936	0.3746	0.3943	0.408	0.4026	0.4024	0.4116	0.398917	0.0132792	0.3847	0.4405	0.4358	0.4335	0.4239	0.4361	0.42575	0.0208532	0.399	0.4084	0.4155	0.4133	0.4143	0.4293	0.4133	0.00990293	0.3743	0.3912	0.4153	0.3944	0.4091	0.4094
	Abs560	17.9997	37.2 °C	0.3858	0.4093	0.4003	0.4217	0.4223	0.431	0.411733	0.0166816	0.3901	0.4082	0.4025	0.422	0.41	0.4225	0.409217	0.0122643	0.3627	0.3826	0.3996	0.3923	0.3936	0.4017	0.38875	0.0144082	0.3697	0.4298	0.4263	0.4223	0.4125	0.4241	0.414117	0.0225233	0.3857	0.3949	0.4046	0.4014	0.4034	0.4189	0.401483	0.011038	0.3624	0.3786	0.4091	0.3831	0.4019	0.3989
	Abs560	19.9997	37.0 °C	0.3706	0.3952	0.3863	0.4084	0.409	0.4186	0.398017	0.0176012	0.3749	0.3947	0.3896	0.4107	0.3989	0.4125	0.396883	0.0139995	0.3494	0.3694	0.3896	0.3804	0.3838	0.3914	0.377333	0.0157656	0.356	0.4179	0.4158	0.4093	0.4	0.4114	0.401733	0.0232571	0.3715	0.3815	0.3925	0.3885	0.3913	0.4076	0.388817	0.0120503	0.3501	0.3666	0.4016	0.3719	0.3939	0.3875
	Abs560	21.9997	37.2 °C	0.3566	0.3835	0.3756	0.3959	0.3989	0.4049	0.3859	0.0178904	0.3589	0.3796	0.3752	0.398	0.3865	0.4001	0.38305	0.0153809	0.3353	0.3556	0.3781	0.3673	0.373	0.3789	0.3647	0.0167572	0.3445	0.4044	0.404	0.3954	0.3867	0.3987	0.38895	0.0227277	0.3562	0.3706	0.3795	0.3776	0.3784	0.3951	0.376233	0.0126985	0.3365	0.356	0.3934	0.3628	0.385	0.3751
	Abs560	23.9997	37.4 °C	0.3458	0.3732	0.3657	0.3857	0.3877	0.3951	0.375533	0.0180025	0.3439	0.3655	0.3619	0.3835	0.3725	0.3868	0.369017	0.0156972	0.321	0.3453	0.3659	0.3564	0.3605	0.367	0.352683	0.0173949	0.3329	0.3906	0.3914	0.3839	0.3738	0.3894	0.377	0.0225776	0.342	0.36	0.3667	0.3683	0.3655	0.3816	0.364017	0.0129444	0.3229	0.3466	0.3847	0.3537	0.3742	0.3647
	Abs560	25.9994	37.3 °C	0.3339	0.3607	0.3533	0.3741	0.3757	0.3854	0.36385	0.0185909	0.3319	0.3537	0.3503	0.3685	0.3592	0.3735	0.356183	0.0147725	0.3094	0.3344	0.3521	0.3455	0.3482	0.3573	0.34115	0.0173377	0.3208	0.3765	0.3775	0.3728	0.3634	0.379	0.365	0.0223676	0.3307	0.3488	0.3557	0.3571	0.3552	0.3705	0.353	0.0130393	0.3118	0.3364	0.3738	0.3426	0.3619	0.3554
	Abs560	27.9994	37.3 °C	0.321	0.3472	0.3405	0.3614	0.3617	0.3731	0.350817	0.0186309	0.3185	0.3402	0.337	0.356	0.348	0.3622	0.34365	0.015519	0.2982	0.3212	0.3388	0.3333	0.3379	0.3469	0.329383	0.0174514	0.308	0.3635	0.3636	0.3608	0.3525	0.3677	0.352683	0.0224686	0.3185	0.3359	0.3441	0.3452	0.3442	0.3603	0.341367	0.0137218	0.3013	0.3241	0.3613	0.3306	0.3488	0.3448
	Abs560	29.9994	36.9 °C	0.3079	0.335	0.3283	0.3496	0.3496	0.3612	0.3386	0.0190489	0.3044	0.3278	0.3251	0.3445	0.3369	0.3512	0.33165	0.0165842	0.2866	0.3096	0.3292	0.3218	0.3279	0.3363	0.318567	0.0180409	0.2954	0.3532	0.3541	0.3503	0.3416	0.3565	0.34185	0.0233348	0.3065	0.324	0.3346	0.3344	0.3336	0.3491	0.330367	0.0141826	0.2906	0.3132	0.3499	0.3199	0.3369	0.3337
	Abs560	31.9994	37.4 °C	0.2946	0.319	0.3137	0.3348	0.3332	0.3477	0.323833	0.0187524	0.29	0.3126	0.31	0.3299	0.3236	0.338	0.31735	0.0170153	0.2738	0.2951	0.3156	0.3074	0.3154	0.3237	0.305167	0.0181508	0.2819	0.3402	0.3415	0.3361	0.3289	0.343	0.3286	0.0234331	0.2935	0.3091	0.3216	0.3199	0.3205	0.3365	0.31685	0.0143986	0.2793	0.2997	0.3355	0.3051	0.3258	0.3209
	Abs560	33.9994	37.0 °C	0.2801	0.3024	0.2975	0.3189	0.3157	0.3333	0.307983	0.0186452	0.2748	0.2964	0.2945	0.3148	0.3096	0.3241	0.302367	0.0175308	0.2605	0.2799	0.3022	0.2928	0.3025	0.3106	0.291417	0.0184256	0.2672	0.3266	0.3293	0.3216	0.3155	0.3279	0.314683	0.0238055	0.2799	0.2923	0.3089	0.3049	0.3068	0.3225	0.30255	0.0146969	0.2672	0.2848	0.3236	0.2896	0.3139	0.3065
	Abs560	35.9994	37.1 °C	0.2649	0.2852	0.2811	0.3018	0.2973	0.3175	0.2913	0.0182806	0.2586	0.2798	0.2782	0.2987	0.295	0.3099	0.2867	0.0182242	0.247	0.2643	0.2887	0.2771	0.2895	0.2963	0.27715	0.0185838	0.2519	0.3128	0.3165	0.3054	0.3014	0.3117	0.29995	0.0241566	0.2656	0.2756	0.2947	0.2885	0.2923	0.3078	0.287417	0.0148939	0.2551	0.2695	0.3127	0.2733	0.3017	0.2919
	Abs560	37.9994	36.9 °C	0.2488	0.2663	0.2627	0.2832	0.2773	0.2994	0.27295	0.0176414	0.2418	0.2616	0.2601	0.281	0.2782	0.2933	0.269333	0.0183971	0.2328	0.2472	0.2731	0.2599	0.2744	0.2804	0.2613	0.0183776	0.2358	0.297	0.3017	0.2876	0.2849	0.294	0.2835	0.024157	0.2503	0.2576	0.2786	0.2706	0.2752	0.2911	0.270567	0.0147411	0.2422	0.2529	0.3001	0.2555	0.2879	0.2748
	Abs560	39.9994	37.3 °C	0.2322	0.2461	0.2433	0.263	0.2562	0.2798	0.253433	0.0167433	0.2247	0.2418	0.2405	0.2613	0.26	0.2748	0.250517	0.0181036	0.2182	0.2289	0.2558	0.2413	0.2577	0.2626	0.244083	0.0177414	0.2194	0.2793	0.285	0.2682	0.2666	0.2742	0.26545	0.02358	0.2344	0.2382	0.2611	0.2514	0.2564	0.2722	0.252283	0.0142147	0.2288	0.235	0.2866	0.2368	0.2723	0.2565
	Abs560	41.9992	37.1 °C	0.2156	0.2268	0.2242	0.2421	0.235	0.2595	0.233867	0.0155125	0.2076	0.2226	0.2211	0.2408	0.2405	0.2553	0.231317	0.017276	0.2032	0.2115	0.238	0.2221	0.2398	0.2439	0.226417	0.0167279	0.2034	0.2608	0.2674	0.2478	0.2475	0.2536	0.24675	0.0225904	0.2179	0.2197	0.2428	0.2317	0.2374	0.2525	0.233667	0.0134132	0.2145	0.2175	0.272	0.2179	0.2555	0.2373
	Abs560	43.9992	37.2 °C	0.1997	0.2081	0.2059	0.2221	0.2148	0.2395	0.215017	0.0142493	0.1918	0.204	0.2023	0.2207	0.2212	0.2358	0.212633	0.0160654	0.1891	0.1945	0.2198	0.2038	0.2219	0.2254	0.209083	0.0153965	0.189	0.242	0.2486	0.2274	0.2282	0.2333	0.228083	0.0208317	0.2026	0.2019	0.2237	0.2126	0.2187	0.2328	0.215383	0.0121365	0.2012	0.2007	0.2562	0.1998	0.238	0.2187
	Abs560	45.9992	37.3 °C	0.1849	0.1902	0.1883	0.2027	0.1959	0.2195	0.196917	0.0127142	0.1771	0.1861	0.1843	0.2009	0.2017	0.2164	0.194417	0.0144895	0.1754	0.1781	0.2014	0.1861	0.2038	0.2072	0.192	0.0138724	0.1754	0.2221	0.2291	0.2075	0.2088	0.2136	0.209417	0.0185849	0.1874	0.1848	0.2051	0.1943	0.1999	0.2133	0.197467	0.0108323	0.1873	0.1842	0.2391	0.1829	0.2196	0.2006
	Abs560	47.9992	36.9 °C	0.1706	0.1748	0.173	0.1854	0.1792	0.2006	0.1806	0.0111032	0.164	0.1707	0.1686	0.183	0.1844	0.1971	0.177967	0.0123969	0.1629	0.1642	0.1845	0.1706	0.187	0.1892	0.1764	0.0118873	0.1632	0.2035	0.2104	0.1895	0.1909	0.1945	0.192	0.0162109	0.1734	0.1702	0.188	0.1782	0.1829	0.1941	0.181133	0.00901502	0.1743	0.1699	0.2222	0.1683	0.2019	0.1832
	Abs560	49.9992	37.1 °C	0.1593	0.1614	0.1597	0.1696	0.1644	0.1844	0.166467	0.00957615	0.1534	0.1573	0.1551	0.1666	0.1682	0.1807	0.16355	0.0103782	0.1525	0.1523	0.1687	0.1566	0.1709	0.174	0.1625	0.00979898	0.1534	0.1861	0.1919	0.1726	0.1744	0.1785	0.17615	0.0133103	0.1616	0.1577	0.1722	0.1635	0.1677	0.178	0.166783	0.00743167	0.1628	0.1574	0.2042	0.155	0.1849	0.1689
	Abs560	51.9992	37.1 °C	0.1499	0.1521	0.1505	0.1579	0.1539	0.1699	0.1557	0.00752808	0.1451	0.1481	0.1461	0.1546	0.1559	0.166	0.152633	0.00791446	0.1439	0.1441	0.157	0.1468	0.1584	0.1606	0.1518	0.00767776	0.1454	0.1717	0.177	0.16	0.1612	0.1645	0.1633	0.0109124	0.1517	0.1487	0.1604	0.153	0.1559	0.1638	0.155583	0.00565594	0.1528	0.1482	0.189	0.1462	0.17	0.1565
	Abs560	53.9992	37.2 °C	0.1434	0.1431	0.1418	0.1476	0.1448	0.1577	0.1464	0.00587775	0.139	0.1396	0.1376	0.1443	0.1452	0.1535	0.1432	0.00588659	0.1376	0.1365	0.1457	0.1386	0.1469	0.1493	0.142433	0.00549606	0.1395	0.1582	0.162	0.1489	0.1494	0.1528	0.1518	0.00789253	0.1442	0.1407	0.1486	0.1439	0.1455	0.1516	0.14575	0.00384018	0.1446	0.14	0.1725	0.1381	0.1563	0.1462
	Abs560	55.9992	37.2 °C	0.1384	0.1378	0.1365	0.1412	0.1393	0.1491	0.140383	0.00454991	0.1344	0.1347	0.1325	0.1378	0.1384	0.1448	0.1371	0.00437447	0.1328	0.1321	0.1387	0.1335	0.1395	0.1417	0.136383	0.00407059	0.1349	0.1489	0.1512	0.1418	0.1416	0.1449	0.143883	0.00583075	0.1383	0.1359	0.1414	0.1379	0.139	0.1437	0.139367	0.0027696	0.1382	0.135	0.1598	0.1336	0.1465	0.1399
	Abs560	57.9992	37.1 °C	0.1348	0.1341	0.1328	0.1367	0.1353	0.1424	0.136017	0.00338314	0.1315	0.1314	0.1291	0.1335	0.1338	0.1382	0.132917	0.00309543	0.1296	0.1295	0.1336	0.1302	0.1343	0.1359	0.132183	0.00276074	0.132	0.1422	0.143	0.1366	0.136	0.1387	0.138083	0.00412428	0.1344	0.1328	0.1353	0.1342	0.1342	0.1374	0.134717	0.00153937	0.1337	0.1315	0.1491	0.1304	0.1387	0.1348
	Abs560	59.9989	37.1 °C	0.1305	0.1308	0.1295	0.1324	0.1318	0.137	0.132	0.00265104	0.1288	0.1282	0.1265	0.1295	0.1293	0.1331	0.129233	0.0021796	0.127	0.1265	0.1299	0.1272	0.1295	0.1314	0.128583	0.00196308	0.1292	0.1363	0.1368	0.1322	0.1311	0.1338	0.133233	0.00297769	0.1311	0.1294	0.1308	0.1303	0.13	0.1322	0.130633	0.000972968	0.13	0.1279	0.1407	0.1274	0.1327	0.1303
	Abs560	61.9989	37.3 °C	0.1287	0.1288	0.1278	0.13	0.1294	0.1332	0.12965	0.00188865	0.1272	0.1267	0.125	0.1275	0.1268	0.1295	0.127117	0.00145522	0.1253	0.125	0.1275	0.1253	0.1268	0.1281	0.126333	0.0013125	0.1274	0.1329	0.1325	0.1296	0.1281	0.1304	0.13015	0.00224566	0.1288	0.1279	0.128	0.128	0.1275	0.1289	0.128183	0.000549242	0.1273	0.1263	0.1347	0.1259	0.1287	0.1275
	Abs560	63.9989	37.0 °C	0.1276	0.1269	0.126	0.1278	0.1276	0.1307	0.127767	0.00158325	0.1257	0.1251	0.1236	0.1257	0.1249	0.1272	0.125367	0.00118265	0.1238	0.1236	0.1256	0.1239	0.1246	0.1261	0.1246	0.0010373	0.1258	0.1298	0.1292	0.1274	0.1259	0.1282	0.127717	0.00166423	0.1269	0.1262	0.1259	0.1263	0.1247	0.1267	0.126117	0.000780812	0.1252	0.1248	0.1301	0.1244	0.1257	0.1257
	Abs560	65.9989	36.9 °C	0.1255	0.1259	0.125	0.1266	0.1267	0.1286	0.126383	0.00126399	0.1249	0.1243	0.1229	0.1245	0.1243	0.1253	0.124367	0.000816497	0.1229	0.1229	0.1243	0.1232	0.1233	0.1248	0.123567	0.000794145	0.1249	0.1277	0.127	0.1263	0.1245	0.1264	0.126133	0.0012242	0.1259	0.1253	0.1248	0.1252	0.1242	0.125	0.125067	0.000564506	0.1239	0.1236	0.1271	0.1236	0.1237	0.1243
	Abs560	67.9989	37.1 °C	0.1242	0.1245	0.1239	0.1257	0.1259	0.1274	0.125267	0.00132162	0.1239	0.1233	0.122	0.1237	0.1234	0.1244	0.12345	0.000811788	0.1227	0.122	0.1232	0.1224	0.1224	0.1237	0.122733	0.000618601	0.1239	0.1262	0.1252	0.125	0.1233	0.1256	0.124867	0.00108012	0.1246	0.1245	0.1238	0.1245	0.1235	0.124	0.12415	0.000450555	0.1226	0.123	0.1247	0.1227	0.1224	0.1236
	Abs560	69.9989	37.1 °C	0.1238	0.1242	0.1234	0.1251	0.1252	0.1262	0.12465	0.00103875	0.1234	0.1229	0.1218	0.1233	0.1229	0.1233	0.122933	0.000595539	0.1224	0.1218	0.1228	0.122	0.1216	0.1228	0.122233	0.00051251	0.1234	0.1252	0.1242	0.1242	0.1224	0.1244	0.123967	0.000958471	0.1241	0.124	0.1229	0.1238	0.1226	0.1232	0.123433	0.000621825	0.1218	0.1223	0.1233	0.1221	0.1213	0.1231
	Abs560	71.9989	37.1 °C	0.1231	0.1234	0.1229	0.1244	0.1249	0.1255	0.124033	0.00105767	0.1228	0.1224	0.1213	0.1229	0.1225	0.1229	0.122467	0.000608824	0.1218	0.1213	0.1221	0.1218	0.1213	0.1225	0.1218	0.000464758	0.1228	0.1244	0.1232	0.1237	0.122	0.1239	0.123333	0.000857127	0.1235	0.1238	0.122	0.1234	0.1224	0.1227	0.122967	0.000706163	0.1211	0.1221	0.122	0.1219	0.1207	0.1225
	Abs560	73.9989	37.3 °C	0.1225	0.123	0.1226	0.1243	0.1245	0.1249	0.123633	0.00105388	0.1225	0.1222	0.121	0.1227	0.1221	0.1225	0.122167	0.0006121	0.1215	0.1213	0.1219	0.1217	0.121	0.1222	0.1216	0.000428952	0.1224	0.1239	0.1226	0.1234	0.1216	0.1235	0.1229	0.000853229	0.1229	0.1234	0.1218	0.1232	0.1221	0.1223	0.122617	0.000643169	0.1206	0.1219	0.1212	0.1218	0.1203	0.1221
	Abs560	75.9986	37.1 °C	0.122	0.1227	0.1224	0.1237	0.1243	0.1244	0.12325	0.00102127	0.1221	0.1221	0.121	0.1225	0.122	0.1221	0.121967	0.000504645	0.1212	0.1212	0.1216	0.1216	0.1207	0.1219	0.121367	0.00042269	0.1229	0.1234	0.122	0.1231	0.1213	0.123	0.122617	0.00079854	0.1225	0.1234	0.1213	0.1228	0.1218	0.1219	0.122283	0.000762671	0.1202	0.1217	0.1205	0.1216	0.1198	0.1218
	Abs560	77.9986	37.4 °C	0.1216	0.1229	0.1222	0.1238	0.1243	0.1242	0.123167	0.00111475	0.1221	0.1222	0.121	0.1226	0.1222	0.1219	0.122	0.00054037	0.1211	0.1213	0.1217	0.1218	0.1207	0.1218	0.1214	0.000447214	0.123	0.1233	0.1218	0.1231	0.1212	0.123	0.122567	0.00085479	0.1224	0.1234	0.1219	0.123	0.1218	0.1218	0.122383	0.000682398	0.1199	0.1218	0.1201	0.1219	0.1197	0.1218
	Abs560	79.9986	37.0 °C	0.1215	0.1231	0.1226	0.1236	0.1243	0.1241	0.1232	0.00104307	0.1219	0.1225	0.1215	0.1228	0.1223	0.1218	0.122133	0.000484424	0.1209	0.1217	0.1218	0.1219	0.1208	0.1218	0.121483	0.000495648	0.1229	0.1233	0.1217	0.123	0.1212	0.1228	0.122483	0.000832867	0.1221	0.1236	0.122	0.1229	0.1219	0.1218	0.122383	0.000713909	0.1195	0.1217	0.1198	0.1218	0.1197	0.1218
	Abs560	81.9986	37.1 °C	0.1218	0.1235	0.1229	0.1238	0.1247	0.1241	0.123467	0.00101325	0.1221	0.1229	0.122	0.1231	0.1223	0.122	0.1224	0.000481664	0.1212	0.122	0.1222	0.1224	0.1211	0.122	0.121817	0.000538207	0.123	0.1234	0.1219	0.1233	0.1215	0.1229	0.122667	0.000781452	0.1222	0.1239	0.1223	0.1233	0.1222	0.122	0.12265	0.000766159	0.1196	0.122	0.1197	0.1221	0.1198	0.1221
	Abs560	83.9986	37.1 °C	0.1215	0.1233	0.1229	0.1239	0.1247	0.124	0.123383	0.00111071	0.1221	0.1231	0.1223	0.1233	0.1228	0.1221	0.122617	0.000523132	0.1211	0.1222	0.1225	0.1226	0.1212	0.1222	0.121967	0.000653197	0.1229	0.1233	0.122	0.1233	0.1215	0.1231	0.122683	0.000754763	0.122	0.1239	0.1227	0.1233	0.1224	0.1221	0.122733	0.000739369	0.1193	0.122	0.1198	0.1223	0.1197	0.1222
	Abs560	85.9986	37.2 °C	0.1216	0.1237	0.1232	0.1243	0.1251	0.1241	0.123667	0.00119443	0.1225	0.1235	0.1228	0.1237	0.1233	0.1224	0.123033	0.000542832	0.1216	0.1227	0.1229	0.1231	0.1216	0.1223	0.122367	0.000650128	0.1233	0.1235	0.1223	0.1236	0.1218	0.1233	0.122967	0.000736659	0.1223	0.1243	0.1231	0.1236	0.1226	0.1222	0.123017	0.000818332	0.1196	0.1225	0.1201	0.1227	0.12	0.1225
	Abs560	87.9986	37.2 °C	0.1216	0.1237	0.1235	0.1245	0.125	0.1242	0.12375	0.00118448	0.1225	0.1237	0.1232	0.1239	0.1235	0.1227	0.12325	0.000557674	0.1216	0.1229	0.1233	0.1234	0.1217	0.1227	0.1226	0.000779744	0.1234	0.1237	0.1224	0.1237	0.1219	0.1236	0.123117	0.000773089	0.1224	0.1246	0.1231	0.1237	0.1229	0.1226	0.123217	0.000813429	0.1195	0.1227	0.1203	0.123	0.1202	0.1228
	Abs560	89.9986	37.1 °C	0.1218	0.124	0.1238	0.1247	0.1257	0.1244	0.124067	0.00129563	0.1228	0.1242	0.1237	0.1246	0.1236	0.123	0.12365	0.000686294	0.1216	0.1234	0.1238	0.124	0.1222	0.1229	0.122983	0.000938971	0.1233	0.1239	0.1227	0.1244	0.1224	0.1239	0.123433	0.000773736	0.1226	0.1251	0.1234	0.1243	0.1234	0.1229	0.123617	0.00092826	0.1196	0.1232	0.1205	0.1236	0.1205	0.1231
	Abs560	91.9986	37.0 °C	0.1219	0.1242	0.1242	0.1249	0.1258	0.1246	0.124267	0.00130179	0.1229	0.1245	0.1242	0.1249	0.1244	0.1233	0.124033	0.000768548	0.1221	0.1238	0.1242	0.1244	0.1227	0.1234	0.123433	0.000891441	0.1235	0.1243	0.1231	0.1247	0.1228	0.1241	0.12375	0.000736885	0.1227	0.1255	0.124	0.1246	0.1235	0.1232	0.123917	0.00101472	0.1198	0.1235	0.1208	0.124	0.1207	0.1234
	Abs560	93.9983	37.1 °C	0.122	0.1247	0.1246	0.1255	0.1263	0.1246	0.124617	0.00144695	0.123	0.125	0.1246	0.1256	0.1249	0.1235	0.124433	0.000985224	0.1224	0.1243	0.1246	0.1252	0.1233	0.1236	0.1239	0.00100399	0.1239	0.1248	0.1231	0.1255	0.1239	0.1243	0.12425	0.000828855	0.123	0.1259	0.1242	0.1254	0.1242	0.1234	0.12435	0.00112027	0.1201	0.1241	0.1208	0.1247	0.1213	0.1237
	mCherry	0	37.2 °C	10079	9455	10145	10238	10475	10072	10077.3	339.37	9870	9379	9708	9671	9506	9447	9596.83	184.733	9488	9481	9253	9531	9374	9482	9434.83	103.145	9951	9905	10056	9903	10244	9949	10001.3	131.223	9859	9877	9914	9765	10014	9637	9844.33	129.772	9603	9541	9339	10058	9642	9369
	mCherry	2	37.1 °C	8797	9325	9166	9004	8995	9183	9078.33	184.988	8716	9002	9055	8704	8839	8936	8875.33	147.015	8224	8611	8522	8415	8237	8351	8393.33	154.473	9194	9203	9240	9142	9239	9487	9250.83	121.157	8939	9091	8981	8907	8987	8959	8977.33	62.8957	8453	8583	8267	8851	8498	8811
	mCherry	4	37.1 °C	9008	9211	8690	9253	9065	9675	9150.33	325.252	9147	8776	8845	9070	9147	9023	9001.33	156.74	8523	8444	8662	8832	8427	8956	8640.67	216.645	9186	9439	9213	9464	9249	9317	9311.33	117.389	9168	9418	9210	9119	9088	9311	9219	124.826	8681	9059	8749	9025	8764	9095
	mCherry	6	37.2 °C	9091	9215	9189	9969	9848	9695	9501.17	380.607	9335	9554	9000	9497	9392	9302	9346.67	194.911	8651	8827	8854	9243	8782	9310	8944.5	267.297	9408	9368	9422	9963	9767	9761	9614.83	247.641	9181	9505	9210	9741	9343	9751	9455.17	252.807	8435	9007	8938	9285	8835	9674
	mCherry	8	37.1 °C	9337	9632	9524	9348	9691	10075	9601.17	273.266	9294	9452	9463	9725	9194	9693	9470.17	210.845	9033	9190	9019	9283	8982	9553	9176.67	217.488	9297	9723	9828	9914	9759	10034	9759.17	252.646	9542	9690	9642	9515	9616	9966	9661.83	162.311	8810	9118	9302	9244	9183	9617
	mCherry	9.99972	36.9 °C	9426	9829	9736	9764	10162	10167	9847.33	282.276	9650	9585	9465	9827	9468	10101	9682.67	244.909	8795	9498	8861	9480	9019	9530	9197.17	342.859	9706	9847	10191	9857	9834	10152	9931.17	194.426	9528	10034	9402	10093	9683	10093	9805.5	307.36	9069	9599	8861	9773	9335	9591
	mCherry	11.9997	37.2 °C	9464	9800	9522	10134	10333	9906	9859.83	339.288	9587	9704	9805	10080	9494	9696	9727.67	203.012	9013	9428	9522	8998	9087	9444	9248.67	240.639	9669	9907	9389	10045	9782	10040	9805.33	251.121	9692	9875	9976	10007	9515	9770	9805.83	186.029	9389	9745	9164	9892	9016	9700
	mCherry	13.9997	37.4 °C	9150	9640	9649	9979	9876	9973	9711.17	313.464	9829	9767	9418	9853	9233	9470	9595	256.477	9047	9435	9163	8982	9133	9257	9169.5	161.049	9503	10257	9877	10015	9763	10209	9937.33	284.499	9845	10011	9891	10057	9393	9938	9855.83	239.527	9247	9576	9408	9767	9086	9441
	mCherry	15.9997	37.0 °C	9547	9848	9363	9819	10008	9945	9755	248.91	9518	9624	9306	9372	9335	9964	9519.83	248.95	9001	8795	9093	9073	9050	9520	9088.67	237.375	9461	10050	9838	9996	9596	9928	9811.5	234.302	9580	9876	9473	10019	9390	9649	9664.5	240.751	9147	9651	9328	9508	9164	9434
	mCherry	17.9997	37.4 °C	9081	9462	9251	9554	9640	9689	9446.17	236.582	9457	9442	9377	9454	9095	9469	9382.33	144.479	8640	9086	8984	8744	8737	9008	8866.5	181.707	9032	9922	9506	9811	9195	9834	9550	369.715	9358	9668	9703	9410	9335	9795	9544.83	199.943	8860	9287	9166	9315	9344	9651
	mCherry	19.9997	37.2 °C	8944	9442	9194	9747	9866	10205	9566.33	462.974	9438	9189	9098	9539	9007	9769	9340	291.719	8715	9012	8967	9169	9034	9245	9023.67	183.76	9558	9478	9626	9643	9335	10126	9627.67	268.88	9286	9777	9515	9632	9503	9900	9602.17	217.97	9151	9206	9081	9576	9151	9690
	mCherry	21.9997	37.2 °C	8679	9339	9456	10111	9822	10038	9574.17	535.788	9011	9246	8801	9380	9495	9690	9270.5	324.574	8246	8947	8738	9370	9107	9236	8940.67	405.682	9422	10014	9652	10212	9535	9723	9759.67	298.905	8974	9641	9655	9564	9592	9973	9566.5	325.68	8629	9505	9179	9463	9295	9885
	mCherry	23.9997	37.4 °C	9001	9694	9199	9651	9809	10026	9563.33	386.815	9109	9378	9319	9427	9291	9644	9361.33	176.012	8738	9008	9327	9398	9465	9302	9206.33	277.859	9332	10472	9716	9928	9350	10218	9836	461.193	9369	9953	9443	10003	9644	9821	9705.5	264.206	9001	9569	9263	9584	9342	9885
	mCherry	25.9994	37.4 °C	9045	9511	9394	9654	9592	10085	9546.83	340.478	9035	9622	9321	9396	9034	9799	9367.83	308.453	8517	8975	8965	8993	9089	9344	8980.5	268.016	9300	10001	9887	9984	9950	10280	9900.33	323.829	9491	9898	9616	9796	9449	9892	9690.33	199.229	8819	9752	9467	9431	9243	9615
	mCherry	27.9994	37.0 °C	8964	9670	8917	9952	10044	9952	9583.17	513.64	9428	9869	9109	9593	9524	9520	9507.17	246.391	8789	9190	9149	9155	9066	9658	9167.83	281.126	9488	10029	9722	10283	9706	9956	9864	282.048	9963	10296	9615	9946	9732	9848	9900	234.544	8876	9773	9476	9781	9660	9874
	mCherry	29.9994	37.2 °C	9082	9391	9089	9749	9822	10188	9553.5	442.127	9463	9627	9287	9616	9560	9602	9525.83	131.395	8617	8947	8892	9171	8995	9302	8987.33	236.926	9302	9837	9490	10122	9732	10271	9792.33	367.497	9537	10088	9762	10177	10041	9977	9930.33	237.981	9229	9828	9490	9712	9215	9853
	mCherry	31.9994	37.1 °C	8798	9405	9183	9492	9646	9742	9377.67	344.229	9097	9524	9259	9631	9405	9611	9421.17	210.848	8345	9184	9197	9322	9188	9463	9116.5	393.358	9494	10106	10223	10013	10287	10357	10080	312.598	9556	10190	10049	10057	9914	9874	9940	219.344	9059	9699	9279	9420	9477	9795
	mCherry	33.9994	37.3 °C	9133	9228	8988	9438	10036	9477	9383.33	369.004	9114	9514	9034	9333	9226	9586	9301.17	218.861	8321	8982	8804	8941	8788	8987	8803.83	251.987	9666	10397	9701	10084	9779	10235	9977	305.455	9808	9897	9812	9685	9553	9891	9774.33	132.8	9157	9930	9628	9552	9570	9857
	mCherry	35.9994	37.4 °C	8975	9363	8539	9413	9584	9541	9235.83	403.861	9039	9012	9038	9350	8825	9111	9062.5	170.363	8459	8754	8730	9207	8952	9169	8878.5	286.788	9451	9947	9894	10227	9654	9746	9819.83	267.001	9520	9694	9657	9767	9731	9551	9653.33	98.8629	9279	9538	8986	9392	9065	9378
	mCherry	37.9994	37.2 °C	8441	9055	8382	9106	9050	9320	8892.33	385.749	8969	8740	8582	9005	8588	8959	8807.17	195.769	8141	8339	8328	8518	8632	8956	8485.67	285.95	9011	9485	9205	9877	9506	9934	9503	362.447	9225	9855	9314	9493	9268	9569	9454	237.564	8977	9013	9385	9600	8986	9549
	mCherry	39.9994	37.3 °C	8054	8687	8776	8837	8989	9182	8754.17	384.778	8453	8586	8563	8806	8489	8959	8642.67	197.934	7950	8545	8481	8740	8235	8941	8482	353.624	9027	9675	9538	9732	9121	9939	9505.33	359.392	9248	9538	9359	9262	9303	9667	9396.17	169.401	8687	8960	9154	8999	9175	9024
	mCherry	41.9992	37.4 °C	8030	8691	8404	8688	8805	9275	8648.83	415.375	8440	8597	8335	8582	8660	8717	8555.17	142.399	7652	8074	8153	8176	8061	8354	8078.33	233.746	8801	9403	9399	9565	9333	9537	9339.67	278.371	8927	9263	9273	9178	9186	9518	9224.17	190.854	8702	9216	8837	9036	8978	9210
	mCherry	43.9992	37.1 °C	8131	8439	8154	8942	8932	9267	8644.17	470.143	8194	8480	8180	8560	8351	8761	8421	224.905	7964	7869	8298	8196	7935	8710	8162	315.131	8654	9580	9110	9561	9416	9825	9357.67	416.909	9154	9183	9088	9549	9028	9482	9247.33	215.599	8603	9078	8689	8744	8879	9372
	mCherry	45.9992	37.1 °C	7964	8510	8151	8581	8767	8865	8473	350.97	8405	8085	7794	8636	8102	8815	8306.17	382.2	7508	8036	7914	8103	8078	8731	8061.67	394.713	8760	9361	9164	9520	8926	9985	9286	440.487	8663	9417	8996	9439	8938	9400	9142.17	323.348	8469	8660	8821	9056	9009	9251
	mCherry	47.9992	37.3 °C	8051	8404	7922	8631	9086	8891	8497.5	460.066	8238	8314	7907	8635	8148	8346	8264.67	240.185	7330	7987	8278	8037	7933	8095	7943.33	323.1	8739	9910	9309	9538	9308	9883	9447.83	436.433	8728	9135	9095	9393	9090	9453	9149	259.147	8696	8530	9192	9111	9005	9146
	mCherry	49.9992	37.0 °C	7837	8257	7859	8438	8645	8615	8275.17	358.969	7999	8252	7735	8152	7932	8492	8093.67	264.908	7720	8201	8096	7681	8017	8097	7968.67	216.141	8790	9360	9325	9444	9042	10012	9328.83	413.178	8881	9538	8862	9547	9274	9411	9252.17	311.232	8337	8738	8831	9027	8689	9091
	mCherry	51.9992	37.2 °C	7906	8376	7942	8198	8641	8651	8285.67	327.972	7976	8284	7941	8447	7913	8163	8120.67	215.08	7294	7887	8155	8031	7971	8235	7928.83	335.222	8829	9747	9485	9614	9334	9665	9445.67	335.124	8794	9479	9025	9649	9392	9456	9299.17	321.962	8464	8931	9199	8994	8962	9144
	mCherry	53.9992	36.9 °C	7750	8136	7592	8102	8438	8121	8023.17	303.687	8083	8456	7639	8330	8102	8004	8102.33	283.42	7311	7694	7778	7676	7693	7904	7676	198.104	9405	9579	9238	9552	9168	9377	9386.5	164.118	9172	9669	9030	9620	9043	9215	9291.5	283.085	8586	9276	8931	9135	8811	9135
	mCherry	55.9992	37.2 °C	7817	8038	7665	8267	8346	8071	8034	259.333	8031	8104	7928	8008	7607	7675	7892.17	203.632	7434	7830	7498	7341	7375	7778	7542.67	210.013	9424	9554	9430	9720	9170	9447	9457.5	180.479	9619	9630	9000	9452	8897	9316	9319	311.212	8807	9451	8793	9251	8800	8910
	mCherry	57.9992	37.2 °C	7377	7763	7479	7936	8258	8014	7804.5	333.848	8097	7750	7516	7798	7571	7841	7762.17	208.28	7204	7584	7528	7432	7365	7416	7421.5	132.957	9728	9188	9104	9599	8993	9445	9342.83	292.51	9265	9254	9175	9616	8793	9250	9225.5	262.705	8715	8966	8199	9353	8499	9325
	mCherry	59.9989	37.1 °C	7320	8148	7196	7806	8419	8024	7818.83	479.075	7486	8016	7403	7701	7623	7841	7678.33	226.652	6871	7489	7738	7326	7351	7731	7417.67	321.736	10127	9740	8694	9273	9232	9928	9499	530.452	9512	10091	8992	9551	9193	9372	9451.83	375.979	9251	9411	8668	9396	8347	9322
	mCherry	61.9989	37.0 °C	7315	8040	7469	7779	7899	8123	7770.83	319.954	7467	8007	7477	7828	7158	7806	7623.83	311.398	7056	7704	7420	7341	7240	7712	7412.17	259.495	10233	9486	9096	9776	9350	10138	9679.83	449.974	10277	10076	9341	9595	9669	9514	9745.33	357.054	9368	9480	8426	9572	8937	9240
	mCherry	63.9989	37.2 °C	7375	7688	7533	7757	8142	7989	7747.33	283.672	7569	7678	7478	7854	7658	7921	7693	167.902	7025	7457	7422	7117	7483	7563	7344.5	218.826	10577	9625	9405	10080	9766	10267	9953.33	435.191	10948	10730	9627	10474	9991	10020	10298.3	502.369	9937	10327	8549	9931	9062	9916
	mCherry	65.9989	37.4 °C	7261	7920	7520	7716	8114	8404	7822.5	412.493	7724	7645	7379	8093	7612	7442	7649.17	252.941	6759	7689	7431	7323	7271	7320	7298.83	304.278	10052	10174	9573	10734	10413	10620	10261	424.337	10512	11083	10346	10595	10579	10034	10524.8	344.23	9791	10714	8753	10917	9319	10732
	mCherry	67.9989	37.2 °C	7246	7874	7547	7971	8122	8156	7819.33	356.039	7545	8024	7635	7507	7221	7853	7630.83	280.934	6790	7759	7039	7555	7547	7422	7352	364.306	10185	10712	10249	10868	10931	11239	10697.3	410.081	10328	11288	10921	10957	10656	10837	10831.2	321.402	9768	11049	9338	10786	9886	10688
	mCherry	69.9989	37.2 °C	7291	7974	7497	7941	7950	7641	7715.67	285.011	7469	7874	7474	8011	7698	7677	7700.5	215.391	6905	7408	7362	7441	7319	7724	7359.83	264.602	10020	11093	10572	11158	10677	11503	10837.2	524.49	10112	11074	10916	10783	10992	10882	10793.2	347.986	9764	11025	9665	10502	10335	10961
	mCherry	71.9989	37.0 °C	7264	7695	7460	7802	7980	7922	7687.17	277.424	7684	7825	7564	7817	7355	7805	7675	186.744	6887	7469	7480	7255	7419	7703	7368.83	276.296	10100	11151	10688	11037	10604	11524	10850.7	495.803	10602	11180	10989	10971	10742	10935	10903.2	203.123	10072	10845	10294	10815	10539	10876
	mCherry	73.9989	37.0 °C	7287	7961	7760	7702	8000	7949	7776.5	268.023	7312	7745	7456	7654	7485	7695	7557.83	166.855	6874	7719	7405	7636	7283	7518	7405.83	303.831	9551	10684	10725	11074	10368	11202	10600.7	593.967	10118	10773	10444	10754	10557	10902	10591.3	283.869	9516	10509	10385	10557	10225	10561
	mCherry	75.9986	37.3 °C	7373	7769	7727	8008	8126	8060	7843.83	280.796	7714	7609	7622	7945	7495	7925	7718.33	181.78	7052	7615	7659	7453	7084	7555	7403	268.718	9707	10817	10714	10837	10152	11186	10568.8	538.883	9897	10738	10622	10555	10432	10808	10508.7	327.78	9310	10376	10285	10560	9921	10525
	mCherry	77.9986	36.9 °C	7273	8045	7757	7700	8279	7991	7840.83	348	7572	8090	7745	7915	7504	7858	7780.67	219.577	6857	7563	7467	7503	7392	7776	7426.33	307.83	9704	10771	10263	10780	10285	10913	10452.7	457.16	10067	11041	10428	10625	10389	10730	10546.7	332.606	9386	10294	9678	10315	10150	10636
	mCherry	79.9986	37.4 °C	6997	8133	7512	7829	8021	8053	7757.5	433.934	7776	8087	7713	7770	7259	7868	7745.5	272.359	6987	8002	7838	7560	7058	7632	7512.83	411.052	9739	10991	10682	10829	10550	10852	10607.2	451.456	10045	10895	10324	10642	10279	10807	10498.7	333.847	9216	10983	10193	10206	9791	10554
	mCherry	81.9986	37.4 °C	7457	8167	7610	8075	8000	7924	7872.17	278.636	7662	7644	7645	7763	7581	7969	7710.67	139.58	7011	7873	7518	7508	7282	7709	7483.5	306.01	9725	10402	10270	10563	9959	11076	10332.5	473.966	10020	10558	10159	10749	10058	10637	10363.5	320.745	9315	10436	9870	9938	10210	10395
	mCherry	83.9986	37.0 °C	7396	7731	7874	8277	7938	7828	7840.67	286.666	7773	8366	7979	7918	7575	8004	7935.83	264.04	7170	7673	7498	7355	7347	7750	7465.5	218.461	9888	10749	10007	10239	10233	10733	10308.2	361.246	10063	10461	10486	10314	9903	10684	10318.5	289.791	9233	10136	10045	10338	10027	10191
	mCherry	85.9986	37.3 °C	7537	8107	7954	8190	8062	8168	8003	243.33	7888	8040	7556	7980	7616	7871	7825.17	196.151	7001	7890	7687	7550	7234	7384	7457.67	320.009	9582	10325	10178	10481	10154	11000	10286.7	463.475	10016	10523	10305	10512	10033	10496	10314.2	238.267	9299	9974	9802	10386	9942	10418
	mCherry	87.9986	37.4 °C	7289	8099	7824	7728	8841	7814	7932.5	516.686	7734	8170	8052	8078	7703	7824	7926.83	197.742	7292	7598	7417	7626	7362	7705	7500	165.349	9688	10604	10164	10215	10083	10959	10285.5	441.087	9526	10434	10139	10592	10192	10528	10235.2	391.572	9321	9992	9841	10386	9906	10341
	mCherry	89.9986	37.0 °C	7613	8075	7759	7938	8476	7928	7964.83	297.207	7654	8125	7813	7932	7731	7870	7854.17	165.282	7556	7795	7845	7631	7454	7591	7645.33	148.333	9637	10584	9938	10353	10446	10644	10267	396.786	9962	10215	10120	10648	10612	10484	10340.2	281.6	9328	10056	9979	10144	9901	10408
	mCherry	91.9986	37.1 °C	7216	8149	7727	7870	8228	7929	7853.17	362.202	8118	8016	8109	7873	7849	7955	7986.67	114.847	7542	7828	7816	7755	7471	7912	7720.67	174.729	9518	10915	10091	10363	9982	10945	10302.3	557.587	9964	10490	10431	10119	10059	10709	10295.3	291.256	9025	10234	10009	10441	9515	10293
	mCherry	93.9983	37.1 °C	7483	8282	7786	7840	8601	7766	7959.67	406.055	7916	8158	7838	8042	7669	7980	7933.83	169.541	7791	7818	7780	7775	7668	7686	7753	60.9852	9686	10144	10124	10716	9977	10812	10243.2	436.453	10283	10757	10125	10640	10413	10429	10441.2	230.306	9305	10070	9793	10277	9854	10326
[truncated: 77 more columns]

## Sheet: 1&S4_LacI system
Raw data and averages/SD				background					background					pT32					pT32						Growth index	background		background		pT32		pT32			mCherry fluorescence reads	background		background		pT32		pT32			mCherry fluorescence	pT32		pT32
				0 mM IPTG					1 mM IPTG					0 mM IPTG					1 mM IPTG						Ratio A430/A560	0 mM IPTG		1 mM IPTG		0 mM IPTG		1 mM IPTG				0 mM IPTG		1 mM IPTG		0 mM IPTG		1 mM IPTG			after removing background	0 mM IPTG		1 mM IPTG
	Reads	Time (h)	Temp	biorep a	biorep b	biorep c	mean	SD	biorep a	biorep b	biorep c	mean	SD	biorep a	biorep b	biorep c	mean	SD	biorep a	biorep b	biorep c	mean	SD		Time (h)	ratio	SD	ratio	SD	ratio	SD	ratio	SD		Time (h)	value	SD	value	SD	value	SD	value	SD		Time (h)	value	SD	value	SD
infinite 200Pro	Abs430	2	37.3 °C	0.6296	0.644	0.6216	0.631733	0.0113514	0.6247	0.6374	0.6372	0.6331	0.0072753	0.6294	0.6299	0.6305	0.629933	0.000550757	0.6256	0.6322	0.6311	0.629633	0.00353601		2	1.7689	0.0324245	1.77339	0.0203804	1.76107	0.00188501	1.76138	0.00997396		2	9441	206.303	10453.5	234.052	9452.5	256.68	9528.67	71.5285		2	11.5	329.311	-924.833	244.738
Instrument serial number: 1409005592	Abs430	4	37.2 °C	0.62	0.6344	0.6128	0.6224	0.0109982	0.6193	0.6308	0.6308	0.626967	0.00663953	0.6208	0.6216	0.6232	0.621867	0.00122202	0.6202	0.6264	0.6251	0.6239	0.00326956		4	1.66402	0.0299696	1.66216	0.0176021	1.66208	0.00328845	1.66774	0.0087638		4	10272.3	165.083	11256	248.902	10082.5	137.886	10286.7	202.865		4	-189.833	215.093	-969.333	321.102
Plate	Abs430	6	37.3 °C	0.6168	0.634	0.6123	0.621033	0.0114527	0.6165	0.6279	0.6284	0.624267	0.00673078	0.6181	0.6211	0.62	0.619733	0.00151767	0.6187	0.6233	0.6198	0.6206	0.00240208		6	1.65315	0.0311569	1.6441	0.0177288	1.65284	0.00404856	1.65449	0.00641408		6	10742.3	307.664	11194	308.299	10820.5	248.194	10865.3	208.697		6	78.1667	395.295	-328.667	372.293
Plate Description: [GRE96fb_chimney] - Greiner 96 Flat Black	Abs430	8	37.2 °C	0.6153	0.6343	0.6117	0.620433	0.012143	0.6184	0.6293	0.6295	0.625733	0.00635164	0.6162	0.6218	0.6192	0.619067	0.00280238	0.6198	0.6254	0.6205	0.6219	0.00305123		8	1.66425	0.0333128	1.64818	0.0167331	1.66326	0.00752981	1.66968	0.00820582		8	10783.7	217.67	11669	189.505	10901.5	108.187	10878	38.5746		8	117.833	243.074	-791	193.391
Plate with Cover: Yes	Abs430	9.99972	36.8 °C	0.6136	0.6352	0.6132	0.620667	0.0125878	0.6182	0.6292	0.6295	0.625633	0.0064392	0.6145	0.622	0.6176	0.618033	0.00376873	0.6197	0.6246	0.6193	0.6212	0.00295127		9.99972	1.6799	0.0349146	1.66149	0.0171023	1.67534	0.0102255	1.68074	0.00799434		9.99972	10941	165.357	11314.5	263.751	10873	233.345	10952.3	160.749		9.99972	-68	285.995	-362.167	308.877
Barcode: No	Abs430	11.9997	37.3 °C	0.6128	0.6357	0.6141	0.620867	0.0128625	0.62	0.6311	0.6309	0.627333	0.00635164	0.6135	0.6225	0.6172	0.617733	0.00452364	0.6212	0.6269	0.6204	0.622833	0.00354448		11.9997	1.69528	0.0361148	1.67803	0.0169898	1.6901	0.0123887	1.69941	0.00969446		11.9997	11058.3	376.3	11990.5	33.234	11188.5	231.224	11105.3	135.079		11.9997	130.167	441.663	-885.167	139.107
Temperature	Abs430	13.9997	37.0 °C	0.6122	0.6377	0.6159	0.621933	0.0137791	0.6209	0.6316	0.6311	0.627867	0.00603849	0.6132	0.6235	0.6174	0.618033	0.00517912	0.6223	0.6273	0.6191	0.6229	0.0041328		13.9997	1.71379	0.0391223	1.68645	0.0162369	1.70539	0.0143096	1.71001	0.0113647		13.9997	11315	338.486	11742	281.428	11073.5	424.971	11667.3	376.744		13.9997	-241.5	543.299	-74.6667	470.253
Mode: On	Abs430	15.9997	37.1 °C	0.6121	0.6384	0.6161	0.6222	0.0141715	0.6207	0.6317	0.632	0.628133	0.0064392	0.613	0.6243	0.6171	0.618133	0.00572043	0.6227	0.6278	0.6195	0.623333	0.00418609		15.9997	1.72721	0.0406745	1.70387	0.017467	1.72014	0.01593	1.72669	0.0116209		15.9997	11483	395.845	11439.5	153.442	11474	311.127	11405.3	253.792		15.9997	-9	503.481	-34.1667	296.572
Temperature: 37.0 °C	Abs430	17.9997	37.1 °C	0.6121	0.6395	0.6173	0.622967	0.0145524	0.6219	0.6321	0.6322	0.628733	0.00591805	0.6133	0.6255	0.6172	0.618667	0.00623084	0.6233	0.628	0.6187	0.623333	0.00465009		17.9997	1.74647	0.0423065	1.71809	0.0161718	1.73783	0.0175101	1.74278	0.0130244		17.9997	10986	268.162	11953	79.196	10942	186.676	11023.3	224.322		17.9997	-44	326.74	-929.667	237.891
Wait for Temperature	Abs430	19.9997	37.3 °C	0.6102	0.6395	0.617	0.622233	0.015335	0.6231	0.6333	0.6338	0.630067	0.00603849	0.6124	0.6256	0.6168	0.618267	0.00672111	0.623	0.6297	0.6202	0.6243	0.0048816		19.9997	1.76888	0.0453537	1.7362	0.0166409	1.75869	0.0191253	1.76489	0.0138207		19.9997	11150	30.4467	12111	117.38	10948.5	126.572	11066	232.123		19.9997	-201.5	130.183	-1045	260.113
Minimum Temperature: 36.5 °C	Abs430	21.9997	37.3 °C	0.6116	0.6412	0.6189	0.6239	0.0154204	0.624	0.6339	0.6343	0.630733	0.00583467	0.6131	0.627	0.6177	0.619267	0.0070812	0.6252	0.6302	0.6202	0.6252	0.005		21.9997	1.79608	0.0463105	1.75594	0.0162474	1.78386	0.0204014	1.78867	0.0143259		21.9997	11551.7	47.606	11738.5	292.035	11236	151.321	11543.7	202.705		21.9997	-315.667	158.633	-194.833	355.491
Maximum Temperature: 37.5 °C	Abs430	23.9997	37.0 °C	0.6132	0.642	0.62	0.625067	0.0150537	0.6251	0.6346	0.6355	0.631733	0.00576223	0.6142	0.6284	0.6183	0.6203	0.00730821	0.6258	0.6302	0.6201	0.625367	0.00506392		23.9997	1.82111	0.0459887	1.77903	0.0162328	1.81109	0.021338	1.81459	0.014713		23.9997	11355.7	501.759	11551.5	61.5183	11116.5	67.1751	11400.3	255.864		23.9997	-239.167	506.236	-151.167	263.156
Kinetic Cycle	Abs430	25.9997	37.0 °C	0.6143	0.6438	0.6213	0.626467	0.0154137	0.6262	0.6353	0.6363	0.6326	0.00556507	0.615	0.6296	0.6198	0.621467	0.00744133	0.6272	0.6313	0.6217	0.626733	0.00481698		25.9997	1.85803	0.0479415	1.80717	0.0158989	1.84384	0.0220852	1.84587	0.0142005		25.9997	11088.3	237.203	11687.5	256.68	11014	197.99	11230.7	46.4579		25.9997	-74.3333	308.975	-456.833	260.85
Number of Cycles: 54	Abs430	27.9994	37.3 °C	0.6157	0.645	0.622	0.627567	0.0154228	0.6278	0.6366	0.6388	0.6344	0.00582065	0.6159	0.6306	0.6199	0.622133	0.00760022	0.6275	0.633	0.6232	0.6279	0.00491223		27.9994	1.89674	0.049014	1.85118	0.0169889	1.88668	0.0230728	1.88842	0.014782		27.9994	11320.3	325.715	11687.5	26.163	11043.5	12.0208	11239	180.136		27.9994	-276.833	325.937	-448.5	182.026
Kinetic Interval: 02:00:00	Abs430	29.9994	37.1 °C	0.6178	0.6477	0.6245	0.63	0.0156904	0.6299	0.639	0.6399	0.636267	0.00553203	0.6178	0.6331	0.623	0.624633	0.00777967	0.6306	0.6349	0.6237	0.629733	0.00565007		29.9994	1.94825	0.0511648	1.88999	0.016433	1.93835	0.0242007	1.93605	0.0173729		29.9994	11181	490.028	11989	53.7401	11128	84.8528	11498	292.157		29.9994	-53	497.32	-491	297.059
Fluorescence Intensity	Abs430	31.9994	37.0 °C	0.6204	0.6492	0.6253	0.631633	0.0154092	0.6307	0.6404	0.6397	0.636933	0.00540956	0.6198	0.6353	0.6242	0.626433	0.0079877	0.6308	0.6359	0.6241	0.630267	0.00591805		31.9994	2.00795	0.0516212	1.94513	0.0165203	1.99947	0.0256331	1.99157	0.0187021		31.9994	10962	478.338	11306.5	48.7904	10969	298.399	11305.3	281.257		31.9994	7	563.781	-1.16667	285.457
Excitation Wavelength: 585 nm	Abs430	33.9994	37.3 °C	0.6233	0.6516	0.6278	0.634233	0.0152073	0.6327	0.6437	0.6416	0.639333	0.00583981	0.6221	0.6388	0.6266	0.629167	0.00864079	0.6333	0.6386	0.6256	0.6325	0.00653682		33.9994	2.07764	0.0526801	2.00481	0.0183173	2.0727	0.0287094	2.06071	0.0212977		33.9994	11124.3	173.039	11450.5	198.697	10915.5	34.6482	10987	135.104		33.9994	-208.833	176.473	-463.5	240.278
Excitation Bandwidth: 9 nm	Abs430	35.9994	37.3 °C	0.6259	0.6541	0.6302	0.636733	0.0151929	0.6349	0.6458	0.6449	0.641867	0.00605007	0.6238	0.6416	0.6285	0.6313	0.00922442	0.6346	0.6422	0.629	0.635267	0.0066252		35.9994	2.16773	0.0546492	2.08873	0.0196887	2.16236	0.0319085	2.15199	0.0224487		35.9994	10944	146.246	11552.5	119.501	10835	182.434	11252.3	274.38		35.9994	-109	233.816	-300.167	299.274
Emission Wavelength: 625 nm	Abs430	37.9994	37.3 °C	0.6298	0.6579	0.6336	0.640433	0.0152454	0.639	0.6496	0.648	0.645533	0.00571431	0.627	0.6459	0.6325	0.635133	0.00972128	0.6387	0.6459	0.632	0.638867	0.0069515		37.9994	2.26863	0.0572855	2.17755	0.0192763	2.26591	0.0351307	2.24927	0.0244927		37.9994	11124.7	312.443	11545.5	167.584	11074	15.5563	11191.3	301.717		37.9994	-50.6667	312.83	-354.167	345.135
Emission Bandwidth: 20 nm	Abs430	39.9994	37.2 °C	0.6335	0.6617	0.6375	0.644233	0.0152582	0.6416	0.6528	0.6509	0.648433	0.00599361	0.6303	0.6495	0.6355	0.638433	0.00993042	0.6419	0.6489	0.6348	0.641867	0.00705006		39.9994	2.3837	0.060104	2.278	0.0210566	2.38266	0.0375878	2.36415	0.0259976		39.9994	10761.3	349.222	11220.5	88.3883	10968.5	142.128	10942.3	300.568		39.9994	207.167	377.037	-278.167	313.295
ReadingMode: Top	Abs430	41.9994	37.1 °C	0.6362	0.6651	0.6407	0.647333	0.01555	0.6462	0.6576	0.6552	0.653	0.00600999	0.6329	0.6532	0.6387	0.6416	0.0104561	0.6459	0.6536	0.6388	0.6461	0.00740203		41.9994	2.5084	0.0641935	2.39501	0.0220429	2.51855	0.0416012	2.50039	0.0286893		41.9994	10924.3	211.141	11362	141.421	10662	359.21	10699.3	193.862		41.9994	-262.333	416.668	-662.667	239.963
Lag Time: 0 μs	Abs430	43.9994	37.3 °C	0.6393	0.6693	0.6454	0.651333	0.0158557	0.6502	0.6614	0.6582	0.6566	0.00576888	0.6366	0.6577	0.6425	0.6456	0.0108862	0.6504	0.6574	0.6427	0.650167	0.00735278		43.9994	2.63911	0.0682203	2.5133	0.0220983	2.66502	0.0456435	2.64009	0.0299461		43.9994	10552.7	245.797	11093.5	204.354	10607	209.304	11069	353.038		43.9994	54.3333	322.838	-24.5	407.917
Integration Time: 20 μs	Abs430	45.9994	37.3 °C	0.6434	0.6731	0.6494	0.6553	0.0157045	0.6544	0.6657	0.6625	0.660867	0.00582437	0.6411	0.6624	0.6468	0.6501	0.0110268	0.6545	0.661	0.6462	0.6539	0.00741822		45.9994	2.78338	0.0707894	2.65462	0.0234055	2.83206	0.0490432	2.80083	0.0319361		45.9994	10379.3	476.798	10698	263.044	10231	83.4386	10683.3	215.222		45.9994	-148.333	484.044	-14.6667	339.871
Number of Reads: 25	Abs430	47.9992	37.1 °C	0.6473	0.678	0.6533	0.659533	0.0162715	0.6583	0.6699	0.6663	0.664833	0.00593745	0.6452	0.6673	0.6512	0.654567	0.0114282	0.6595	0.6659	0.6509	0.658767	0.00752684		47.9992	2.96065	0.0770475	2.81649	0.0251642	3.0283	0.0542869	2.99349	0.0344772		47.9992	10216.3	93.9273	10880.5	105.359	10054	132.936	10545.3	227.073		47.9992	-162.333	162.771	-335.167	250.325
Settle Time: 0 ms	Abs430	49.9992	37.0 °C	0.6515	0.6817	0.6574	0.663533	0.016007	0.6631	0.6746	0.6722	0.669967	0.00606658	0.6491	0.6724	0.6552	0.6589	0.0120826	0.6641	0.6713	0.6561	0.663833	0.00760351		49.9992	3.17025	0.0802591	3.02878	0.0274519	3.27322	0.0616834	3.23874	0.0375651		49.9992	10348	246.919	10829.5	153.442	10077	178.191	10592	106.785		49.9992	-271	304.501	-237.5	186.943
Gain: Manual	Abs430	51.9992	37.4 °C	0.655	0.6865	0.6624	0.667967	0.0164713	0.6683	0.6796	0.6765	0.6748	0.00583866	0.6533	0.6765	0.6607	0.6635	0.0118507	0.6694	0.6756	0.6611	0.6687	0.0072753		51.9992	3.40221	0.0877133	3.25676	0.0282352	3.5415	0.0652045	3.50288	0.0387249		51.9992	10221.3	326.952	10673	70.7107	9908.5	17.6777	10726	34.6987		51.9992	-312.833	327.429	53	78.7655
Gain Value: 150	Abs430	53.9992	36.9 °C	0.6587	0.6913	0.6667	0.672233	0.0169898	0.6729	0.6838	0.6802	0.678967	0.00555368	0.6577	0.6812	0.665	0.667967	0.0120276	0.6735	0.6799	0.6651	0.672833	0.00742249		53.9992	3.66873	0.0962863	3.52527	0.028879	3.84441	0.0711914	3.80921	0.0427644		53.9992	9785.33	216.823	10339.5	135.057	9932	463.862	10521	265.373		53.9992	146.667	512.035	181.5	297.764
Z-Position: Manual	Abs430	55.9992	37.0 °C	0.6618	0.6958	0.672	0.676533	0.0174474	0.6773	0.6886	0.6858	0.6839	0.00588473	0.6618	0.6851	0.6694	0.6721	0.0118823	0.6784	0.6836	0.6696	0.6772	0.00707672		55.9992	3.93868	0.105245	3.81003	0.0328461	4.14621	0.07513	4.10507	0.043752		55.9992	9933	246.489	10169	274.357	9717	111.723	10255	133.503		55.9992	-216	270.627	86	305.115
Z-Position height: 20000 μm	Abs430	57.9992	37.1 °C	0.6649	0.6981	0.6746	0.6792	0.0170713	0.6805	0.6924	0.6901	0.687667	0.00631216	0.664	0.6868	0.6716	0.674133	0.0116092	0.6803	0.6861	0.6731	0.679833	0.00651255		57.9992	4.22126	0.109316	4.12765	0.037914	4.45414	0.0779321	4.43562	0.0433032		57.9992	10006	344.208	10437.5	236.881	9677	118.794	10345	258.327		57.9992	-329	364.13	-92.5	350.493
Label: mCherry	Abs430	59.9992	37.1 °C	0.668	0.7019	0.6786	0.682833	0.017342	0.685	0.6966	0.6933	0.691633	0.0059769	0.6673	0.6895	0.6754	0.6774	0.0112343	0.6839	0.6884	0.6765	0.682933	0.0060086		59.9992	4.48151	0.116972	4.41938	0.0382311	4.7222	0.0790503	4.71639	0.0420854		59.9992	9864.33	230.942	10099	72.1249	9743	151.321	10524	183.818		59.9992	-121.333	276.102	425	197.461
Absorbance	Abs430	61.9992	37.2 °C	0.6699	0.7048	0.6822	0.685633	0.0177015	0.6875	0.699	0.6969	0.694467	0.006124	0.6695	0.6905	0.6773	0.6791	0.0106151	0.685	0.6896	0.6775	0.684033	0.00610765		61.9992	4.70471	0.124513	4.69234	0.041393	4.9228	0.0772349	4.93412	0.044458		61.9992	9512	294.491	10021.5	146.371	9542	1.41421	10259.7	122.94		61.9992	30	294.494	238.167	191.151
Measurement Wavelength: 430 nm	Abs430	63.9992	37.4 °C	0.6699	0.7055	0.6819	0.685767	0.0181122	0.6892	0.7008	0.6986	0.6962	0.00616117	0.6695	0.6889	0.677	0.678467	0.00978281	0.6845	0.6898	0.6777	0.684	0.00606548		63.9992	4.8995	0.132234	4.93934	0.0437241	5.11086	0.0737959	5.13642	0.0457788		63.9992	9452.67	198.114	9995	144.25	9426	11.3137	10241.7	278.319		63.9992	-26.6667	198.437	246.667	313.479
Measurement Bandwidth: 9 nm	Abs430	65.9989	37.3 °C	0.6701	0.7063	0.6829	0.686433	0.0183568	0.6906	0.7017	0.6992	0.697167	0.00582266	0.6701	0.689	0.678	0.679033	0.00949228	0.6853	0.6893	0.6786	0.6844	0.00540648		65.9989	5.01779	0.137242	5.10745	0.0426665	5.21731	0.0729691	5.25653	0.0416683		65.9989	9604.67	311.629	9929	100.409	9404.5	60.1041	10483	20.8087		65.9989	-200.167	317.372	554	102.543
Number of Reads: 25	Abs430	67.9989	37.4 °C	0.6696	0.7057	0.6834	0.686233	0.018216	0.6903	0.7015	0.6989	0.6969	0.00586174	0.6696	0.6887	0.6771	0.678467	0.00962306	0.684	0.6875	0.6773	0.682933	0.00518298		67.9989	5.11097	0.139003	5.23395	0.0440239	5.29019	0.0750412	5.33264	0.0405529		67.9989	9335	365.234	9565	149.907	9025	26.8701	10347.3	40.4269		67.9989	-310	366.221	782.333	155.262
Settle Time: 100 ms	Abs430	69.9989	37.1 °C	0.668	0.7045	0.6814	0.684633	0.0184636	0.6901	0.7015	0.7001	0.697233	0.00621718	0.6677	0.6871	0.6753	0.6767	0.00977548	0.6822	0.6875	0.6772	0.6823	0.00515073		69.9989	5.2103	0.143237	5.37989	0.0479733	5.3749	0.0776448	5.428	0.0410567		69.9989	9346	226.742	10143.5	125.158	9293.5	99.7021	10193	152.158		69.9989	-52.5	247.694	49.5	197.019
Label: Abs430	Abs430	71.9989	37.3 °C	0.6679	0.7036	0.6818	0.684433	0.0179951	0.6886	0.7009	0.6979	0.6958	0.00641327	0.6672	0.6868	0.6754	0.676467	0.00984344	0.6828	0.6864	0.6761	0.681767	0.00522717		71.9989	5.25409	0.141302	5.41058	0.0499001	5.40093	0.0785983	5.46142	0.041953		71.9989	9331.67	184.069	9717.5	296.278	9306.5	202.94	10539.3	99.5507		71.9989	-25.1667	273.981	821.833	312.555
Absorbance	Abs430	73.9989	37.1 °C	0.6689	0.7031	0.6821	0.6847	0.0172476	0.6878	0.6997	0.6982	0.695233	0.006481	0.6674	0.6866	0.6751	0.676367	0.00966247	0.6823	0.6862	0.6761	0.681533	0.00509346		73.9989	5.2968	0.136411	5.48291	0.0511232	5.43703	0.0776933	5.49476	0.0410869		73.9989	9062	365.201	9503.5	267.993	9279.5	168.999	10662.7	273.156		73.9989	217.5	402.408	1159.17	382.668
Measurement Wavelength: 560 nm	Abs430	75.9989	37.2 °C	0.6681	0.7016	0.68	0.683233	0.0169824	0.6883	0.6996	0.6975	0.695133	0.00601027	0.6666	0.6856	0.676	0.676067	0.00950018	0.6825	0.6862	0.6765	0.681733	0.00489524		75.9989	5.30598	0.134665	5.52351	0.0477602	5.44995	0.0765916	5.50525	0.0395734		75.9989	9111	112.054	9901	84.8528	9368	197.99	10812.3	262.496		75.9989	257	227.499	911.333	275.87
Measurement Bandwidth: 9 nm	Abs430	77.9989	37.2 °C	0.6679	0.7023	0.6804	0.683533	0.0174127	0.6877	0.6995	0.6973	0.694833	0.00627482	0.666	0.6853	0.6765	0.675933	0.00966247	0.6819	0.6855	0.6753	0.6809	0.00517301		77.9989	5.34846	0.139417	5.54315	0.0500663	5.47536	0.0782864	5.54178	0.0421598		77.9989	9209.67	214.533	9558.5	337.29	9454.5	219.91	11230.7	114.019		77.9989	244.833	307.221	1672.17	356.04
Number of Reads: 25	Abs430	79.9989	37.1 °C	0.6683	0.703	0.6804	0.6839	0.0176128	0.6872	0.6997	0.6963	0.6944	0.00646297	0.6649	0.684	0.6745	0.674467	0.00955004	0.6803	0.6837	0.6728	0.678933	0.00557704		79.9989	5.37376	0.141536	5.56187	0.0517688	5.47013	0.0774656	5.53328	0.0454732		79.9989	9119	213.502	9621.5	95.4594	9490	38.1838	10968	78.886		79.9989	371	216.889	1346.5	123.837
Settle Time: 0 ms	Abs430	81.9989	36.9 °C	0.6656	0.7014	0.6797	0.682233	0.0180339	0.0264337	0.6988	0.6962	0.6975	0.00183848	0.00263581	0.6836	0.6725	0.67805	0.00784889	0.6791	0.6824	0.671	0.6775	0.005866		81.9989	5.3369	0.144636	5.5622	0.0146724	5.50142	0.0637383	5.5156	0.0477991		81.9989	9253.67	162.636	9636.5	266.579	9263.5	334.462	10617.7	160.279		81.9989	9.83333	371.907	981.167	311.053
Label: Abs560	Abs430	83.9986	37.2 °C	0.6641	0.7008	0.6801	0.681667	0.0184001	0.0269928	0.6976	0.6955	0.69655	0.00148492	0.00213183	0.6814	0.6702	0.6758	0.0079196	0.6761	0.6812	0.6707	0.676	0.00525071		83.9986	5.39151	0.149056	5.60829	0.0120609	5.50102	0.0645057	5.57756	0.0433275		83.9986	9286.33	138.875	9625	212.132	9402	470.933	10835.3	161.072		83.9986	115.667	490.983	1210.33	266.354
	Abs430	85.9986	37.3 °C	0.6633	0.7024	0.6805	0.682067	0.019597	0.0287318	0.6986	0.6955	0.69705	0.00219203	0.00314473	0.6812	0.6708	0.676	0.00735391	0.6774	0.6812	0.6701	0.676233	0.00564122		85.9986	5.38474	0.157806	5.5943	0.0175977	5.52965	0.0601952	5.57488	0.0465206		85.9986	9265.67	104.03	9433.5	323.148	9529.5	150.614	10756.7	241.504		85.9986	263.833	183.049	1323.17	403.421
	Abs430	87.9986	37.4 °C	0.6644	0.7006	0.6782	0.681067	0.0182695	0.0268248	0.6978	0.6961	0.69695	0.00120208	0.00172477	0.6807	0.6687	0.6747	0.00848528	0.6758	0.6793	0.6689	0.674667	0.00529182		87.9986	5.39245	0.148214	5.61377	0.00972175	5.51676	0.0694143	5.57115	0.0437409		87.9986	8996.67	228.058	0	0	9530.5	147.785	10737.7	59.4671		87.9986	533.833	271.755	10737.7	59.4671
	Abs560	2	37.2 °C	0.3605	0.364	0.3469	0.357133	0.00903346	0.0252944	0.3567	0.3573	0.357	0.000424264	0.00118841	0.353	0.3624	0.3577	0.0066468	0.3554	0.3558	0.3612	0.357467	0.00323934
	Abs560	4	37.2 °C	0.3722	0.3837	0.3662	0.374033	0.00889288	0.0237756	0.3772	0.3772	0.3772	0	0	0.3729	0.3754	0.37415	0.00176777	0.3721	0.3745	0.3757	0.3741	0.00183303
	Abs560	6	36.9 °C	0.3701	0.3869	0.37	0.375667	0.00972848	0.0258966	0.3793	0.3801	0.3797	0.000565685	0.00148982	0.3747	0.3752	0.37495	0.000353553	0.3739	0.3763	0.3751	0.3751	0.0012		Growth index	background		background		p438		p438			mCherry fluorescence reads	background		background		p438		p438			mCherry fluorescence	p438		p438
	Abs560	8	37.2 °C	0.3656	0.3844	0.3684	0.3728	0.010143	0.0272076	0.3801	0.3792	0.37965	0.000636396	0.00167627	0.3724	0.372	0.3722	0.000282843	0.3713	0.374	0.3721	0.372467	0.00138684		Ratio A430/A560	0 mM IPTG		1 mM IPTG		0 mM IPTG		1 mM IPTG				0 mM IPTG		1 mM IPTG		0 mM IPTG		1 mM IPTG			after removing background	0 mM IPTG		1 mM IPTG
	Abs560	9.99972	36.9 °C	0.3612	0.3816	0.3656	0.369467	0.0107356	0.029057	0.3769	0.3762	0.37655	0.000494975	0.0013145	0.3697	0.3681	0.3689	0.00113137	0.3689	0.3709	0.369	0.3696	0.00112694		Time (h)	ratio	SD	ratio	SD	ratio	SD	ratio	SD		Time (h)	value	SD	value	SD	value	SD	value	SD		Time (h)	value	SD	value	SD
	Abs560	11.9997	37.3 °C	0.3563	0.3789	0.3635	0.366233	0.0115453	0.0315244	0.3738	0.3739	0.37385	7.07107e-05	0.000189142	0.3664	0.3646	0.3655	0.00127279	0.3662	0.3684	0.3649	0.3665	0.00176918		2	1.21592	0.0405393	1.25445	0.0105424	1.38183	0.0321382	1.37124	0.0477551		2	12798.3	471.258	12229.3	273.098	11505.3	294.286	11248	465.836		2	-1293	555.598	-981.333	539.986
	Abs560	13.9997	37.2 °C	0.3517	0.3761	0.3609	0.3629	0.0123223	0.0339552	0.3734	0.3712	0.3723	0.00155563	0.00417844	0.3635	0.3613	0.3624	0.00155563	0.3635	0.3661	0.3632	0.364267	0.00159478		4	1.2197	0.0440825	1.22283	0.0133135	1.26151	0.0325384	1.25358	0.0399913		4	13139	458.795	13036.3	210.491	12131	534.501	11906.3	563.211		4	-1008	704.403	-1130	601.259
	Abs560	15.9997	36.9 °C	0.3474	0.3737	0.3596	0.360233	0.0131614	0.0365359	0.3687	0.3686	0.36865	7.07107e-05	0.00019181	0.3602	0.3585	0.35935	0.00120208	0.3612	0.3627	0.3591	0.361	0.00180831		6	1.23172	0.0465702	1.22202	0.0209219	1.22453	0.0342437	1.22208	0.0374918		6	13500	795.21	13157	375.505	12561	217.143	12885	571.941		6	-939	824.324	-272	684.194
	Abs560	17.9997	37.2 °C	0.3426	0.3703	0.3572	0.3567	0.0138568	0.0388471	0.366	0.3659	0.36595	7.07107e-05	0.000193225	0.3567	0.3553	0.356	0.000989949	0.358	0.3592	0.3558	0.357667	0.00172434		8	1.24651	0.0509489	1.23305	0.0261542	1.22009	0.0375045	1.21973	0.0382682		8	13276.7	162.18	13359	121.31	13209.3	619.048	13081.3	328.982		8	-67.3333	639.94	-277.667	350.636
	Abs560	19.9997	37.1 °C	0.3368	0.3663	0.3522	0.351767	0.0147548	0.0419448	0.3632	0.3626	0.3629	0.000424264	0.00116909	0.3522	0.3509	0.35155	0.000919239	0.3538	0.3553	0.3521	0.353733	0.00160104		9.99972	1.26275	0.0539756	1.24758	0.0318203	1.22836	0.0397034	1.22838	0.0389003		9.99972	13447	262.229	13347	58.5918	13388.3	459.053	13354.7	333.593		9.99972	-58.6667	528.671	7.66667	338.699
	Abs560	21.9997	37.1 °C	0.3318	0.3622	0.3481	0.347367	0.0152133	0.043796	0.3597	0.3587	0.3592	0.000707107	0.00196856	0.3476	0.3467	0.34715	0.000636396	0.3494	0.3512	0.348	0.349533	0.00160416		11.9997	1.28422	0.0587063	1.26183	0.0360395	1.24158	0.0440016	1.24155	0.0413029		11.9997	13682	603.573	13792.3	314.001	13081	246.197	12867.7	415.204		11.9997	-601	651.854	-924.667	520.568
	Abs560	23.9997	37.0 °C	0.3265	0.358	0.3452	0.343233	0.0158418	0.0461547	0.3557	0.3545	0.3551	0.000848528	0.00238955	0.3426	0.3424	0.3425	0.000141421	0.3453	0.3457	0.3429	0.344633	0.00151438		13.9997	1.3039	0.0645769	1.28277	0.0405487	1.25449	0.0479024	1.25402	0.04364		13.9997	13692	532.608	13872.3	541.587	13792.7	500.802	13665.7	274.287		13.9997	100.667	731.077	-206.667	607.083
	Abs560	25.9997	37.3 °C	0.3203	0.3519	0.3393	0.337167	0.0159077	0.0471804	0.3503	0.3498	0.35005	0.000353553	0.00101001	0.3364	0.3377	0.33705	0.000919239	0.3402	0.3403	0.3381	0.339533	0.00124231		15.9997	1.32978	0.0685828	1.30298	0.045333	1.27436	0.0525559	1.2728	0.0464948		15.9997	13071.3	381.778	13540	500.068	13585.3	530.854	13397	532.473		15.9997	514	653.881	-143	730.476
	Abs560	27.9994	37.3 °C	0.3135	0.3456	0.3335	0.330867	0.0162112	0.0489962	0.3422	0.3432	0.3427	0.000707107	0.00206334	0.3286	0.3309	0.32975	0.00162635	0.3332	0.3329	0.3314	0.3325	0.000964365		17.9997	1.35938	0.0730206	1.32712	0.0494702	1.2923	0.0573575	1.29134	0.049601		17.9997	13732	625.825	13360.7	281.774	13802	554.719	13614.3	469.756		17.9997	70	836.283	253.667	547.783
	Abs560	29.9994	37.3 °C	0.3057	0.3387	0.3257	0.323367	0.0166233	0.0514069	0.3365	0.3368	0.33665	0.000212132	0.000630126	0.3205	0.324	0.32225	0.00247487	0.3255	0.3256	0.3247	0.325267	0.000493288		19.9997	1.39646	0.0805481	1.35708	0.051716	1.31569	0.0626121	1.31356	0.0529487		19.9997	13544	385.592	13698.3	451.037	13366	444.793	13473.3	476.006		19.9997	-178	588.661	-225	655.756
	Abs560	31.9994	36.8 °C	0.2973	0.3293	0.3171	0.314567	0.0161497	0.0513396	0.3274	0.3275	0.32745	7.07107e-05	0.000215943	0.3107	0.3159	0.3133	0.00367696	0.3168	0.3166	0.316	0.316467	0.000416333		21.9997	1.43149	0.0877784	1.39586	0.056173	1.34419	0.0679587	1.34124	0.055339		21.9997	13722.3	733.358	13752.7	274.234	13978	631.713	13790.3	94.6379		21.9997	255.667	967.923	37.6667	290.105
	Abs560	33.9994	37.3 °C	0.2877	0.32	0.3081	0.305267	0.0163353	0.0535117	0.3194	0.3184	0.3189	0.000707107	0.00221733	0.3002	0.3069	0.30355	0.00473762	0.307	0.3067	0.3071	0.306933	0.000208167		23.9997	1.47168	0.0966082	1.43216	0.0593232	1.38062	0.0745463	1.37729	0.0607238		23.9997	13208.3	448.076	13584.3	300.814	13815.3	555.49	13948.3	330.88		23.9997	607	713.682	364	447.181
	Abs560	35.9994	37.3 °C	0.2765	0.3078	0.2969	0.293733	0.0158885	0.0540915	0.3075	0.3071	0.3073	0.000282843	0.000920412	0.2883	0.2956	0.29195	0.00516188	0.2955	0.2944	0.2957	0.2952	0.0007		25.9997	1.52113	0.105217	1.47613	0.0622926	1.41468	0.081603	1.41174	0.0644469		25.9997	13412.3	619.633	13164.7	345.486	13894.7	535.053	13654.3	295.317		25.9997	482.333	818.674	489.667	454.503
	Abs560	37.9994	36.9 °C	0.2647	0.2965	0.2857	0.2823	0.0161703	0.0572807	0.2963	0.2966	0.29645	0.000212132	0.000715574	0.2761	0.2845	0.2803	0.0059397	0.2843	0.2827	0.2851	0.284033	0.00122202		27.9994	1.58241	0.115266	1.52909	0.0636159	1.45881	0.0897693	1.45515	0.0695351		27.9994	13615	583.126	13557	522.914	13340.3	470.149	13187.3	612.958		27.9994	-274.667	749.05	-369.667	805.702
	Abs560	39.9994	37.3 °C	0.2524	0.2844	0.274	0.270267	0.0163234	0.0603974	0.2848	0.2845	0.28465	0.000212132	0.000745238	0.2636	0.2723	0.26795	0.00615183	0.2715	0.27	0.273	0.2715	0.0015		29.9994	1.6519	0.128205	1.59342	0.0652789	1.51062	0.0985301	1.50684	0.0757628		29.9994	13037.7	665.355	13659	82.456	13645.7	504.631	13858	508.446		29.9994	608	835.075	199	515.088
	Abs560	41.9994	37.1 °C	0.2403	0.272	0.2619	0.258067	0.0161939	0.062751	0.2726	0.2727	0.27265	7.07107e-05	0.000259346	0.2505	0.259	0.25475	0.00601041	0.2582	0.2568	0.2602	0.2584	0.0017088		31.9994	1.72698	0.138004	1.6638	0.0721308	1.57567	0.112113	1.57245	0.0818278		31.9994	13299.3	509.534	13326	395.065	13822.7	450.001	13569.3	594.499		31.9994	523.333	679.799	243.333	713.796
	Abs560	43.9994	37.2 °C	0.2296	0.2599	0.2509	0.2468	0.0155605	0.0630491	0.2605	0.262	0.26125	0.00106066	0.00405994	0.2377	0.2468	0.24225	0.00643467	0.2454	0.2445	0.2489	0.246267	0.00232451		33.9994	1.80255	0.144643	1.74127	0.0806107	1.64723	0.126487	1.64551	0.0911296		33.9994	13022	662.075	13473.7	382.126	13134	586.31	13389	578.215		33.9994	112	884.365	-84.6667	693.075
	Abs560	45.9994	37.2 °C	0.2188	0.2481	0.2394	0.235433	0.0150474	0.0639135	0.2484	0.2495	0.24895	0.000777817	0.00312439	0.2244	0.2347	0.22955	0.0072832	0.2325	0.2311	0.2368	0.233467	0.00297041		35.9994	1.87963	0.158369	1.82658	0.0960419	1.72674	0.139618	1.72457	0.0987337		35.9994	13025.7	933.56	13505.3	330.733	13397.7	752.45	13575.3	473.19		35.9994	372	1199.05	70	577.315
	Abs560	47.9992	37.0 °C	0.2074	0.2351	0.2258	0.222767	0.0140969	0.0632811	0.2355	0.2366	0.23605	0.000777817	0.00329514	0.2104	0.2219	0.21615	0.00813173	0.2191	0.217	0.2241	0.220067	0.00364737		37.9994	1.9718	0.171156	1.91232	0.102658	1.81918	0.15936	1.81891	0.112529		37.9994	12555.3	719.279	13036.3	471.831	13487.7	229.94	13335.3	211.689		37.9994	932.333	755.139	299	517.143
	Abs560	49.9992	37.1 °C	0.1954	0.2208	0.2117	0.2093	0.012869	0.0614857	0.2204	0.222	0.2212	0.00113137	0.0051147	0.1955	0.2071	0.2013	0.00820244	0.2037	0.2013	0.2099	0.204967	0.00443772		39.9994	2.07774	0.186919	2.01334	0.107661	1.92359	0.173401	1.92858	0.118659		39.9994	12730	783.421	12644.3	280.136	13458.7	595.001	13330	429.277		39.9994	728.667	983.756	685.667	512.597
	Abs560	51.9992	37.3 °C	0.1833	0.2073	0.1984	0.196333	0.0121327	0.0617966	0.2061	0.2083	0.2072	0.00155563	0.00750789	0.1815	0.1932	0.18735	0.00827315	0.1894	0.1871	0.1962	0.1909	0.00473181		41.9994	2.21132	0.203382	2.13397	0.109483	2.04797	0.194102	2.05524	0.131418		41.9994	12648.7	593.879	12862	413.99	12895.3	441.502	12903.3	483.704		41.9994	246.667	740.011	41.3333	636.677
	Abs560	53.9992	37.2 °C	0.1718	0.1936	0.1843	0.183233	0.0109391	0.0597002	0.1917	0.1935	0.1926	0.00127279	0.00660847	0.1683	0.1792	0.17375	0.00770746	0.1752	0.1727	0.182	0.176633	0.00481283		43.9994	2.36779	0.225685	2.28799	0.106874	2.20108	0.22364	2.21427	0.148196		43.9994	11977.7	563.905	12818.7	280.593	12960.3	764.123	12968	302.04		43.9994	982.667	949.67	149.333	412.262
	Abs560	55.9992	37.0 °C	0.1612	0.182	0.1721	0.171767	0.010404	0.0605706	0.1785	0.1805	0.1795	0.00141421	0.00787863	0.1572	0.167	0.1621	0.00692965	0.1633	0.1612	0.1704	0.164967	0.00482113		45.9994	2.55698	0.243133	2.46992	0.10878	2.39327	0.261251	2.41898	0.162247		45.9994	11888.7	624.5	12437.7	380.407	13049.7	459.413	12947.7	611.057		45.9994	1161	775.281	510	719.791
	Abs560	57.9992	37.2 °C	0.1522	0.1704	0.1601	0.1609	0.00912634	0.0567205	0.166	0.1672	0.1666	0.000848528	0.00509321	0.1476	0.1551	0.15135	0.0053033	0.1517	0.1499	0.1582	0.153267	0.00436616		47.9992	2.7831	0.264734	2.69035	0.103649	2.6246	0.305925	2.66628	0.183403		47.9992	11906.3	684.643	11959.3	108.969	12509	539.573	12499.7	669.206		47.9992	602.667	871.708	540.333	678.02
	Abs560	59.9992	37.1 °C	0.1447	0.1616	0.1508	0.152367	0.00855823	0.0561687	0.1558	0.1572	0.1565	0.000989949	0.00632556	0.1407	0.1462	0.14345	0.00388909	0.1434	0.1422	0.1488	0.1448	0.00351568		49.9992	3.04765	0.284267	2.95361	0.0989886	2.9034	0.355222	2.96494	0.202759		49.9992	11772.7	565.13	12203	488.442	12354.7	153.324	12263.3	407.745		49.9992	582	585.56	60.3333	636.264
	Abs560	61.9992	37.4 °C	0.1389	0.1546	0.1437	0.145733	0.00804508	0.0552041	0.1476	0.1484	0.148	0.000565685	0.0038222	0.1363	0.1396	0.13795	0.00233345	0.1375	0.1366	0.1418	0.138633	0.00277909		51.9992	3.35254	0.285321	3.26078	0.0959366	3.23646	0.399198	3.31834	0.217779		51.9992	11626	655.601	11822.3	696.333	12487.3	426.535	12593.3	450.219		51.9992	861.333	782.142	771	829.203
	Abs560	63.9992	37.2 °C	0.1343	0.1484	0.1372	0.139967	0.00744603	0.0531986	0.1406	0.1413	0.14095	0.000494975	0.0035117	0.1318	0.1337	0.13275	0.0013435	0.1321	0.1319	0.1355	0.133167	0.0020232		53.9992	3.67825	0.279701	3.6117	0.0797952	3.60787	0.431428	3.71171	0.22662		53.9992	11508	585	11573.7	96.0017	12329.3	249.031	11998.3	264.765		53.9992	821.333	635.8	424.667	281.632
	Abs560	65.9989	37.0 °C	0.1312	0.1454	0.1338	0.1368	0.00756042	0.0552663	0.1362	0.1368	0.1365	0.000424264	0.00310816	0.1296	0.1307	0.13015	0.000777817	0.1294	0.1292	0.132	0.1302	0.00156205		55.9992	3.99303	0.268059	3.96855	0.0738351	4.00375	0.420499	4.11822	0.211829		55.9992	11041.7	671.215	11652.3	315.681	12203.3	395.5	12033.7	349.932		55.9992	1161.67	779.07	381.333	471.282
	Abs560	67.9989	37.2 °C	0.1286	0.1431	0.1311	0.134267	0.00775134	0.057731	0.1332	0.1331	0.13315	7.07107e-05	0.00053106	0.128	0.1285	0.12825	0.000353553	0.1273	0.1275	0.1294	0.128067	0.00115902		57.9992	4.14835	0.255186	4.30004	0.0801908	4.37737	0.366586	4.48766	0.178782		57.9992	10917.3	743.113	11241.7	370.973	12092	504.459	12220	406.501		57.9992	1174.67	898.163	978.333	550.331
	Abs560	69.9989	37.1 °C	0.127	0.1393	0.1279	0.1314	0.00685638	0.0521795	0.1295	0.1297	0.1296	0.000141421	0.00109121	0.1259	0.1259	0.1259	0	0.125	0.1251	0.127	0.1257	0.00112694		59.9992	4.42206	0.225203	4.46148	0.0831421	4.67561	0.302997	4.7702	0.162511		59.9992	11240.3	619.872	11032.3	354.898	11783	404.578	11535.3	226.213		59.9992	542.667	740.219	503	420.862
	Abs560	71.9989	37.2 °C	0.1255	0.1387	0.1266	0.130267	0.00732416	0.0562244	0.1281	0.1291	0.1286	0.000707107	0.0054985	0.1255	0.125	0.12525	0.000353553	0.124	0.1244	0.1261	0.124833	0.00111505		61.9992	4.66522	0.199438	4.7218	0.0879836	4.81139	0.26571	4.89578	0.145697		61.9992	10784.3	262.26	11106	246.154	11609	387.315	11619.7	266.237		61.9992	824.667	467.753	513.667	362.594
	Abs560	73.9989	37.1 °C	0.1247	0.1374	0.1257	0.129267	0.0070614	0.0546266	0.1265	0.1271	0.1268	0.000424264	0.00334593	0.1248	0.124	0.1244	0.000565685	0.1237	0.1237	0.1247	0.124033	0.00057735		63.9992	4.86316	0.16992	4.94134	0.0958454	5.00231	0.208889	5.06552	0.138913		63.9992	10796.3	548.071	11160	225.502	12137.3	488.632	11722.7	570.095		63.9992	1341	734.264	562.667	613.074
	Abs560	75.9989	37.1 °C	0.1246	0.1366	0.1251	0.128767	0.00678847	0.0527192	0.1257	0.126	0.12585	0.000212132	0.00168559	0.1243	0.1238	0.12405	0.000353553	0.1231	0.1237	0.1247	0.123833	0.00080829		65.9989	4.99907	0.155356	5.10882	0.0992141	5.15628	0.168426	5.20482	0.140808		65.9989	10536.7	524.773	10736.7	212.557	12194.3	544.184	12038	192.268		65.9989	1657.67	755.991	1301.33	286.614
	Abs560	77.9989	37.1 °C	0.1234	0.1361	0.1239	0.1278	0.00719236	0.0562782	0.1256	0.1251	0.12535	0.000353553	0.00282053	0.1238	0.1231	0.12345	0.000494975	0.1221	0.1226	0.1239	0.122867	0.000929157		67.9989	5.09782	0.150362	5.21601	0.0990187	5.27093	0.132906	5.30782	0.122949		67.9989	10394	490.29	10687.7	387.888	12038.3	94.733	12004.3	331.521		67.9989	1644.33	499.358	1316.67	510.258
	Abs560	79.9989	37.2 °C	0.1229	0.1355	0.1234	0.127267	0.00713466	0.0560607	0.1247	0.125	0.12485	0.000212132	0.0016991	0.1236	0.123	0.1233	0.000424264	0.1221	0.1228	0.1232	0.1227	0.000556776		69.9989	5.20145	0.151547	5.28765	0.0936114	5.34231	0.128888	5.36296	0.125433		69.9989	10392	485.198	10644.3	158.437	11873	267.808	11574.7	234.628		69.9989	1481	554.2	930.333	283.112
	Abs560	81.9989	37.1 °C	0.1227	0.1366	0.1242	0.127833	0.00762911	0.0596801	0.1257	0.1251	0.1254	0.000424264	0.00338329	0.1239	0.1226	0.12325	0.000919239	0.1221	0.1227	0.1237	0.122833	0.00080829		71.9989	5.24334	0.15618	5.36663	0.103576	5.38239	0.123344	5.39293	0.122373		71.9989	10096.3	295.38	10778.7	504.107	12386.3	104.242	12132.3	57.0643		71.9989	2290	313.234	1353.67	507.327
	Abs560	83.9986	37.1 °C	0.1221	0.1351	0.1221	0.126433	0.00750555	0.0593637	0.1251	0.1233	0.1242	0.00127279	0.0102479	0.1234	0.1223	0.12285	0.000777817	0.1209	0.1213	0.1214	0.1212	0.000264575		73.9989	5.26609	0.160702	5.40387	0.0969879	5.4339	0.121845	5.44948	0.122552		73.9989	10216.3	196.978	10415.7	178.775	12610.7	299.36	12403	60.3987		73.9989	2394.33	358.353	1987.33	188.702
	Abs560	85.9986	37.1 °C	0.1227	0.1348	0.1225	0.126667	0.00704438	0.0556136	0.1248	0.1244	0.1246	0.000282843	0.00227001	0.1228	0.1217	0.12225	0.000777817	0.1208	0.1214	0.1217	0.1213	0.000458258		75.9989	5.33217	0.167186	5.41629	0.0989611	5.43974	0.121464	5.45978	0.113325		75.9989	10260.7	333.684	10778.7	346.385	12618.7	382.629	12261.3	230.695		75.9989	2358	507.692	1482.67	416.176
	Abs560	87.9986	37.2 °C	0.1217	0.135	0.1222	0.1263	0.00753857	0.0596878	0.1236	0.1247	0.12415	0.000777817	0.00626514	0.1228	0.1218	0.1223	0.000707107	0.1205	0.1208	0.122	0.1211	0.000793725		77.9989	5.33425	0.170707	5.4697	0.101927	5.43982	0.120018	5.45254	0.122733		77.9989	10095.7	467.772	10554.3	309.931	13409.7	274.748	13506.3	220.659		77.9989	3314	542.491	2952	380.457
	mCherry	2	36.7 °C	9246	9657	9420	9441	206.303	0.0218518	9517	10084	9800.5	400.93	0.0409091	9271	9634	9452.5	256.68	9599	9531	9456	9528.67	71.5285		79.9989	5.3524	0.177247	5.46905	0.106254	5.47348	0.129659	5.48239	0.122928		79.9989	10231	357.174	10319.7	18.5023	13700	544.187	13997	467.792		79.9989	3469	650.932	3677.33	468.157
	mCherry	4	37.0 °C	10341	10392	10084	10272.3	165.083	0.0160706	10288	10619	10453.5	234.052	0.0223899	10180	9985	10082.5	137.886	10461	10335	10064	10286.7	202.865		81.9989	5.37377	0.180158	5.47869	0.116436	5.46466	0.126863	5.48112	0.125412		81.9989	10280.7	494.919	10687	308.992	13703.3	427.571	13567	494.461		81.9989	3422.67	654.035	2880	583.068
	mCherry	6	37.1 °C	10411	11019	10797	10742.3	307.664	0.0286404	11432	11080	11256	248.902	0.0221128	10996	10645	10820.5	248.194	10712	11103	10781	10865.3	208.697		83.9986	5.37027	0.186822	5.49355	0.116717	5.46249	0.129469	5.47476	0.132902		83.9986	9998.33	670.392	10806	414.095	13900.3	808.624	13804.3	465.555		83.9986	3902	1050.38	2998.33	623.07
	mCherry	8	37.1 °C	10678	11034	10639	10783.7	217.67	0.0201852	10976	11412	11194	308.299	0.0275414	10978	10825	10901.5	108.187	10906	10894	10834	10878	38.5746		86	5.34889	0.189081	5.47315	0.130163	5.48093	0.130719	5.48136	0.134677		84.9986	9892	341.082	10579	350.681	13934.3	655.092	13970.7	450.793		84.9986	4042.33	738.568	3391.67	571.132
	mCherry	9.99972	37.2 °C	10823	11130	10870	10941	165.357	0.0151135	11535	11803	11669	189.505	0.01624	10708	11038	10873	233.345	11118	10797	10942	10952.3	160.749		88	5.38493	0.190617	5.46771	0.141945	5.45862	0.12997	5.45898	0.138435		85.9986	10195.7	468.01	10354.3	68.712	13819	877.315	13639.7	390.417		85.9986	3623.33	994.341	3285.33	396.417
	mCherry	11.9997	37.1 °C	10651	11393	11131	11058.3	376.3	0.0340286	11128	11501	11314.5	263.751	0.0233109	11352	11025	11188.5	231.224	11243	11100	10973	11105.3	135.079
	mCherry	13.9997	37.3 °C	10944	11607	11394	11315	338.486	0.0299148	12014	11967	11990.5	33.234	0.0027717	10773	11374	11073.5	424.971	11305	12057	11640	11667.3	376.744
	mCherry	15.9997	37.5 °C	11026	11719	11704	11483	395.845	0.0344722	11543	11941	11742	281.428	0.0239677	11254	11694	11474	311.127	11516	11585	11115	11405.3	253.792
	mCherry	17.9997	37.1 °C	10691	11052	11215	10986	268.162	0.0244095	11548	11331	11439.5	153.442	0.0134134	10810	11074	10942	186.676	10769	11193	11108	11023.3	224.322
	mCherry	19.9997	37.2 °C	11117	11177	11156	11150	30.4467	0.00273064	12009	11897	11953	79.196	0.00662561	11038	10859	10948.5	126.572	11321	11010	10867	11066	232.123
	mCherry	21.9997	37.0 °C	11506	11548	11601	11551.7	47.606	0.00412114	12194	12028	12111	117.38	0.00969199	11343	11129	11236	151.321	11777	11443	11411	11543.7	202.705
	mCherry	23.9997	37.3 °C	10786	11732	11549	11355.7	501.759	0.0441858	11532	11945	11738.5	292.035	0.0248784	11164	11069	11116.5	67.1751	11346	11679	11176	11400.3	255.864
	mCherry	25.9997	37.2 °C	10881	11347	11037	11088.3	237.203	0.0213921	11595	11508	11551.5	61.5183	0.00532557	11154	10874	11014	197.99	11209	11284	11199	11230.7	46.4579
	mCherry	27.9994	37.0 °C	10988	11639	11334	11320.3	325.715	0.0287726	11506	11869	11687.5	256.68	0.0219619	11035	11052	11043.5	12.0208	11311	11372	11034	11239	180.136
	mCherry	29.9994	37.1 °C	10694	11674	11175	11181	490.028	0.0438268	11706	11669	11687.5	26.163	0.00223854	11068	11188	11128	84.8528	11222	11468	11804	11498	292.157
	mCherry	31.9994	37.3 °C	10413	11289	11184	10962	478.338	0.043636	12027	11951	11989	53.7401	0.00448245	10758	11180	10969	298.399	11150	11630	11136	11305.3	281.257
	mCherry	33.9994	37.0 °C	10988	11319	11066	11124.3	173.039	0.015555	11272	11341	11306.5	48.7904	0.00431525	10891	10940	10915.5	34.6482	11143	10908	10910	10987	135.104
	mCherry	35.9994	37.1 °C	10788	10966	11078	10944	146.246	0.0133632	11591	11310	11450.5	198.697	0.0173527	10964	10706	10835	182.434	11269	11518	10970	11252.3	274.38
	mCherry	37.9994	37.2 °C	10765	11280	11329	11124.7	312.443	0.0280856	11468	11637	11552.5	119.501	0.0103442	11063	11085	11074	15.5563	10988	11538	11048	11191.3	301.717
	mCherry	39.9994	37.0 °C	10462	11145	10677	10761.3	349.222	0.0324516	11427	11664	11545.5	167.584	0.0145151	11069	10868	10968.5	142.128	11145	11085	10597	10942.3	300.568
	mCherry	41.9994	37.0 °C	10684	11080	11009	10924.3	211.141	0.0193275	11283	11158	11220.5	88.3883	0.0078774	10916	10408	10662	359.21	10886	10499	10713	10699.3	193.862
	mCherry	43.9994	37.1 °C	10277	10749	10632	10552.7	245.797	0.0232924	11262	11462	11362	141.421	0.0124469	10755	10459	10607	209.304	10719	11063	11425	11069	353.038
	mCherry	45.9994	37.2 °C	9835	10580	10723	10379.3	476.798	0.0459372	11238	10949	11093.5	204.354	0.018421	10290	10172	10231	83.4386	10929	10528	10593	10683.3	215.222
	mCherry	47.9992	37.2 °C	10110	10251	10288	10216.3	93.9273	0.00919383	10512	10884	10698	263.044	0.0245881	10148	9960	10054	132.936	10499	10792	10345	10545.3	227.073
	mCherry	49.9992	37.5 °C	10071	10545	10428	10348	246.919	0.0238615	10955	10806	10880.5	105.359	0.00968328	9951	10203	10077	178.191	10469	10661	10646	10592	106.785
	mCherry	51.9992	36.8 °C	9850	10466	10348	10221.3	326.952	0.0319872	10938	10721	10829.5	153.442	0.0141689	9921	9896	9908.5	17.6777	10744	10748	10686	10726	34.6987
	mCherry	53.9992	37.2 °C	9562	9995	9799	9785.33	216.823	0.022158	10623	10723	10673	70.7107	0.00662519	9604	10260	9932	463.862	10215	10660	10688	10521	265.373
	mCherry	55.9992	37.4 °C	9716	10201	9882	9933	246.489	0.0248152	10435	10244	10339.5	135.057	0.0130623	9796	9638	9717	111.723	10389	10122	10254	10255	133.503
	mCherry	57.9992	37.1 °C	9621	10284	10113	10006	344.208	0.0344001	10363	9975	10169	274.357	0.0269798	9593	9761	9677	118.794	10566	10408	10061	10345	258.327
	mCherry	59.9992	37.0 °C	9600	9966	10027	9864.33	230.942	0.0234118	10605	10270	10437.5	236.881	0.0226952	9636	9850	9743	151.321	10427	10736	10409	10524	183.818
	mCherry	61.9992	37.2 °C	9172	9687	9677	9512	294.491	0.03096	10150	10048	10099	72.1249	0.00714179	9543	9541	9542	1.41421	10149	10238	10392	10259.7	122.94
	mCherry	63.9992	37.0 °C	9240	9632	9486	9452.67	198.114	0.0209586	10125	9918	10021.5	146.371	0.0146057	9434	9418	9426	11.3137	10559	10127	10039	10241.7	278.319
	mCherry	65.9989	37.0 °C	9288	9911	9615	9604.67	311.629	0.0324455	9893	10097	9995	144.25	0.0144322	9447	9362	9404.5	60.1041	10470	10507	10472	10483	20.8087
	mCherry	67.9989	37.1 °C	8945	9669	9391	9335	365.234	0.0391252	9858	10000	9929	100.409	0.0101127	9044	9006	9025	26.8701	10323	10325	10394	10347.3	40.4269
	mCherry	69.9989	37.1 °C	9092	9528	9418	9346	226.742	0.0242609	9671	9459	9565	149.907	0.0156724	9223	9364	9293.5	99.7021	10341	10201	10037	10193	152.158
	mCherry	71.9989	37.1 °C	9123	9401	9471	9331.67	184.069	0.0197252	10055	10232	10143.5	125.158	0.0123387	9450	9163	9306.5	202.94	10637	10543	10438	10539.3	99.5507
	mCherry	73.9989	37.4 °C	8704	9048	9434	9062	365.201	0.0403003	9508	9927	9717.5	296.278	0.0304891	9399	9160	9279.5	168.999	10395	10941	10652	10662.7	273.156
	mCherry	75.9989	37.0 °C	8987	9205	9141	9111	112.054	0.0122987	9314	9693	9503.5	267.993	0.0281994	9508	9228	9368	197.99	10858	11049	10530	10812.3	262.496
	mCherry	77.9989	37.2 °C	8993	9214	9422	9209.67	214.533	0.0232943	9961	9841	9901	84.8528	0.00857013	9610	9299	9454.5	219.91	11355	11131	11206	11230.7	114.019
	mCherry	79.9989	37.1 °C	8906	9333	9118	9119	213.502	0.0234128	9320	9797	9558.5	337.29	0.0352869	9463	9517	9490	38.1838	11010	10877	11017	10968	78.886
	mCherry	81.9989	37.1 °C	9078	9399	9284	9253.67	162.636	0.0175753	9689	9554	9621.5	95.4594	0.00992147	9500	9027	9263.5	334.462	10641	10447	10765	10617.7	160.279
	mCherry	83.9986	37.2 °C	9126	9364	9369	9286.33	138.875	0.0149548	9825	9448	9636.5	266.579	0.0276635	9735	9069	9402	470.933	10752	10733	11021	10835.3	161.072
	mCherry	85.9986	37.3 °C	9151	9354	9292	9265.67	104.03	0.0112275	9475	9775	9625	212.132	0.0220397	9636	9423	9529.5	150.614	10804	10971	10495	10756.7	241.504
	mCherry	87.9986	36.8 °C	8749	9043	9198	8996.67	228.058	0.0253491	9205	9662	9433.5	323.148	0.0342553	9635	9426	9530.5	147.785	10750	10790	10673	10737.7	59.4671
Raw data and averages/SD				background					background					p438					p438
				0 mM IPTG					1 mM IPTG					0 mM IPTG					1 mM IPTG
	Reads	Time (h)	Temp	biorep a	biorep b	biorep c	mean	SD	biorep a	biorep b	biorep c	mean	SD	biorep a	biorep b	biorep c	mean	SD	biorep a	biorep b	biorep c	mean	SD
infinite 200Pro	Abs430	2	37.3 °C	0.5895	0.6114	0.6113	0.604067	0.0126152	0.6097	0.6177	0.6184	0.615267	0.00483356	0.6065	0.6294	0.6286	0.6215	0.0129965	0.6054	0.6286	0.6265	0.620167	0.0128313
Instrument serial number: 1409005592	Abs430	4	37.2 °C	0.5905	0.6121	0.6117	0.604767	0.0123569	0.6047	0.6122	0.6127	0.609867	0.00448144	0.5948	0.6163	0.6162	0.6091	0.0123843	0.5922	0.6152	0.6143	0.607233	0.013027
Plate	Abs430	6	37.3 °C	0.5923	0.6127	0.6124	0.6058	0.0116923	0.604	0.6128	0.6122	0.609667	0.00491664	0.5912	0.6103	0.6108	0.6041	0.0111745	0.5887	0.6095	0.6095	0.602567	0.0120089
Plate Description: [GRE96fb_chimney] - Greiner 96 Flat Black	Abs430	8	37.2 °C	0.5944	0.6142	0.6133	0.6073	0.0111808	0.6039	0.6134	0.6128	0.610033	0.00532009	0.5925	0.6107	0.6101	0.604433	0.0103389	0.5896	0.6102	0.6082	0.602667	0.0113602
Plate with Cover: Yes	Abs430	9.99972	36.8 °C	0.5959	0.6151	0.6138	0.608267	0.0107296	0.6045	0.6151	0.6141	0.611233	0.00585263	0.594	0.6109	0.6105	0.605133	0.00964382	0.5909	0.6104	0.6081	0.603133	0.0106566
Barcode: No	Abs430	11.9997	37.3 °C	0.5985	0.6179	0.6167	0.611033	0.0108708	0.6053	0.6163	0.615	0.6122	0.00601082	0.5963	0.6127	0.6114	0.6068	0.00911647	0.593	0.6123	0.6086	0.604633	0.0102432
Temperature	Abs430	13.9997	37.0 °C	0.601	0.6202	0.6186	0.613267	0.0106533	0.6071	0.6194	0.618	0.614833	0.00673375	0.5981	0.6138	0.6125	0.608133	0.0087134	0.5945	0.6132	0.6095	0.605733	0.00990269
Mode: On	Abs430	15.9997	37.1 °C	0.6037	0.622	0.6203	0.615333	0.0101106	0.609	0.622	0.6204	0.617133	0.00708896	0.6008	0.6168	0.6148	0.6108	0.0087178	0.5969	0.6162	0.6112	0.6081	0.0100165
Temperature: 37.0 °C	Abs430	17.9997	37.1 °C	0.6061	0.6234	0.6213	0.616933	0.00944052	0.6111	0.6241	0.6225	0.619233	0.00708896	0.6038	0.6198	0.6165	0.613367	0.00844768	0.6	0.619	0.6129	0.610633	0.00970069
Wait for Temperature	Abs430	19.9997	37.3 °C	0.6089	0.6275	0.6255	0.620633	0.0102105	0.6135	0.6258	0.6241	0.621133	0.00666508	0.6068	0.6217	0.6186	0.6157	0.00786193	0.6028	0.6207	0.6147	0.612733	0.00911062
Minimum Temperature: 36.5 °C	Abs430	21.9997	37.3 °C	0.6123	0.6301	0.6277	0.623367	0.00965885	0.6165	0.6304	0.629	0.6253	0.0076531	0.609	0.6236	0.6197	0.617433	0.00755932	0.6046	0.6222	0.6162	0.614333	0.00894725
Maximum Temperature: 37.5 °C	Abs430	23.9997	37.0 °C	0.6153	0.6329	0.6301	0.6261	0.00945727	0.6196	0.6335	0.6322	0.628433	0.00767746	0.6125	0.6282	0.6241	0.6216	0.0081431	0.6078	0.6266	0.6204	0.618267	0.00957984
Kinetic Cycle	Abs430	25.9997	37.0 °C	0.6185	0.6354	0.6323	0.628733	0.00899685	0.6231	0.637	0.6357	0.631933	0.00767746	0.6159	0.6316	0.6261	0.624533	0.00796639	0.6117	0.6292	0.6226	0.621167	0.00883761
Number of Cycles: 54	Abs430	27.9994	37.3 °C	0.623	0.64	0.637	0.633333	0.00907377	0.6267	0.6395	0.6392	0.635133	0.00730502	0.6198	0.6355	0.6289	0.628067	0.0078831	0.6153	0.6323	0.6259	0.6245	0.00858604
Kinetic Interval: 02:00:00	Abs430	29.9994	37.1 °C	0.6275	0.6447	0.6412	0.6378	0.0090901	0.6309	0.6447	0.6432	0.6396	0.00757166	0.6233	0.6386	0.6297	0.630533	0.00768397	0.6184	0.6362	0.6288	0.6278	0.00894204
Fluorescence Intensity	Abs430	31.9994	37.0 °C	0.6314	0.6481	0.6447	0.6414	0.00882553	0.6356	0.6492	0.6482	0.644333	0.0075798	0.6284	0.6433	0.6347	0.635467	0.00747953	0.6231	0.6413	0.6348	0.633067	0.00922298
Excitation Wavelength: 585 nm	Abs430	33.9994	37.3 °C	0.6356	0.6533	0.6492	0.646033	0.00926517	0.6405	0.6533	0.6519	0.648567	0.00702092	0.6338	0.6483	0.6384	0.640167	0.00740968	0.6281	0.6451	0.6397	0.637633	0.00868639
Excitation Bandwidth: 9 nm	Abs430	35.9994	37.3 °C	0.6402	0.6572	0.6529	0.6501	0.00883912	0.6446	0.6598	0.6579	0.6541	0.00828191	0.6383	0.6522	0.6431	0.644533	0.00705998	0.6326	0.6491	0.6443	0.642	0.00848705
Emission Wavelength: 625 nm	Abs430	37.9994	37.3 °C	0.645	0.6624	0.6575	0.654967	0.00897236	0.6498	0.6644	0.6618	0.658667	0.00778802	0.6435	0.659	0.6473	0.649933	0.00807857	0.6376	0.6553	0.6497	0.647533	0.00904673
Emission Bandwidth: 20 nm	Abs430	39.9994	37.2 °C	0.6495	0.6667	0.6616	0.659267	0.00883421	0.6548	0.67	0.6674	0.664067	0.00812978	0.6494	0.6649	0.6518	0.655367	0.00834286	0.6437	0.6618	0.6549	0.653467	0.00913473
ReadingMode: Top	Abs430	41.9994	37.1 °C	0.6547	0.6733	0.6686	0.665533	0.00967178	0.6596	0.6748	0.6726	0.669	0.00821462	0.6559	0.6713	0.6581	0.661767	0.00832907	0.65	0.668	0.6614	0.6598	0.00910604
Lag Time: 0 μs	Abs430	43.9994	37.3 °C	0.6601	0.68	0.6756	0.6719	0.0104532	0.6656	0.6824	0.6803	0.6761	0.00915369	0.6616	0.678	0.6636	0.667733	0.00894725	0.6559	0.6748	0.6679	0.6662	0.00956399
Integration Time: 20 μs	Abs430	45.9994	37.3 °C	0.6655	0.6857	0.6816	0.6776	0.0106775	0.6716	0.6895	0.6877	0.682933	0.00985613	0.6686	0.687	0.6727	0.6761	0.00965971	0.6634	0.6839	0.6769	0.674733	0.0104203
Number of Reads: 25	Abs430	47.9992	37.1 °C	0.6705	0.6925	0.6887	0.6839	0.0117593	0.6773	0.696	0.6945	0.689267	0.0103905	0.6759	0.6953	0.6815	0.684233	0.00998465	0.6715	0.6927	0.6859	0.683367	0.0108247
Settle Time: 0 ms	Abs430	49.9992	37.0 °C	0.6758	0.7	0.6963	0.6907	0.0130357	0.683	0.7029	0.7023	0.696067	0.01132	0.6821	0.703	0.6888	0.6913	0.0106719	0.6781	0.7005	0.6936	0.690733	0.0114718
Gain: Manual	Abs430	51.9992	37.4 °C	0.6806	0.7058	0.7029	0.696433	0.0137885	0.6895	0.7109	0.7103	0.703567	0.0121858	0.6883	0.7103	0.6983	0.698967	0.0110151	0.6845	0.7082	0.7025	0.6984	0.0123705
Gain Value: 150	Abs430	53.9992	36.9 °C	0.6845	0.7116	0.7097	0.701933	0.0151276	0.6954	0.7168	0.7169	0.7097	0.0123843	0.6941	0.7176	0.7072	0.7063	0.0117758	0.6911	0.7164	0.7104	0.705967	0.0132198
Z-Position: Manual	Abs430	55.9992	37.0 °C	0.6878	0.717	0.7159	0.7069	0.0165502	0.7005	0.722	0.7229	0.715133	0.0126808	0.6984	0.723	0.7146	0.712	0.0125044	0.6939	0.7217	0.7164	0.710667	0.0147602
Z-Position height: 20000 μm	Abs430	57.9992	37.1 °C	0.6887	0.7187	0.7178	0.7084	0.0170666	0.7051	0.7274	0.7287	0.7204	0.0132661	0.702	0.727	0.7216	0.716867	0.013155	0.6981	0.7257	0.7213	0.715033	0.0148288
Label: mCherry	Abs430	59.9992	37.1 °C	0.6904	0.7214	0.7214	0.711067	0.0178979	0.7064	0.7292	0.73	0.721867	0.0134005	0.7038	0.7302	0.7266	0.7202	0.0143164	0.7007	0.729	0.725	0.718233	0.0153155
Absorbance	Abs430	61.9992	37.2 °C	0.6924	0.7257	0.7251	0.7144	0.0190549	0.7087	0.731	0.7328	0.724167	0.0134247	0.7048	0.7305	0.7279	0.721067	0.0141472	0.7012	0.7296	0.7253	0.7187	0.0153072
Measurement Wavelength: 430 nm	Abs430	63.9992	37.4 °C	0.6934	0.7266	0.7266	0.715533	0.019168	0.7111	0.7345	0.736	0.7272	0.0139632	0.7046	0.7292	0.7307	0.7215	0.014655	0.7011	0.7291	0.7267	0.718967	0.0155195
Measurement Bandwidth: 9 nm	Abs430	65.9989	37.3 °C	0.6937	0.727	0.7274	0.716033	0.0193423	0.7122	0.7348	0.736	0.727667	0.013408	0.7047	0.7307	0.7323	0.722567	0.0154937	0.7013	0.7301	0.7286	0.72	0.016212
Number of Reads: 25	Abs430	67.9989	37.4 °C	0.6934	0.7261	0.7277	0.715733	0.0193578	0.7125	0.7343	0.7361	0.727633	0.0131367	0.7044	0.7289	0.732	0.721767	0.0151196	0.7009	0.7295	0.7267	0.719033	0.0157662
Settle Time: 100 ms	Abs430	69.9989	37.1 °C	0.6927	0.7266	0.7289	0.716067	0.0202688	0.7127	0.7332	0.7342	0.7267	0.0121347	0.7026	0.7281	0.7308	0.7205	0.0155605	0.7001	0.7287	0.7255	0.7181	0.0156704
Label: Abs430	Abs430	71.9989	37.3 °C	0.6915	0.7261	0.7285	0.715367	0.0207039	0.7126	0.7336	0.7348	0.727	0.0124852	0.7015	0.7266	0.7297	0.719267	0.0154643	0.6993	0.7277	0.7237	0.7169	0.0153727
Absorbance	Abs430	73.9989	37.1 °C	0.6901	0.7258	0.7274	0.714433	0.0210885	0.7113	0.7328	0.7342	0.7261	0.0128363	0.7014	0.7265	0.7299	0.719267	0.0155661	0.6994	0.7289	0.7237	0.717333	0.0157469
Measurement Wavelength: 560 nm	Abs430	75.9989	37.2 °C	0.6888	0.7263	0.7279	0.714333	0.022127	0.7097	0.7312	0.7332	0.7247	0.0130288	0.7011	0.7266	0.7297	0.719133	0.0156941	0.701	0.7278	0.7229	0.717233	0.0142704
Measurement Bandwidth: 9 nm	Abs430	77.9989	37.2 °C	0.6872	0.7245	0.7268	0.712833	0.0222289	0.7098	0.7311	0.7344	0.7251	0.0133525	0.7007	0.7258	0.7293	0.7186	0.0156003	0.6988	0.7271	0.7224	0.7161	0.0151654
Number of Reads: 25	Abs430	79.9989	37.1 °C	0.6848	0.7237	0.7255	0.711333	0.0229962	0.7088	0.7309	0.7337	0.724467	0.0136398	0.7003	0.7269	0.7299	0.719033	0.0162927	0.6981	0.7281	0.7218	0.716	0.0158187
Settle Time: 0 ms	Abs430	81.9989	36.9 °C	0.6835	0.7223	0.7249	0.710233	0.0231882	0.7071	0.731	0.7342	0.7241	0.0148091	0.6999	0.727	0.73	0.718967	0.0165802	0.6982	0.7273	0.7231	0.7162	0.0157293
Label: Abs560	Abs430	83.9986	37.2 °C	0.6818	0.7214	0.7245	0.709233	0.0238085	0.7063	0.7303	0.7339	0.7235	0.015004	0.6991	0.7266	0.7298	0.7185	0.0168769	0.697	0.7272	0.723	0.715733	0.0163589
	Abs430	85.9986	37.3 °C	0.6792	0.7186	0.7225	0.706767	0.0239529	0.7053	0.7307	0.7352	0.723733	0.0161215	0.699	0.7269	0.7292	0.718367	0.0168114	0.6967	0.7268	0.723	0.7155	0.0163918
	Abs430	88	37.4 °C	0.6772	0.7164	0.7216	0.705067	0.0242729	0.704	0.7305	0.7329	0.722467	0.0160376	0.6993	0.7277	0.7297	0.7189	0.0170035	0.6972	0.728	0.724	0.7164	0.0167475
	Abs560	2	37.2 °C	0.4819	0.5038	0.5047	0.4968	0.0129116	0.4907	0.4918	0.4889	0.490467	0.00146401	0.4445	0.452	0.4528	0.449767	0.00457857	0.4389	0.4538	0.4641	0.452267	0.0126698
	Abs560	4	37.2 °C	0.4788	0.5034	0.5053	0.495833	0.0147819	0.4942	0.5018	0.5002	0.498733	0.00400666	0.474	0.4868	0.4877	0.482833	0.00766312	0.4715	0.4884	0.4933	0.4844	0.0114372
	Abs560	6	36.9 °C	0.4735	0.4991	0.5029	0.491833	0.0159904	0.4902	0.5033	0.5032	0.4989	0.00753459	0.4814	0.4988	0.4998	0.493333	0.0103467	0.4798	0.4992	0.5002	0.493067	0.0115001
	Abs560	8	37.2 °C	0.4669	0.4947	0.5	0.4872	0.0177789	0.4837	0.4998	0.5007	0.494733	0.00956574	0.4809	0.5011	0.5042	0.4954	0.0126527	0.4798	0.5008	0.5017	0.4941	0.0123923
	Abs560	9.99972	36.9 °C	0.4602	0.4902	0.4947	0.4817	0.018755	0.4766	0.4957	0.4975	0.489933	0.011582	0.4769	0.498	0.503	0.492633	0.0138529	0.4761	0.4985	0.4984	0.491	0.0129039
	Abs560	11.9997	37.3 °C	0.4529	0.4844	0.4901	0.4758	0.0200357	0.4702	0.4915	0.4938	0.485167	0.0130124	0.471	0.4944	0.5008	0.488733	0.0156874	0.4709	0.495	0.4951	0.487	0.0139431
	Abs560	13.9997	37.2 °C	0.4455	0.4791	0.4864	0.470333	0.0218138	0.463	0.4858	0.4891	0.4793	0.0142123	0.4655	0.4904	0.4984	0.484767	0.0171582	0.4659	0.4914	0.4918	0.483033	0.0148392
	Abs560	15.9997	36.9 °C	0.4369	0.4723	0.479	0.462733	0.0226217	0.4558	0.4807	0.4844	0.473633	0.0155545	0.4586	0.4849	0.4944	0.4793	0.0185453	0.4598	0.486	0.4875	0.477767	0.0155777
	Abs560	17.9997	37.2 °C	0.4272	0.4634	0.4709	0.453833	0.023368	0.4476	0.4743	0.4779	0.4666	0.0165526	0.4525	0.4799	0.4915	0.474633	0.0200263	0.4538	0.4815	0.4833	0.472867	0.0165367
	Abs560	19.9997	37.1 °C	0.4165	0.4541	0.4627	0.444433	0.0245702	0.4386	0.4647	0.4698	0.4577	0.0167365	0.4442	0.4738	0.4859	0.467967	0.0214533	0.4463	0.4759	0.4772	0.466467	0.0174769
	Abs560	21.9997	37.1 °C	0.4061	0.4456	0.4547	0.435467	0.0258361	0.4283	0.4556	0.46	0.447967	0.0171733	0.4348	0.4641	0.4791	0.459333	0.0225314	0.4377	0.4666	0.4698	0.458033	0.0176817
	Abs560	23.9997	37.0 °C	0.3947	0.4353	0.4463	0.425433	0.0271782	0.4189	0.4466	0.4509	0.4388	0.0173675	0.4247	0.4548	0.4712	0.450233	0.023584	0.4276	0.4578	0.4613	0.4489	0.0185292
	Abs560	25.9997	37.3 °C	0.3817	0.4235	0.4348	0.413333	0.0279718	0.4083	0.4357	0.4403	0.4281	0.0173009	0.4149	0.4454	0.4641	0.441467	0.0248347	0.4182	0.4481	0.4537	0.44	0.0190859
	Abs560	27.9994	37.3 °C	0.368	0.4102	0.4225	0.400233	0.0285843	0.3964	0.4224	0.4273	0.415367	0.0166073	0.4032	0.4336	0.4548	0.430533	0.0259363	0.4068	0.4371	0.4436	0.429167	0.0196409
	Abs560	29.9994	37.3 °C	0.3529	0.3963	0.4091	0.3861	0.0294557	0.3834	0.4082	0.4126	0.4014	0.0157429	0.3898	0.4192	0.4432	0.4174	0.0267455	0.3939	0.424	0.432	0.416633	0.0200899
	Abs560	31.9994	36.8 °C	0.3385	0.3813	0.3944	0.3714	0.0292354	0.3689	0.3936	0.3993	0.387267	0.0161593	0.3751	0.4031	0.4317	0.4033	0.0283005	0.3799	0.4097	0.4182	0.4026	0.0201129
	Abs560	33.9994	37.3 °C	0.3266	0.3678	0.3808	0.3584	0.0282963	0.3534	0.3791	0.3849	0.372467	0.0167649	0.3593	0.3883	0.4183	0.388633	0.0295014	0.3642	0.3941	0.4042	0.3875	0.0208007
	Abs560	35.9994	37.3 °C	0.3136	0.3552	0.3688	0.345867	0.0287592	0.3374	0.3649	0.372	0.3581	0.0182748	0.3436	0.3728	0.4034	0.373267	0.0299027	0.349	0.379	0.3888	0.372267	0.0207368
	Abs560	37.9994	36.9 °C	0.3003	0.3411	0.3551	0.332167	0.0284713	0.3241	0.3507	0.3585	0.344433	0.0180359	0.3271	0.3557	0.389	0.357267	0.0309797	0.3321	0.3623	0.3736	0.356	0.0214553
	Abs560	39.9994	37.3 °C	0.2858	0.3258	0.3403	0.3173	0.0282268	0.3105	0.3357	0.3433	0.329833	0.017169	0.3114	0.3386	0.3721	0.3407	0.0304044	0.3163	0.3445	0.3557	0.338833	0.0203021
	Abs560	41.9994	37.1 °C	0.2706	0.3087	0.3236	0.300967	0.0273332	0.2959	0.3189	0.3257	0.3135	0.0156167	0.2947	0.3196	0.3551	0.323133	0.0303546	0.2991	0.3256	0.3384	0.321033	0.020044
	Abs560	43.9994	37.2 °C	0.2543	0.2907	0.3063	0.283767	0.0266843	0.2807	0.2997	0.3061	0.2955	0.0132106	0.2756	0.2984	0.3361	0.303367	0.0305543	0.2796	0.3046	0.3184	0.300867	0.0196676
	Abs560	45.9994	37.2 °C	0.2377	0.271	0.2863	0.265	0.0248493	0.2636	0.2802	0.2857	0.2765	0.0115052	0.2559	0.2757	0.3159	0.2825	0.0305725	0.2597	0.2812	0.2959	0.278933	0.0182061
	Abs560	47.9992	37.0 °C	0.2207	0.2506	0.2659	0.245733	0.0229896	0.2461	0.2588	0.2637	0.2562	0.0090835	0.2355	0.2525	0.2941	0.2607	0.0301483	0.2384	0.2579	0.2726	0.2563	0.017156
	Abs560	49.9992	37.1 °C	0.2042	0.2307	0.245	0.226633	0.0207018	0.228	0.2376	0.2414	0.235667	0.00690604	0.2153	0.2284	0.2706	0.2381	0.0288979	0.2173	0.2334	0.2482	0.232967	0.0154546
	Abs560	51.9992	37.3 °C	0.1894	0.2103	0.2235	0.207733	0.0171943	0.2101	0.2171	0.2201	0.215767	0.0051316	0.1959	0.2061	0.2459	0.215967	0.0264199	0.1972	0.2104	0.2238	0.210467	0.0133001
	Abs560	53.9992	37.2 °C	0.1762	0.1924	0.2039	0.190833	0.0139163	0.1937	0.1968	0.199	0.1965	0.00266271	0.1789	0.1862	0.2222	0.195767	0.0231811	0.1793	0.1899	0.2014	0.1902	0.0110531
	Abs560	55.9992	37.0 °C	0.1654	0.1781	0.1876	0.177033	0.0111384	0.1793	0.18	0.1813	0.1802	0.00101489	0.1655	0.169	0.199	0.177833	0.0184142	0.1648	0.1719	0.181	0.172567	0.00812055
	Abs560	57.9992	37.2 °C	0.1608	0.1714	0.1801	0.170767	0.00966557	0.1672	0.1673	0.1681	0.167533	0.000493288	0.1554	0.1567	0.1792	0.163767	0.0133815	0.1542	0.1588	0.165	0.159333	0.00541972
	Abs560	59.9992	37.1 °C	0.1534	0.1614	0.1676	0.1608	0.00711899	0.1619	0.1615	0.162	0.1618	0.000264575	0.1483	0.1488	0.165	0.154033	0.0095007	0.1466	0.1505	0.1546	0.150567	0.00400042
	Abs560	61.9992	37.4 °C	0.1478	0.1536	0.158	0.153133	0.00511599	0.1537	0.1532	0.1532	0.153367	0.000288675	0.1454	0.1454	0.1588	0.149867	0.00773649	0.1437	0.1469	0.1498	0.1468	0.00305123
	Abs560	63.9992	37.2 °C	0.1438	0.1472	0.1504	0.147133	0.00330051	0.1476	0.1471	0.1468	0.147167	0.000404145	0.1415	0.1409	0.1503	0.144233	0.00526245	0.1395	0.142	0.1443	0.141933	0.00240069
	Abs560	65.9989	37.0 °C	0.141	0.1433	0.1454	0.143233	0.00220076	0.1434	0.1422	0.1417	0.142433	0.000873689	0.1385	0.1378	0.1441	0.140133	0.00345302	0.1361	0.1387	0.1402	0.138333	0.00207445
	Abs560	67.9989	37.2 °C	0.1387	0.1405	0.142	0.1404	0.00165227	0.1404	0.1393	0.1388	0.1395	0.000818535	0.1366	0.1352	0.139	0.136933	0.0019218	0.1343	0.136	0.1361	0.135467	0.0010116
	Abs560	69.9989	37.1 °C	0.1367	0.1377	0.1386	0.137667	0.000950438	0.1383	0.1373	0.1367	0.137433	0.00080829	0.1349	0.1334	0.1363	0.134867	0.00145029	0.1326	0.1346	0.1345	0.1339	0.00112694
	Abs560	71.9989	37.2 °C	0.1354	0.1366	0.1373	0.136433	0.000960902	0.1368	0.1351	0.1345	0.135467	0.00119304	0.1338	0.1325	0.1346	0.133633	0.00105987	0.1318	0.1336	0.1334	0.132933	0.000986577
	Abs560	73.9989	37.1 °C	0.1346	0.1357	0.1367	0.135667	0.0010504	0.1345	0.1347	0.1339	0.134367	0.000416333	0.133	0.1315	0.1326	0.132367	0.000776745	0.1309	0.1321	0.1319	0.131633	0.00064291
	Abs560	75.9989	37.1 °C	0.1333	0.134	0.1346	0.133967	0.000650641	0.134	0.1341	0.1333	0.1338	0.00043589	0.1327	0.1315	0.1324	0.1322	0.0006245	0.1305	0.132	0.1316	0.131367	0.000776745
	Abs560	77.9989	37.1 °C	0.1326	0.1338	0.1345	0.133633	0.000960902	0.1323	0.133	0.1324	0.132567	0.000378594	0.1324	0.1315	0.1324	0.1321	0.000519615	0.1303	0.1323	0.1314	0.131333	0.00100167
	Abs560	79.9989	37.2 °C	0.1318	0.1334	0.1335	0.1329	0.000953939	0.1321	0.1332	0.1321	0.132467	0.000635085	0.1324	0.1307	0.131	0.131367	0.000907377	0.1301	0.1311	0.1306	0.1306	0.0005
	Abs560	81.9989	37.1 °C	0.1311	0.1323	0.1331	0.132167	0.00100664	0.1315	0.133	0.132	0.132167	0.000763763	0.1319	0.1312	0.1316	0.131567	0.000351188	0.1297	0.1312	0.1311	0.130667	0.00083865
	Abs560	83.9986	37.1 °C	0.1308	0.1322	0.1332	0.132067	0.00120554	0.1313	0.1324	0.1314	0.1317	0.000608276	0.132	0.1314	0.1312	0.131533	0.000416333	0.1295	0.1314	0.1313	0.130733	0.00106927
	Abs560	85.9986	37.1 °C	0.1306	0.1329	0.1329	0.132133	0.00132791	0.1311	0.1333	0.1323	0.132233	0.00110151	0.1317	0.131	0.1305	0.131067	0.000602771	0.1292	0.1313	0.1311	0.130533	0.00115902
	Abs560	88	37.2 °C	0.1297	0.1314	0.1317	0.130933	0.00107858	0.1302	0.1337	0.1325	0.132133	0.00177858	0.1321	0.1316	0.1314	0.1317	0.000360555	0.1298	0.1316	0.1323	0.131233	0.0012897
	mCherry	2	36.7 °C	12255	13044	13096	12798.3	471.258	11919	12433	12336	12229.3	273.098	11242	11823	11451	11505.3	294.286	10714	11571	11459	11248	465.836
	mCherry	4	37.0 °C	12718	13071	13628	13139	458.795	12867	13272	12970	13036.3	210.491	11597	12130	12666	12131	534.501	11284	12054	12381	11906.3	563.211
	mCherry	6	37.1 °C	12638	13657	14205	13500	795.21	12759	13207	13505	13157	375.505	12411	12810	12462	12561	217.143	12257	13376	13022	12885	571.941
	mCherry	8	37.1 °C	13090	13357	13383	13276.7	162.18	13233	13369	13475	13359	121.31	12522	13383	13723	13209.3	619.048	12704	13232	13308	13081.3	328.982
	mCherry	9.99972	37.2 °C	13145	13579	13617	13447	262.229	13334	13296	13411	13347	58.5918	12881	13775	13509	13388.3	459.053	12987	13638	13439	13354.7	333.593
	mCherry	11.9997	37.1 °C	12992	13942	14112	13682	603.573	13478	13793	14106	13792.3	314.001	12797	13234	13212	13081	246.197	12430	13256	12917	12867.7	415.204
	mCherry	13.9997	37.3 °C	13098	13851	14127	13692	532.608	13278	14338	14001	13872.3	541.587	13221	14003	14154	13792.7	500.802	13349	13829	13819	13665.7	274.287
	mCherry	15.9997	37.5 °C	12654	13403	13157	13071.3	381.778	13004	13622	13994	13540	500.068	12983	13985	13788	13585.3	530.854	12791	13790	13610	13397	532.473
	mCherry	17.9997	37.1 °C	13020	13981	14195	13732	625.825	13147	13680	13255	13360.7	281.774	13191	13941	14274	13802	554.719	13089	13994	13760	13614.3	469.756
	mCherry	19.9997	37.2 °C	13104	13705	13823	13544	385.592	13244	14146	13705	13698.3	451.037	12887	13766	13445	13366	444.793	12948	13876	13596	13473.3	476.006
	mCherry	21.9997	37.0 °C	12884	14038	14245	13722.3	733.358	13441	13957	13860	13752.7	274.234	13254	14263	14417	13978	631.713	13690	13803	13878	13790.3	94.6379
	mCherry	23.9997	37.3 °C	12710	13337	13578	13208.3	448.076	13237	13755	13761	13584.3	300.814	13232	13876	14338	13815.3	555.49	13581	14041	14223	13948.3	330.88
	mCherry	25.9997	37.2 °C	12697	13757	13783	13412.3	619.633	12796	13217	13481	13164.7	345.486	13364	13886	14434	13894.7	535.053	13314	13843	13806	13654.3	295.317
	mCherry	27.9994	37.0 °C	13025	13629	14191	13615	583.126	12964	13952	13755	13557	522.914	12810	13505	13706	13340.3	470.149	12506	13694	13362	13187.3	612.958
	mCherry	29.9994	37.1 °C	12313	13179	13621	13037.7	665.355	13606	13617	13754	13659	82.456	13072	14021	13844	13645.7	504.631	13271	14142	14161	13858	508.446
	mCherry	31.9994	37.3 °C	12732	13448	13718	13299.3	509.534	12880	13632	13466	13326	395.065	13320	13960	14188	13822.7	450.001	12900	13772	14036	13569.3	594.499
	mCherry	33.9994	37.0 °C	12265	13308	13493	13022	662.075	13040	13620	13761	13473.7	382.126	12477	13321	13604	13134	586.31	12728	13801	13638	13389	578.215
	mCherry	35.9994	37.1 °C	12074	13063	13940	13025.7	933.56	13131	13627	13758	13505.3	330.733	12574	13570	14049	13397.7	752.45	13032	13797	13897	13575.3	473.19
	mCherry	37.9994	37.2 °C	11725	12954	12987	12555.3	719.279	12529	13462	13118	13036.3	471.831	13274	13458	13731	13487.7	229.94	13129	13325	13552	13335.3	211.689
	mCherry	39.9994	37.0 °C	11870	12917	13403	12730	783.421	12322	12829	12782	12644.3	280.136	12863	13460	14053	13458.7	595.001	12847	13475	13668	13330	429.277
	mCherry	41.9994	37.0 °C	12007	12760	13179	12648.7	593.879	12384	13096	13106	12862	413.99	12391	13083	13212	12895.3	441.502	12366	13040	13304	12903.3	483.704
	mCherry	43.9994	37.1 °C	11331	12235	12367	11977.7	563.905	12534	12827	13095	12818.7	280.593	12078	13402	13401	12960.3	764.123	12620	13122	13162	12968	302.04
	mCherry	45.9994	37.2 °C	11295	11831	12540	11888.7	624.5	12035	12487	12791	12437.7	380.407	12680	12905	13564	13049.7	459.413	12257	13418	13168	12947.7	611.057
	mCherry	47.9992	37.2 °C	11187	11982	12550	11906.3	684.643	11995	12046	11837	11959.3	108.969	11896	12719	12912	12509	539.573	11742	12747	13010	12499.7	669.206
	mCherry	49.9992	37.5 °C	11121	12069	12128	11772.7	565.13	11703	12679	12227	12203	488.442	12373	12193	12498	12354.7	153.324	11864	12247	12679	12263.3	407.745
	mCherry	51.9992	36.8 °C	10873	11935	12070	11626	655.601	11071	11950	12446	11822.3	696.333	12049	12512	12901	12487.3	426.535	12100	12982	12698	12593.3	450.219
	mCherry	53.9992	37.2 °C	10923	11508	12093	11508	585	11670	11478	11573	11573.7	96.0017	12215	12158	12615	12329.3	249.031	11698	12198	12099	11998.3	264.765
	mCherry	55.9992	37.4 °C	10321	11155	11649	11041.7	671.215	11290	11868	11799	11652.3	315.681	11808	12203	12599	12203.3	395.5	11634	12182	12285	12033.7	349.932
	mCherry	57.9992	37.1 °C	10064	11266	11422	10917.3	743.113	10919	11159	11647	11241.7	370.973	11539	12210	12527	12092	504.459	11751	12471	12438	12220	406.501
	mCherry	59.9992	37.0 °C	10569	11791	11361	11240.3	619.872	10697	11404	10996	11032.3	354.898	11321	11954	12074	11783	404.578	11344	11477	11785	11535.3	226.213
	mCherry	61.9992	37.2 °C	10489	10874	10990	10784.3	262.26	10954	11390	10974	11106	246.154	11208	11638	11981	11609	387.315	11316	11730	11813	11619.7	266.237
	mCherry	63.9992	37.0 °C	10170	11031	11188	10796.3	548.071	11159	11386	10935	11160	225.502	11618	12206	12588	12137.3	488.632	11066	12011	12091	11722.7	570.095
	mCherry	65.9989	37.0 °C	9939	10922	10749	10536.7	524.773	10493	10884	10833	10736.7	212.557	11684	12132	12767	12194.3	544.184	11831	12211	12072	12038	192.268
	mCherry	67.9989	37.1 °C	9834	10602	10746	10394	490.29	10261	11019	10783	10687.7	387.888	11940	12046	12129	12038.3	94.733	11804	11822	12387	12004.3	331.521
	mCherry	69.9989	37.1 °C	9833	10704	10639	10392	485.198	10463	10714	10756	10644.3	158.437	11564	12038	12017	11873	267.808	11424	11845	11455	11574.7	234.628
	mCherry	71.9989	37.1 °C	9769	10177	10343	10096.3	295.38	10221	10913	11202	10778.7	504.107	12290	12497	12372	12386.3	104.242	12070	12182	12145	12132.3	57.0643
	mCherry	73.9989	37.4 °C	9992	10296	10361	10216.3	196.978	10307	10622	10318	10415.7	178.775	12850	12707	12275	12610.7	299.36	12339	12459	12411	12403	60.3987
	mCherry	75.9989	37.0 °C	9940	10236	10606	10260.7	333.684	10379	10992	10965	10778.7	346.385	12988	12644	12224	12618.7	382.629	12390	12399	11995	12261.3	230.695
	mCherry	77.9989	37.2 °C	9556	10346	10385	10095.7	467.772	10203	10671	10789	10554.3	309.931	13316	13719	13194	13409.7	274.748	13516	13722	13281	13506.3	220.659
	mCherry	79.9989	37.1 °C	9947	10114	10632	10231	357.174	10301	10338	10320	10319.7	18.5023	13845	14157	13098	13700	544.187	13489	14410	14092	13997	467.792
	mCherry	81.9989	37.1 °C	9749	10365	10728	10280.7	494.919	10343	10941	10777	10687	308.992	13388	14190	13532	13703.3	427.571	13001	13785	13915	13567	494.461
	mCherry	83.9986	37.2 °C	9363	9933	10699	9998.33	670.392	10441	11256	10721	10806	414.095	13037	14024	14640	13900.3	808.624	13267	14087	14059	13804.3	465.555
	mCherry	85.9986	37.3 °C	9540	9915	10221	9892	341.082	10235	10566	10936	10579	350.681	13219	14079	14505	13934.3	655.092	13560	13899	14453	13970.7	450.793
	mCherry	88	36.8 °C	9659	10519	10409	10195.7	468.01	10275	10395	10393	10354.3	68.712	12840	14083	14534	13819	877.315	13189	13875	13855	13639.7	390.417

## Sheet: 1&S4_CI system & S2_pC proms
Raw data and averages/SD				background No CI								background with CI								p438 No CI								p438 with CI								pC27 NO CI								pC27 with CI
	Reads	Time (h)	Temp	biorep a	biorep b	biorep c	biorep d	biorep e	biorep f	mean	SD	biorep a	biorep b	biorep c	biorep d	biorep e	biorep f	mean	SD	biorep a	biorep b	biorep c	biorep d	biorep e	biorep f	mean	SD	biorep a	biorep b	biorep c	biorep d	biorep e	biorep f	mean	SD	biorep a	biorep b	biorep c	biorep d	biorep e	biorep f	mean	SD	biorep a	biorep b	biorep c	biorep d	biorep e	biorep f
infinite 200Pro	Abs430	2	37.1 °C	0.5199	0.5371	0.5197	0.5367	0.532	0.5358	0.5302	0.00825591	0.519	0.5361	0.543	0.5398	0.524	0.5427	0.5341	0.0101949	0.5684	0.5718	0.5214	0.541	0.5381	0.5395	0.5467	0.0194899	0.5231	0.5174	0.5189	0.5298	0.5164	0.5379	0.523917	0.00842554	0.5603	0.5598	0.5348	0.5392	0.5417	0.5489	0.54745	0.0107786	0.5306	0.5455	0.5439	0.5435	0.5509	0.5534
Instrument serial number: 1409005592	Abs430	4	37.2 °C	0.5172	0.5338	0.5161	0.5322	0.5264	0.5329	0.526433	0.00801715	0.5216	0.5365	0.5432	0.5392	0.5223	0.5439	0.53445	0.0100536	0.5625	0.5663	0.5173	0.5365	0.5313	0.5356	0.541583	0.0190026	0.5253	0.5206	0.5204	0.5327	0.5188	0.5414	0.526533	0.00886784	0.5564	0.5574	0.5271	0.5338	0.536	0.5465	0.542867	0.0125341	0.5334	0.547	0.5434	0.543	0.5509	0.5547
Plate	Abs430	6	37.2 °C	0.5181	0.5358	0.5174	0.5332	0.5262	0.5353	0.527667	0.00841562	0.5248	0.5397	0.5466	0.5435	0.5257	0.5476	0.537983	0.0102449	0.562	0.5663	0.5182	0.5373	0.5298	0.5375	0.54185	0.0186975	0.5281	0.5212	0.5188	0.5319	0.5182	0.5428	0.526833	0.00951854	0.5579	0.5592	0.5254	0.5342	0.5348	0.5492	0.54345	0.0139722	0.5374	0.5503	0.547	0.5468	0.5571	0.5597
Plate Description: [GRE96fb_chimney] - Greiner 96 Flat Black	Abs430	8	37.2 °C	0.5208	0.5363	0.5173	0.5332	0.5254	0.5373	0.528383	0.00842174	0.5279	0.5426	0.5495	0.5461	0.5277	0.5502	0.540667	0.0103276	0.564	0.5654	0.5177	0.5367	0.5284	0.5394	0.541933	0.0191929	0.5327	0.5246	0.5215	0.5359	0.5223	0.5474	0.530733	0.0100233	0.5611	0.5601	0.5222	0.5331	0.5341	0.5517	0.543717	0.0161399	0.5408	0.5538	0.5489	0.5489	0.5602	0.5616
Plate with Cover: Yes	Abs430	9.99972	37.1 °C	0.5248	0.5406	0.5208	0.5364	0.5278	0.5407	0.53185	0.00852989	0.5308	0.5457	0.5526	0.5501	0.5311	0.5546	0.54415	0.0106483	0.5674	0.5684	0.5211	0.5402	0.5302	0.5426	0.544983	0.0193306	0.5356	0.5279	0.523	0.539	0.5249	0.5494	0.5333	0.010028	0.5658	0.564	0.5236	0.5358	0.5364	0.5557	0.546883	0.0173402	0.5445	0.5573	0.5525	0.5525	0.5635	0.5664
Barcode: No	Abs430	11.9997	37.5 °C	0.5289	0.5445	0.5238	0.5393	0.5299	0.5439	0.53505	0.00867865	0.535	0.5495	0.5565	0.5527	0.5333	0.5574	0.5474	0.0106572	0.571	0.5718	0.524	0.5428	0.5319	0.5457	0.547867	0.0198135	0.5388	0.5314	0.5257	0.5422	0.5287	0.5543	0.53685	0.0105582	0.5704	0.568	0.5239	0.5378	0.5386	0.5591	0.549633	0.0188795	0.5489	0.5612	0.5546	0.5549	0.5659	0.5689
Temperature	Abs430	13.9997	37.0 °C	0.5332	0.5509	0.5291	0.5443	0.5342	0.5495	0.5402	0.00923038	0.5391	0.5535	0.5607	0.5563	0.5364	0.562	0.551333	0.0109867	0.5751	0.5767	0.5292	0.5481	0.5357	0.5514	0.5527	0.0197072	0.5434	0.5355	0.5279	0.5445	0.5308	0.5573	0.5399	0.010792	0.5749	0.5732	0.5265	0.5418	0.5421	0.5649	0.5539	0.019854	0.5537	0.5654	0.5583	0.5577	0.57	0.5732
Mode: On	Abs430	15.9997	37.0 °C	0.5388	0.5546	0.5318	0.5464	0.5357	0.5534	0.54345	0.00948088	0.5431	0.5576	0.5644	0.5602	0.5398	0.5653	0.555067	0.0109624	0.5803	0.5797	0.5318	0.5499	0.537	0.5553	0.555667	0.0206681	0.5485	0.5401	0.5314	0.5481	0.5344	0.5619	0.544067	0.0111676	0.5806	0.5771	0.5265	0.543	0.543	0.5691	0.55655	0.0220382	0.5572	0.5692	0.5612	0.561	0.5725	0.5759
Temperature: 37.0 °C	Abs430	17.9997	37.1 °C	0.5453	0.5617	0.5379	0.5538	0.5421	0.5592	0.55	0.00966313	0.5467	0.561	0.5671	0.5641	0.5438	0.5696	0.558717	0.0108612	0.5869	0.5861	0.5382	0.5572	0.5432	0.5618	0.562233	0.0207048	0.5532	0.5443	0.5344	0.5522	0.5376	0.5652	0.547817	0.0113765	0.5869	0.5829	0.5311	0.5494	0.5485	0.5755	0.562383	0.0225123	0.5606	0.5722	0.5637	0.5643	0.5769	0.5804
Wait for Temperature	Abs430	19.9997	37.4 °C	0.5519	0.5685	0.544	0.5598	0.5459	0.5634	0.555583	0.00987146	0.5514	0.5659	0.5723	0.5681	0.5474	0.5731	0.563033	0.0109621	0.5934	0.5926	0.5434	0.5622	0.5487	0.5673	0.567933	0.02127	0.5566	0.5472	0.5374	0.5573	0.5422	0.5704	0.55185	0.0119993	0.5923	0.5884	0.5343	0.5531	0.5529	0.5804	0.5669	0.0234045	0.5649	0.5773	0.5684	0.5679	0.5802	0.5841
Minimum Temperature: 36.5 °C	Abs430	21.9997	37.2 °C	0.5578	0.5748	0.5503	0.5671	0.5513	0.5695	0.5618	0.0101477	0.5551	0.5698	0.5762	0.5724	0.5515	0.5768	0.566967	0.0109502	0.6002	0.5995	0.5489	0.5686	0.5552	0.5738	0.574367	0.0216727	0.5616	0.552	0.543	0.5622	0.5463	0.5738	0.556483	0.0115267	0.5978	0.5942	0.5392	0.5586	0.5582	0.5885	0.57275	0.0239716	0.5698	0.582	0.5719	0.5718	0.5842	0.5875
Maximum Temperature: 37.5 °C	Abs430	23.9997	37.2 °C	0.5641	0.5814	0.5566	0.5729	0.5559	0.5744	0.56755	0.0103431	0.559	0.5743	0.5808	0.5764	0.5554	0.5811	0.571167	0.011183	0.6081	0.6067	0.5537	0.5731	0.5596	0.5787	0.579983	0.0230636	0.5667	0.557	0.5471	0.5672	0.5502	0.5782	0.561067	0.0117694	0.6043	0.5996	0.5436	0.5617	0.5618	0.5926	0.577267	0.024818	0.5739	0.5868	0.5758	0.5756	0.5885	0.5922
Kinetic Cycle	Abs430	25.9997	37.4 °C	0.5705	0.588	0.5629	0.5775	0.5608	0.5809	0.573433	0.0106173	0.5633	0.5783	0.5849	0.5809	0.56	0.5864	0.575633	0.011253	0.6148	0.6135	0.5603	0.5781	0.5651	0.5852	0.586167	0.0234345	0.5715	0.5621	0.5529	0.5721	0.554	0.5828	0.5659	0.0116658	0.611	0.6066	0.5482	0.5662	0.5674	0.5994	0.583133	0.0258707	0.5775	0.5906	0.5796	0.5794	0.5931	0.5968
Number of Cycles: 60	Abs430	27.9994	37.2 °C	0.5761	0.5941	0.5686	0.5827	0.5658	0.5851	0.578733	0.0106705	0.5673	0.5834	0.5904	0.5869	0.565	0.5904	0.580567	0.0114878	0.6214	0.6198	0.5658	0.5842	0.5701	0.5904	0.59195	0.0239442	0.5757	0.5662	0.5575	0.5772	0.559	0.5883	0.57065	0.0119027	0.6175	0.6136	0.5521	0.5713	0.5726	0.6048	0.58865	0.0268707	0.5821	0.5962	0.5847	0.5848	0.5975	0.6008
Kinetic Interval: 02:00:00	Abs430	29.9994	37.3 °C	0.5813	0.5992	0.5733	0.5892	0.571	0.5914	0.584233	0.0109845	0.5718	0.5885	0.5956	0.5912	0.5694	0.5949	0.585233	0.0116476	0.6275	0.6261	0.5711	0.5906	0.5766	0.5972	0.598183	0.0240692	0.5801	0.5714	0.5639	0.5843	0.5645	0.593	0.5762	0.0116128	0.6231	0.6191	0.5559	0.5769	0.5791	0.612	0.59435	0.0274449	0.5867	0.6021	0.5893	0.589	0.6019	0.6054
Fluorescence Intensity	Abs430	31.9994	37.3 °C	0.5873	0.6066	0.5799	0.5956	0.5768	0.5965	0.59045	0.0112383	0.5756	0.5937	0.6006	0.5972	0.575	0.6007	0.590467	0.0120286	0.6348	0.6339	0.5782	0.5971	0.5826	0.6027	0.604883	0.0245392	0.5849	0.5771	0.5694	0.5899	0.5691	0.5977	0.58135	0.0115235	0.6299	0.6266	0.5627	0.5826	0.5854	0.618	0.600867	0.0276705	0.5907	0.6076	0.5941	0.5949	0.6082	0.6109
Excitation Wavelength: 585 nm	Abs430	33.9994	37.3 °C	0.593	0.6129	0.5857	0.6021	0.5825	0.602	0.596367	0.0114486	0.5803	0.5998	0.6073	0.6031	0.5798	0.605	0.595883	0.0125091	0.6423	0.6419	0.5844	0.6041	0.589	0.6092	0.611817	0.0251909	0.5894	0.5825	0.5749	0.5971	0.5752	0.6037	0.587133	0.0117682	0.6368	0.6343	0.568	0.5875	0.592	0.624	0.6071	0.0284553	0.5959	0.6144	0.6005	0.6004	0.6137	0.6155
Excitation Bandwidth: 9 nm	Abs430	35.9994	36.9 °C	0.5985	0.6193	0.5921	0.6083	0.5878	0.6072	0.6022	0.011642	0.5852	0.6059	0.6133	0.6093	0.5853	0.6111	0.601683	0.0129578	0.6492	0.6496	0.5919	0.6112	0.5953	0.6156	0.6188	0.025364	0.5952	0.5892	0.5822	0.6044	0.5803	0.608	0.593217	0.0114183	0.6429	0.6415	0.5732	0.5928	0.598	0.6298	0.613033	0.029002	0.6012	0.621	0.6066	0.6068	0.6194	0.6216
Emission Wavelength: 625 nm	Abs430	37.9994	37.2 °C	0.6031	0.6248	0.5973	0.6147	0.5943	0.6137	0.607983	0.0117116	0.59	0.6116	0.6194	0.615	0.5902	0.6149	0.60685	0.0132094	0.6555	0.6564	0.5979	0.6181	0.6024	0.6225	0.625467	0.0253532	0.6005	0.5955	0.5891	0.6116	0.5858	0.6141	0.599433	0.0115965	0.6477	0.6469	0.5779	0.5988	0.6041	0.6364	0.618633	0.0290631	0.606	0.6269	0.6125	0.6118	0.6251	0.626
Emission Bandwidth: 20 nm	Abs430	39.9994	37.0 °C	0.6084	0.6306	0.6043	0.6216	0.6	0.6189	0.613967	0.0116514	0.5932	0.6169	0.6246	0.6216	0.5966	0.6209	0.6123	0.0137419	0.6623	0.6646	0.6057	0.6265	0.6095	0.6285	0.63285	0.0253652	0.6056	0.6014	0.5955	0.6184	0.5916	0.6183	0.605133	0.0113091	0.6534	0.6539	0.5851	0.6067	0.6104	0.6413	0.625133	0.0284514	0.6105	0.6324	0.6178	0.6182	0.632	0.6325
ReadingMode: Top	Abs430	41.9994	37.2 °C	0.6126	0.6361	0.6108	0.6275	0.6054	0.6233	0.619283	0.0116261	0.5982	0.6229	0.6315	0.6276	0.6022	0.6256	0.618	0.014127	0.6681	0.6721	0.6117	0.6328	0.6157	0.6344	0.639133	0.0256519	0.6092	0.6062	0.6015	0.625	0.5983	0.6248	0.610833	0.0115247	0.658	0.6595	0.5915	0.6133	0.6157	0.6459	0.63065	0.0278214	0.6155	0.6381	0.6252	0.625	0.6382	0.6372
Lag Time: 0 μs	Abs430	43.9992	37.1 °C	0.6157	0.6397	0.6147	0.6333	0.6116	0.6291	0.624017	0.0115597	0.6022	0.6284	0.6371	0.6335	0.6077	0.6311	0.623333	0.014628	0.6733	0.6781	0.617	0.6398	0.623	0.6406	0.6453	0.0253391	0.614	0.6119	0.6089	0.6313	0.604	0.6295	0.6166	0.0112196	0.6612	0.6633	0.5978	0.6209	0.6216	0.6505	0.635883	0.0264012	0.6189	0.6436	0.6313	0.6312	0.6434	0.6419
Integration Time: 20 μs	Abs430	45.9992	37.1 °C	0.6186	0.6437	0.6198	0.6381	0.6165	0.6317	0.628067	0.0114019	0.6056	0.633	0.642	0.638	0.6123	0.6347	0.6276	0.014921	0.678	0.6845	0.6226	0.6453	0.6284	0.6439	0.65045	0.0254937	0.6172	0.6167	0.6149	0.637	0.6091	0.634	0.621483	0.0112725	0.6643	0.6674	0.6053	0.6278	0.6254	0.6524	0.640433	0.0247385	0.6222	0.6471	0.6376	0.6365	0.6489	0.6458
Number of Reads: 25	Abs430	47.9992	37.2 °C	0.6208	0.6469	0.6234	0.6422	0.62	0.6359	0.631533	0.0116906	0.6083	0.6365	0.6456	0.6421	0.6168	0.6397	0.6315	0.0152167	0.6819	0.6889	0.6269	0.6497	0.6331	0.6482	0.654783	0.0253617	0.6201	0.62	0.6202	0.6412	0.6139	0.6378	0.625533	0.011134	0.667	0.6701	0.6122	0.6347	0.6283	0.6552	0.644583	0.0231423	0.6243	0.6505	0.6423	0.6413	0.6538	0.6503
Settle Time: 0 ms	Abs430	49.9992	37.1 °C	0.6218	0.6485	0.6258	0.6446	0.6233	0.6374	0.633567	0.0115205	0.6113	0.6407	0.6503	0.6468	0.6212	0.6428	0.635517	0.0156025	0.6843	0.6921	0.6302	0.653	0.6368	0.6502	0.657767	0.0251487	0.622	0.6226	0.6237	0.6435	0.6183	0.6427	0.6288	0.0112271	0.6679	0.6719	0.6177	0.6391	0.6303	0.6557	0.6471	0.0215974	0.6273	0.6534	0.6486	0.647	0.6586	0.6532
Gain: Manual	Abs430	51.9992	37.0 °C	0.622	0.6481	0.6271	0.6478	0.6262	0.6401	0.635217	0.0115761	0.6135	0.6438	0.6534	0.6495	0.6243	0.6452	0.638283	0.0157629	0.6851	0.6939	0.6316	0.6557	0.64	0.6531	0.6599	0.0247055	0.6241	0.6256	0.6285	0.6484	0.6227	0.6452	0.632417	0.0113514	0.6682	0.6726	0.6216	0.6436	0.6329	0.6573	0.649367	0.0201634	0.629	0.656	0.6521	0.6509	0.6618	0.6554
Gain Value: 150	Abs430	53.9992	37.3 °C	0.6226	0.6488	0.6291	0.6486	0.6285	0.6408	0.6364	0.011208	0.6143	0.6461	0.6567	0.6531	0.6284	0.6486	0.6412	0.01642	0.6861	0.6961	0.6343	0.658	0.6427	0.6536	0.6618	0.024371	0.6255	0.6277	0.6317	0.6496	0.6255	0.6467	0.63445	0.0108896	0.6687	0.6734	0.6265	0.6476	0.6337	0.6569	0.651133	0.0187662	0.6292	0.6562	0.6567	0.6549	0.6655	0.6582
Z-Position: Manual	Abs430	55.9992	37.3 °C	0.6217	0.6489	0.6296	0.6493	0.6305	0.6415	0.636917	0.0113508	0.6149	0.6478	0.6581	0.6545	0.6299	0.6491	0.642383	0.0166099	0.6856	0.6968	0.6351	0.6592	0.6439	0.6538	0.6624	0.0240555	0.6251	0.6283	0.6347	0.6507	0.629	0.6495	0.636217	0.0111969	0.6681	0.6734	0.6299	0.6509	0.6334	0.6564	0.652017	0.0177319	0.6294	0.657	0.6587	0.6562	0.6655	0.658
Z-Position height: 20000 μm	Abs430	57.9992	37.2 °C	0.621	0.6476	0.6291	0.6488	0.6307	0.6408	0.636333	0.0111488	0.6149	0.648	0.6587	0.6548	0.6316	0.6511	0.643183	0.0167075	0.6847	0.696	0.6354	0.6586	0.6445	0.653	0.662033	0.0235697	0.6253	0.6288	0.6354	0.6506	0.6299	0.6489	0.636483	0.0107895	0.6675	0.6726	0.6328	0.6528	0.633	0.6556	0.652383	0.0167748	0.6292	0.6564	0.6598	0.6571	0.6664	0.6592
Label: mCherry	Abs430	59.9992	37.0 °C	0.6193	0.6462	0.6282	0.6479	0.6307	0.6415	0.635633	0.0113394	0.6146	0.6476	0.6585	0.6547	0.6315	0.6505	0.6429	0.0166931	0.6835	0.6947	0.6343	0.6579	0.6442	0.6538	0.6614	0.0232274	0.6244	0.6288	0.6353	0.6501	0.6304	0.6499	0.636483	0.0110351	0.6662	0.6716	0.6345	0.6534	0.633	0.6557	0.6524	0.0159232	0.6291	0.6565	0.6605	0.6572	0.666	0.6582
Absorbance	Abs430	61.9989	37.0 °C	0.6189	0.6466	0.6285	0.6487	0.631	0.6409	0.635767	0.0115844	0.6138	0.6462	0.6574	0.6542	0.6318	0.6509	0.642383	0.0166208	0.6835	0.6945	0.6348	0.6586	0.6445	0.6531	0.6615	0.0230385	0.6246	0.6288	0.635	0.6497	0.6297	0.6491	0.63615	0.0107857	0.6663	0.6715	0.6373	0.6551	0.633	0.6543	0.652917	0.0153081	0.6276	0.6549	0.659	0.6566	0.6659	0.6589
Measurement Wavelength: 430 nm	Abs430	63.9989	36.9 °C	0.6178	0.6469	0.6283	0.6477	0.6304	0.64	0.635183	0.0117438	0.614	0.6465	0.6578	0.6543	0.6318	0.6505	0.642483	0.0166137	0.6832	0.6951	0.6346	0.658	0.6437	0.6526	0.6612	0.0233719	0.6229	0.6274	0.6338	0.6495	0.6296	0.6491	0.635383	0.0113397	0.6659	0.6719	0.6372	0.655	0.6326	0.6537	0.652717	0.0154495	0.6276	0.6551	0.66	0.6572	0.6659	0.6583
Measurement Bandwidth: 9 nm	Abs430	65.9989	37.2 °C	0.6163	0.6463	0.6288	0.6486	0.6315	0.6407	0.635367	0.0122042	0.6133	0.6457	0.6568	0.6534	0.6313	0.65	0.64175	0.0165197	0.6816	0.6949	0.6351	0.6591	0.6446	0.653	0.661383	0.0227159	0.6229	0.6274	0.6344	0.6496	0.6298	0.6481	0.635367	0.0110953	0.6646	0.6714	0.6379	0.6555	0.6335	0.6547	0.652933	0.0147682	0.6274	0.6546	0.6588	0.6562	0.665	0.6575
Number of Reads: 25	Abs430	67.9989	37.0 °C	0.6145	0.645	0.6282	0.6475	0.6306	0.6392	0.634167	0.0122929	0.6133	0.6456	0.6566	0.6529	0.6301	0.65	0.641417	0.0165662	0.6807	0.6954	0.6353	0.6585	0.6436	0.6509	0.660733	0.0229893	0.6223	0.6267	0.6337	0.6488	0.629	0.6467	0.634533	0.0108986	0.6639	0.6719	0.6377	0.6543	0.6323	0.6532	0.652217	0.0150775	0.6273	0.6542	0.6586	0.6556	0.665	0.6573
Settle Time: 100 ms	Abs430	69.9989	37.2 °C	0.6135	0.6447	0.6278	0.6467	0.6305	0.6395	0.633783	0.0124635	0.6125	0.6444	0.6556	0.6531	0.6306	0.6507	0.64115	0.0166463	0.6796	0.695	0.6345	0.6577	0.6436	0.6516	0.660333	0.0228191	0.6217	0.6266	0.6336	0.648	0.6283	0.6469	0.634183	0.0109627	0.6631	0.6715	0.6366	0.6536	0.6326	0.654	0.6519	0.0149899	0.6264	0.6537	0.657	0.6557	0.6652	0.658
Label: Abs430	Abs430	71.9989	37.0 °C	0.6121	0.6437	0.6273	0.6457	0.6295	0.6386	0.632817	0.0125578	0.6126	0.6452	0.6565	0.6533	0.6308	0.6508	0.641533	0.0168173	0.6797	0.6949	0.6343	0.6576	0.6433	0.6506	0.660067	0.0229764	0.6206	0.6255	0.6331	0.6487	0.6286	0.6476	0.634017	0.0116861	0.6626	0.6717	0.6361	0.6534	0.632	0.6532	0.6515	0.0151997	0.6268	0.6536	0.6578	0.6564	0.6661	0.6576
Absorbance	Abs430	73.9989	37.2 °C	0.6108	0.6414	0.6251	0.6453	0.6293	0.6385	0.631733	0.012739	0.6113	0.6455	0.6568	0.6528	0.6303	0.6502	0.64115	0.0172639	0.6778	0.6937	0.6328	0.6573	0.6433	0.6507	0.659267	0.0226354	0.6214	0.626	0.6342	0.6494	0.6288	0.6476	0.634567	0.0115761	0.6611	0.6705	0.6346	0.653	0.6319	0.6536	0.650783	0.0150101	0.6264	0.6547	0.6581	0.6564	0.6655	0.6571
Measurement Wavelength: 560 nm	Abs430	75.9989	37.2 °C	0.6103	0.6422	0.6256	0.6453	0.6288	0.6375	0.631617	0.0129026	0.6106	0.6441	0.6555	0.6521	0.6308	0.6508	0.64065	0.0171264	0.678	0.6942	0.6339	0.6578	0.6434	0.65	0.65955	0.022601	0.6204	0.6272	0.6349	0.6498	0.6287	0.647	0.634667	0.0116282	0.6615	0.6707	0.6358	0.6538	0.6318	0.6531	0.651117	0.0149009	0.6253	0.6537	0.6571	0.6564	0.666	0.6571
Measurement Bandwidth: 9 nm	Abs430	78	37.4 °C	0.6091	0.6409	0.6252	0.6446	0.6285	0.6364	0.630783	0.0128946	0.6108	0.645	0.6564	0.6532	0.6316	0.6505	0.64125	0.0172759	0.6772	0.694	0.6336	0.6575	0.6429	0.6498	0.659167	0.0225714	0.6199	0.6261	0.6339	0.6491	0.6287	0.6474	0.634183	0.0118041	0.661	0.6701	0.6348	0.6525	0.6312	0.6523	0.650317	0.0149695	0.6256	0.6544	0.659	0.6583	0.6667	0.6571
Number of Reads: 25	Abs560	2	37.1 °C	0.4721	0.4842	0.4735	0.486	0.4834	0.4801	0.479883	0.00582732	0.445	0.4754	0.4826	0.4794	0.4693	0.468	0.46995	0.0134592	0.5095	0.5118	0.4662	0.4831	0.49	0.4828	0.490567	0.0174325	0.4536	0.4654	0.4906	0.4934	0.4719	0.4714	0.474383	0.0151811	0.4767	0.4763	0.4859	0.4788	0.4721	0.47	0.476633	0.00557195	0.442	0.4685	0.4862	0.4816	0.4792	0.4612
Settle Time: 0 ms	Abs560	4	37.0 °C	0.476	0.4911	0.4806	0.4952	0.4867	0.4834	0.4855	0.007008	0.4363	0.4683	0.4754	0.4718	0.461	0.4589	0.46195	0.0140455	0.5208	0.5257	0.4755	0.4927	0.4948	0.4895	0.499833	0.0194103	0.4444	0.4591	0.4862	0.4886	0.4665	0.4637	0.468083	0.0168075	0.4799	0.4808	0.4922	0.4888	0.4682	0.4699	0.479967	0.0096765	0.4318	0.4596	0.4799	0.4745	0.4712	0.4508
Label: Abs560	Abs560	6	37.1 °C	0.4694	0.487	0.479	0.4946	0.4802	0.4775	0.481283	0.00862471	0.4263	0.459	0.4665	0.4626	0.4519	0.4489	0.452533	0.0144223	0.5187	0.5272	0.4753	0.4932	0.4922	0.4861	0.498783	0.0199551	0.4345	0.4517	0.4802	0.4824	0.459	0.4543	0.46035	0.0182302	0.4704	0.4746	0.4902	0.4889	0.4589	0.4611	0.474017	0.0133581	0.4204	0.4487	0.4724	0.4666	0.4635	0.4411
	Abs560	8	37.0 °C	0.4587	0.4769	0.4714	0.4878	0.4714	0.4655	0.47195	0.00993474	0.4155	0.4492	0.4564	0.4532	0.4423	0.4381	0.44245	0.014839	0.5111	0.5216	0.4696	0.4867	0.4839	0.4757	0.491433	0.0204948	0.4242	0.442	0.4735	0.4747	0.4511	0.4448	0.451717	0.0195067	0.457	0.4634	0.4839	0.4833	0.4448	0.4476	0.463333	0.0170458	0.4078	0.4367	0.4642	0.4581	0.4539	0.428
	Abs560	9.99972	37.1 °C	0.4467	0.466	0.4634	0.4797	0.4601	0.4536	0.461583	0.0113002	0.4046	0.4399	0.4466	0.4437	0.4333	0.4276	0.432617	0.0153752	0.5012	0.5148	0.4622	0.479	0.4754	0.4653	0.482983	0.020795	0.4113	0.4315	0.467	0.4677	0.4424	0.4325	0.442067	0.0220391	0.4425	0.4528	0.4773	0.4773	0.4314	0.434	0.45255	0.0205797	0.3957	0.4257	0.4562	0.4499	0.4437	0.4165
	Abs560	11.9997	37.4 °C	0.4334	0.4531	0.4538	0.4708	0.4493	0.4405	0.45015	0.0128285	0.3924	0.429	0.4351	0.4328	0.4232	0.416	0.421417	0.0158038	0.4892	0.5058	0.4535	0.4706	0.4659	0.4531	0.473017	0.0208361	0.3987	0.4216	0.46	0.4584	0.4338	0.4216	0.43235	0.0237009	0.4272	0.44	0.4696	0.4701	0.4178	0.4197	0.440733	0.0238651	0.3815	0.4128	0.446	0.4397	0.433	0.4047
	Abs560	13.9997	37.3 °C	0.4183	0.4387	0.4421	0.4589	0.4368	0.426	0.4368	0.0139929	0.38	0.4176	0.4241	0.4221	0.4128	0.4034	0.41	0.0164583	0.4757	0.4954	0.4427	0.4596	0.4552	0.4405	0.461517	0.0209217	0.3849	0.4089	0.4514	0.4484	0.4241	0.4098	0.42125	0.0255312	0.4112	0.4272	0.4613	0.4613	0.4047	0.4053	0.4285	0.0266734	0.3681	0.4025	0.4364	0.4297	0.4215	0.3918
	Abs560	15.9997	37.0 °C	0.4015	0.4219	0.4294	0.4446	0.4218	0.4102	0.421567	0.0149929	0.3665	0.4041	0.4108	0.4091	0.4012	0.3902	0.396983	0.0166216	0.4607	0.482	0.4301	0.4465	0.442	0.4248	0.447683	0.0210409	0.3702	0.3964	0.4431	0.4376	0.4134	0.3966	0.40955	0.0276271	0.3942	0.4124	0.4517	0.4499	0.3915	0.3885	0.4147	0.0291831	0.3562	0.3909	0.4251	0.4178	0.4094	0.38
	Abs560	17.9997	37.0 °C	0.3827	0.4023	0.4118	0.428	0.4054	0.3943	0.404083	0.0154235	0.3522	0.3895	0.3972	0.3972	0.3874	0.3759	0.383233	0.0171091	0.4432	0.4658	0.4151	0.4309	0.4269	0.4081	0.431667	0.0207425	0.3557	0.3824	0.4328	0.4244	0.4011	0.3824	0.396467	0.028912	0.3777	0.396	0.4404	0.4378	0.3794	0.373	0.400717	0.0307394	0.3446	0.3794	0.4118	0.4061	0.3985	0.3684
	Abs560	19.9997	37.2 °C	0.3625	0.3819	0.3944	0.4098	0.3925	0.3812	0.38705	0.0159043	0.3378	0.3754	0.3852	0.3857	0.3752	0.3637	0.3705	0.0179374	0.4231	0.447	0.3986	0.4149	0.4108	0.3903	0.414117	0.0199079	0.3435	0.3698	0.4202	0.4086	0.3876	0.3685	0.383033	0.0283023	0.3623	0.3812	0.4281	0.4242	0.3671	0.3578	0.386783	0.0315124	0.333	0.3678	0.3999	0.395	0.3876	0.3574
	Abs560	21.9997	37.0 °C	0.3441	0.3656	0.376	0.3928	0.3818	0.3688	0.371517	0.0165704	0.3255	0.3629	0.3732	0.374	0.3645	0.3519	0.358667	0.0181334	0.4031	0.4284	0.3858	0.4013	0.3959	0.3771	0.3986	0.0176009	0.3305	0.3578	0.4064	0.3924	0.3743	0.3567	0.369683	0.0273152	0.3475	0.3678	0.4154	0.412	0.3552	0.3437	0.3736	0.0321534	0.3207	0.3565	0.3889	0.3847	0.3768	0.346
	Abs560	23.9997	37.0 °C	0.3285	0.3485	0.3598	0.379	0.3683	0.3542	0.356383	0.0173758	0.3133	0.3505	0.3612	0.3626	0.3534	0.3404	0.3469	0.0183161	0.3815	0.4093	0.3734	0.39	0.3833	0.3637	0.383533	0.0155304	0.3173	0.345	0.3915	0.3773	0.3632	0.3444	0.35645	0.0265248	0.3302	0.3531	0.4014	0.402	0.3422	0.3279	0.359467	0.0339386	0.3084	0.3436	0.3777	0.3743	0.3651	0.3343
	Abs560	25.9997	37.1 °C	0.3123	0.3328	0.3458	0.3636	0.3564	0.3398	0.341783	0.0182189	0.3006	0.3371	0.3473	0.3483	0.3397	0.3265	0.33325	0.0178433	0.3648	0.393	0.3601	0.3769	0.3711	0.3491	0.369167	0.0150699	0.3041	0.3322	0.375	0.3637	0.3517	0.3323	0.343167	0.0255826	0.3135	0.3366	0.3904	0.3921	0.329	0.3117	0.34555	0.0366209	0.297	0.3303	0.365	0.3609	0.3521	0.321
	Abs560	27.9994	37.2 °C	0.2959	0.3157	0.3304	0.3481	0.342	0.3247	0.326133	0.0188545	0.2886	0.3243	0.3344	0.3351	0.3269	0.3143	0.3206	0.0174227	0.347	0.3761	0.3461	0.3612	0.357	0.3339	0.35355	0.0145839	0.2909	0.3181	0.3567	0.3473	0.3377	0.318	0.328117	0.0239358	0.2969	0.3196	0.3801	0.3793	0.3138	0.2952	0.330817	0.0390224	0.2842	0.3163	0.3536	0.3497	0.3402	0.3091
	Abs560	29.9994	37.3 °C	0.2794	0.2971	0.3135	0.3305	0.3267	0.3082	0.309233	0.0190466	0.2758	0.31	0.3203	0.3216	0.3145	0.3012	0.307233	0.0171	0.3285	0.3565	0.3295	0.3451	0.341	0.3171	0.336283	0.0140235	0.2779	0.3043	0.3409	0.3307	0.3237	0.3038	0.31355	0.0227891	0.2794	0.3005	0.3669	0.3657	0.2974	0.2778	0.314617	0.0410717	0.2708	0.3003	0.341	0.337	0.3271	0.296
	Abs560	31.9994	37.3 °C	0.2619	0.2783	0.2967	0.3124	0.3105	0.292	0.291967	0.0193608	0.2622	0.2946	0.3044	0.3057	0.3002	0.2871	0.292367	0.0162892	0.3086	0.336	0.3121	0.3269	0.325	0.3005	0.318183	0.0132773	0.2637	0.2888	0.3252	0.3143	0.3102	0.2899	0.298683	0.0222635	0.2607	0.2812	0.353	0.3514	0.2808	0.2608	0.297983	0.0429646	0.2558	0.2824	0.3264	0.3224	0.3117	0.2816
	Abs560	33.9994	37.0 °C	0.2444	0.2588	0.2791	0.2934	0.2939	0.2745	0.274017	0.0195235	0.2487	0.2789	0.2882	0.29	0.2859	0.2738	0.277583	0.0154036	0.2877	0.3144	0.2939	0.3079	0.3084	0.2826	0.29915	0.0128628	0.2478	0.2718	0.308	0.2953	0.2951	0.2748	0.282133	0.0216791	0.2421	0.2614	0.3393	0.3369	0.2639	0.2431	0.281117	0.0450551	0.241	0.2647	0.3114	0.3069	0.2962	0.2672
	Abs560	35.9994	37.1 °C	0.2269	0.2396	0.2605	0.2743	0.2769	0.2572	0.2559	0.0195402	0.2345	0.2617	0.2709	0.2729	0.2711	0.2582	0.26155	0.0144941	0.2665	0.2916	0.2746	0.2882	0.2905	0.2646	0.279333	0.0123122	0.2323	0.2547	0.2907	0.276	0.2804	0.2598	0.26565	0.0210644	0.2247	0.2422	0.3253	0.3227	0.2467	0.2269	0.26475	0.0466807	0.2252	0.2451	0.2945	0.2902	0.279	0.2514
	Abs560	37.9994	36.9 °C	0.21	0.22	0.2411	0.2529	0.2579	0.2383	0.2367	0.0185773	0.2202	0.2445	0.2532	0.2555	0.2552	0.2428	0.245233	0.0134263	0.2452	0.2681	0.2531	0.2659	0.2696	0.2441	0.257667	0.0116565	0.216	0.2366	0.2724	0.2557	0.2646	0.2436	0.24815	0.0205105	0.2078	0.2231	0.3088	0.3043	0.2282	0.2089	0.24685	0.0469368	0.2101	0.2267	0.277	0.2727	0.2611	0.2354
	Abs560	39.9994	37.1 °C	0.1948	0.2032	0.2232	0.2335	0.2402	0.2219	0.219467	0.017434	0.2063	0.2259	0.2341	0.236	0.2378	0.2268	0.227817	0.0116085	0.2254	0.2453	0.233	0.2447	0.2498	0.226	0.237367	0.0106092	0.2009	0.219	0.2529	0.2356	0.2477	0.2274	0.230583	0.0191916	0.1929	0.2057	0.2928	0.2863	0.2117	0.1941	0.230583	0.0462646	0.1954	0.2077	0.2581	0.2531	0.2417	0.2188
	Abs560	41.9994	37.2 °C	0.1804	0.187	0.2058	0.2156	0.2229	0.2059	0.202933	0.016357	0.1927	0.2087	0.2159	0.2183	0.2213	0.2119	0.211467	0.0102281	0.2057	0.2228	0.2137	0.2243	0.2306	0.2081	0.217533	0.009879	0.1861	0.2007	0.2324	0.2142	0.2292	0.2102	0.212133	0.0174268	0.1791	0.1892	0.2752	0.2679	0.1962	0.1803	0.21465	0.0445729	0.1816	0.1908	0.2391	0.2345	0.2238	0.2036
	Abs560	43.9992	37.1 °C	0.1678	0.1725	0.189	0.1977	0.2058	0.1911	0.187317	0.0146084	0.18	0.1926	0.1992	0.2017	0.206	0.1971	0.1961	0.00907127	0.188	0.2015	0.1948	0.2044	0.2111	0.1912	0.1985	0.0087155	0.1729	0.1846	0.2125	0.1947	0.2121	0.195	0.1953	0.0154582	0.1666	0.1744	0.2562	0.2478	0.1813	0.1676	0.198983	0.0414908	0.1694	0.1757	0.2207	0.2167	0.2069	0.1892
	Abs560	45.9992	37.2 °C	0.1574	0.1609	0.1747	0.1826	0.1911	0.1788	0.17425	0.012936	0.1685	0.1778	0.1832	0.1862	0.1909	0.1835	0.181683	0.00774375	0.1728	0.1834	0.1786	0.1869	0.1938	0.1769	0.182067	0.00758147	0.1615	0.1705	0.194	0.1781	0.196	0.1808	0.18015	0.0133313	0.1566	0.1622	0.2373	0.229	0.1687	0.1578	0.185267	0.037424	0.1589	0.163	0.2026	0.1998	0.1907	0.1762
	Abs560	47.9992	36.9 °C	0.1487	0.1516	0.1628	0.1696	0.1778	0.1672	0.16295	0.011088	0.1582	0.1641	0.1688	0.1713	0.176	0.1703	0.168117	0.00619659	0.1601	0.1678	0.165	0.1718	0.1785	0.1639	0.16785	0.00652403	0.152	0.1583	0.1765	0.1637	0.1807	0.168	0.166533	0.0108555	0.1486	0.1526	0.2187	0.2108	0.1585	0.1493	0.173083	0.0325599	0.1501	0.1523	0.1855	0.1828	0.1754	0.1639
	Abs560	49.9992	37.1 °C	0.1421	0.1441	0.1528	0.159	0.1664	0.1578	0.1537	0.00931365	0.1494	0.1528	0.1566	0.1588	0.1632	0.1595	0.156717	0.00496001	0.1504	0.1558	0.1536	0.1596	0.165	0.1535	0.156317	0.00523007	0.1444	0.1483	0.1613	0.1511	0.1662	0.1564	0.154617	0.00823005	0.1427	0.1453	0.2011	0.1942	0.1495	0.1427	0.162583	0.0273632	0.1431	0.1438	0.1704	0.1684	0.1626	0.154
	Abs560	51.9992	37.1 °C	0.1368	0.1376	0.1442	0.149	0.1557	0.1494	0.14545	0.0073658	0.1424	0.1444	0.1474	0.1492	0.153	0.15	0.147733	0.00386506	0.1429	0.1459	0.1443	0.1485	0.1531	0.1444	0.146517	0.00374509	0.1383	0.1401	0.1492	0.1421	0.1542	0.1475	0.145233	0.0060912	0.1377	0.139	0.1846	0.1782	0.1416	0.1371	0.153033	0.0221199	0.1374	0.1378	0.1581	0.1569	0.1528	0.1458
	Abs560	53.9992	36.8 °C	0.1328	0.1334	0.138	0.142	0.1478	0.1436	0.1396	0.005937	0.137	0.1381	0.1404	0.1421	0.1451	0.1432	0.140983	0.00308637	0.1377	0.1393	0.1377	0.141	0.1446	0.1387	0.139833	0.00263641	0.1337	0.1343	0.1404	0.1355	0.1452	0.1406	0.138283	0.00452346	0.1343	0.1346	0.1703	0.1651	0.1361	0.1334	0.145633	0.0171937	0.1335	0.1335	0.1485	0.148	0.1453	0.1401
	Abs560	55.9992	37.1 °C	0.1296	0.1307	0.134	0.1374	0.1422	0.1387	0.135433	0.0048747	0.1326	0.133	0.1349	0.1366	0.1389	0.1376	0.1356	0.00253535	0.1339	0.1351	0.1335	0.1361	0.1388	0.134	0.135233	0.00198964	0.1303	0.1305	0.1345	0.132	0.1385	0.1355	0.13355	0.00320858	0.1317	0.132	0.1592	0.1553	0.1329	0.1308	0.140317	0.0131914	0.13	0.1302	0.1406	0.1409	0.1398	0.1356
	Abs560	57.9992	37.4 °C	0.1272	0.1288	0.1308	0.1338	0.1377	0.1351	0.132233	0.00399333	0.1293	0.1295	0.1309	0.1319	0.1333	0.1328	0.131283	0.00167382	0.1312	0.1321	0.13	0.1325	0.1342	0.1306	0.131767	0.0015082	0.1276	0.1269	0.1298	0.1288	0.1335	0.1316	0.1297	0.00249479	0.13	0.13	0.1496	0.1473	0.13	0.129	0.135983	0.00969173	0.1277	0.1279	0.135	0.1352	0.1346	0.1314
	Abs560	59.9992	37.0 °C	0.1254	0.1267	0.1279	0.1306	0.133	0.1316	0.1292	0.00298463	0.1268	0.1272	0.1285	0.129	0.1298	0.1298	0.128517	0.00128128	0.1292	0.1297	0.1274	0.1289	0.13	0.1278	0.128833	0.00103666	0.1256	0.1249	0.1269	0.126	0.1289	0.1283	0.126767	0.00157184	0.1285	0.1285	0.1422	0.1403	0.1273	0.1268	0.132267	0.00701617	0.1257	0.1264	0.1312	0.1315	0.1317	0.1289
	Abs560	61.9989	37.1 °C	0.124	0.1253	0.1259	0.1276	0.1298	0.1294	0.127	0.00232637	0.1248	0.1246	0.1256	0.1262	0.1266	0.1271	0.125817	0.000996828	0.1277	0.1281	0.1256	0.1268	0.1274	0.126	0.126933	0.000983192	0.1242	0.1236	0.1248	0.1248	0.1264	0.1263	0.125017	0.00112502	0.1273	0.127	0.1365	0.1352	0.1255	0.1257	0.129533	0.00496011	0.1246	0.1247	0.1274	0.1282	0.129	0.1267
	Abs560	63.9989	37.0 °C	0.1231	0.1243	0.1246	0.1265	0.1278	0.1273	0.1256	0.00186976	0.1235	0.1236	0.1243	0.1246	0.1248	0.1257	0.124417	0.000818332	0.1267	0.1269	0.1245	0.1257	0.1259	0.1244	0.125683	0.00105909	0.1232	0.1217	0.1228	0.1234	0.1238	0.1243	0.1232	0.00089666	0.1264	0.1261	0.1326	0.1319	0.1246	0.1247	0.127717	0.00359189	0.1235	0.1242	0.1255	0.1261	0.1272	0.1255
	Abs560	65.9989	37.1 °C	0.1222	0.1242	0.124	0.1255	0.1268	0.1265	0.124867	0.00173858	0.1222	0.1228	0.1237	0.1239	0.1237	0.1245	0.123467	0.000826236	0.1259	0.1267	0.1241	0.1253	0.1252	0.1239	0.125183	0.00106286	0.1223	0.1214	0.1219	0.1227	0.1226	0.1235	0.1224	0.00072111	0.1259	0.1259	0.1301	0.13	0.1243	0.1245	0.126783	0.00261871	0.1226	0.1236	0.1245	0.1252	0.1264	0.1244
	Abs560	67.9989	37.2 °C	0.1213	0.1234	0.1232	0.1249	0.1257	0.1256	0.124017	0.00170577	0.1216	0.1225	0.1234	0.1234	0.123	0.1239	0.122967	0.000816497	0.1251	0.1258	0.1235	0.1249	0.1249	0.1232	0.124567	0.00100333	0.1214	0.1207	0.1215	0.1224	0.1219	0.1228	0.121783	0.000752108	0.1254	0.1253	0.1278	0.1282	0.124	0.1242	0.125817	0.00178708	0.1224	0.1234	0.1239	0.1248	0.126	0.1242
	Abs560	69.9989	37.0 °C	0.1207	0.1231	0.1224	0.1241	0.1243	0.1244	0.123167	0.00143898	0.1209	0.1215	0.1223	0.1224	0.1219	0.1224	0.1219	0.000603324	0.1247	0.1257	0.1233	0.124	0.1235	0.1224	0.123933	0.00115355	0.1212	0.1207	0.1216	0.1227	0.1214	0.1227	0.121717	0.000818332	0.125	0.125	0.1266	0.1267	0.1228	0.1233	0.1249	0.00161988	0.1218	0.1229	0.1226	0.1235	0.1247	0.1227
	Abs560	71.9989	37.3 °C	0.1203	0.1231	0.1226	0.1235	0.1238	0.1239	0.122867	0.00134561	0.1203	0.1216	0.1225	0.122	0.1215	0.1219	0.121633	0.000742069	0.1243	0.1259	0.1232	0.1239	0.1233	0.1221	0.123783	0.00127815	0.1208	0.12	0.1207	0.122	0.1205	0.1214	0.1209	0.000704273	0.1244	0.1252	0.1255	0.1256	0.1228	0.1232	0.12445	0.00120623	0.1214	0.1232	0.1225	0.1232	0.1245	0.1224
	Abs560	73.9989	37.1 °C	0.1202	0.1218	0.1211	0.1229	0.1227	0.123	0.12195	0.00112916	0.1196	0.1217	0.1225	0.1221	0.1215	0.1218	0.121533	0.00100929	0.1241	0.1249	0.1223	0.1231	0.1225	0.1218	0.123117	0.00117714	0.1205	0.12	0.121	0.1222	0.1204	0.1211	0.120867	0.000768548	0.1244	0.1246	0.1241	0.1245	0.122	0.1227	0.123717	0.00109438	0.121	0.1231	0.1225	0.1233	0.1247	0.1223
	Abs560	75.9989	37.1 °C	0.1198	0.1219	0.1211	0.1222	0.1219	0.123	0.12165	0.00109316	0.1193	0.1209	0.1217	0.1216	0.1207	0.1211	0.120883	0.00086814	0.1242	0.1253	0.1223	0.1232	0.1224	0.1218	0.1232	0.00132816	0.12	0.1204	0.1213	0.1228	0.1203	0.1211	0.120983	0.00101866	0.1244	0.1247	0.1235	0.1239	0.1219	0.1229	0.12355	0.00103102	0.1208	0.1229	0.1216	0.1227	0.1238	0.1215
	Abs560	78	36.9 °C	0.1196	0.1219	0.1212	0.1223	0.122	0.1228	0.121633	0.00112546	0.1193	0.1213	0.1221	0.1218	0.1208	0.1209	0.121033	0.000987252	0.1239	0.1254	0.1226	0.1235	0.1227	0.1218	0.123317	0.00125764	0.1201	0.1198	0.1207	0.1223	0.1198	0.1205	0.120533	0.000939503	0.1242	0.1248	0.1233	0.124	0.122	0.123	0.12355	0.00099549	0.1209	0.1232	0.1218	0.1228	0.1239	0.1217
	mCherry	2	36.8 °C	9290	9865	9530	9592	9439	9769	9580.83	211.455	9973	10055	10134	10030	10203	10595	10165	225.608	10314	10126	9314	9915	9778	10093	9923.33	350.702	9985	9601	9840	10188	10575	10567	10126	394.266	10413	10136	10011	9938	10136	10406	10173.3	198.038	10050	10282	10333	9977	10589	10204
	mCherry	4	37.2 °C	9144	9446	9263	10159	9628	9805	9574.17	373.231	10108	10548	10838	10406	10409	10184	10415.5	262.428	10087	10258	9497	10079	9805	9779	9917.5	275.467	10096	9594	10400	10166	9899	10190	10057.5	278.593	10027	9946	9932	9914	10092	10266	10029.5	133.913	10187	10655	10952	10294	10448	10384
	mCherry	6	36.9 °C	9348	9932	9477	9978	9573	9624	9655.33	250.869	10151	10541	10380	10252	10046	10826	10366	284.268	10391	10885	9494	9943	9641	10158	10085.3	510.988	10275	10102	10336	10768	10476	10528	10414.2	230.176	9975	10053	10277	10079	10171	10274	10138.2	123.435	10028	10191	10353	10116	10691	10351
	mCherry	8	37.0 °C	9865	10032	9465	10104	9860	10295	9936.83	282.48	9407	10007	10183	10547	10055	10475	10112.3	409.227	10775	10864	10220	10054	10088	10056	10342.8	375.262	10046	10271	10025	10244	10551	10554	10281.8	232.23	11032	10642	10362	10311	10276	10324	10491.2	296.188	9646	10102	10398	10600	10487	10278
	mCherry	9.99972	37.2 °C	9937	10210	9577	10136	9997	10340	10032.8	266.321	9618	9833	10495	10212	10220	10324	10117	327.116	11256	11113	9555	10533	10490	10693	10606.7	601.748	9919	9853	9984	10169	10015	10758	10116.3	331.836	10786	10728	10281	10679	10612	10598	10614	177.738	9973	9899	10468	10409	10448	10093
	mCherry	11.9997	37.1 °C	9269	9754	9727	10030	9938	10045	9793.83	290.223	9951	10540	10435	10611	10165	10633	10389.2	274.137	10568	10776	10053	10524	10364	10387	10445.3	242.701	10036	9993	10401	10406	9955	10110	10150.2	202.883	10346	10256	10028	10334	10323	10257	10257.3	118.867	10072	10175	10416	10470	10558	10287
	mCherry	13.9997	37.0 °C	9443	9855	9894	10035	9773	10052	9842	222.793	9432	10286	10390	10661	10355	10495	10269.8	430.727	10912	10825	9819	10178	9892	10421	10341.2	462.028	9908	10209	9950	10567	10333	10596	10260.5	294.984	10679	10479	10240	9991	9894	10386	10278.2	298.039	9674	10091	10239	10487	10761	10058
	mCherry	15.9997	37.2 °C	9552	10148	9728	10603	9817	10253	10016.8	388.844	9646	9949	10084	10024	9698	10190	9931.83	216.782	10964	11096	10527	10581	10554	10588	10718.3	245.945	9910	10071	9910	10507	10021	10569	10164.7	296.581	10895	10986	10332	10822	10192	10524	10625.2	324.213	9781	10141	10235	9760	10299	10354
	mCherry	17.9997	37.0 °C	9983	10136	9698	10134	9938	10103	9998.67	168.753	9740	9961	10538	9975	9972	9888	10012.3	272.619	11065	11201	9985	10590	10325	10689	10642.5	453.533	9685	9736	10305	10519	9887	10252	10064	341.469	10633	10767	10212	10498	10251	10451	10468.7	214.68	9344	10529	10552	10516	10752	10164
	mCherry	19.9997	37.0 °C	9334	9793	9768	10297	9664	9849	9784.17	311.33	9729	10410	10502	10439	9790	10558	10238	374.664	10790	10976	10103	10367	10177	10447	10476.7	343.466	9933	10293	10654	10425	10111	10048	10244	266.866	10299	10374	10020	10343	10156	10278	10245	133.264	9820	10384	10695	10247	10484	10394
	mCherry	21.9997	37.5 °C	9372	9883	9804	9833	9268	9783	9657.17	265.361	9176	9990	10401	10075	9649	10114	9900.83	429.58	10695	10992	10119	10450	9885	10270	10401.8	400.264	10029	10009	10138	10990	10554	10340	10343.3	378.237	10892	10814	10207	10319	10300	10281	10468.8	300.999	9704	9912	10439	10295	10774	10175
	mCherry	23.9997	37.3 °C	9583	9866	9722	10128	10024	10299	9937	265.208	9142	9976	9719	10081	9786	9778	9747	326.585	11037	11187	10278	10811	10277	10490	10680	390.326	9970	9967	10089	10595	10375	10332	10221.3	253.319	10870	10828	10554	10533	10291	10639	10619.2	212.738	9429	10067	10151	10471	10271	9913
	mCherry	25.9997	37.0 °C	9252	9736	9552	9911	9935	10131	9752.83	313.899	9905	10000	10230	10027	9637	10082	9980.17	199.392	10669	10666	9826	10549	10583	10650	10490.5	329.133	9636	9632	10085	10827	9993	10248	10070.2	445.216	10583	10722	9994	10780	10333	10685	10516.2	300.385	9508	10138	10109	10368	10165	9747
	mCherry	27.9994	37.2 °C	9254	9398	9133	9678	9623	9627	9452.17	225.753	9316	10077	9931	10037	9614	10055	9838.33	308.259	10464	10868	10305	10352	10412	10539	10490	202.64	10010	10282	10316	10360	10796	10489	10375.5	259.158	10360	10251	9969	10657	9877	10327	10240.2	283.263	9585	9928	10308	10098	10057	10319
	mCherry	29.9994	37.1 °C	9105	9888	9617	10034	9497	9665	9634.33	323.844	8971	9826	9634	9939	9543	9560	9578.83	336.141	11152	11124	10364	10654	10345	10185	10637.3	416.36	10015	10373	9829	10387	10145	10708	10242.8	312.04	10857	10790	10539	10556	10381	10320	10573.8	214.504	9211	9761	10135	9940	10093	9789
	mCherry	31.9994	36.9 °C	9157	9592	9438	9980	9649	10016	9638.67	326.632	9461	9552	9978	9694	9342	9703	9621.67	222.576	11254	11256	10372	10973	10622	11128	10934.2	362.885	9623	9832	9717	10288	10173	10371	10000.7	316.529	10859	10880	10251	10813	10540	10718	10676.8	242.798	9505	9866	10171	10207	10413	9585
	mCherry	33.9994	37.2 °C	9049	9395	9188	9507	9829	9808	9462.67	318.296	9249	9758	10158	9992	9533	9703	9732.17	323.568	10653	10926	10126	10689	10238	10812	10574	320.504	9647	10076	9985	10253	10214	10316	10081.8	244.986	10592	10345	10466	10745	10350	10820	10553	200.856	9245	9980	10228	9880	10248	10181
	mCherry	35.9994	37.3 °C	8841	9276	9296	9633	9550	9557	9358.83	293.238	9063	9556	9462	9867	9324	9763	9505.83	293.319	10732	10819	9904	10428	10441	10468	10465.3	320.4	10023	9875	9867	10551	10149	10572	10172.8	318.622	10429	10746	10322	10559	10300	10266	10437	185.291	9046	9538	9713	9530	9698	9661
	mCherry	37.9994	37.3 °C	8999	9245	9299	9834	9385	9417	9363.17	274.137	8731	9325	9549	9499	9083	9259	9241	301.288	10959	11106	10307	10612	10360	10392	10622.7	337.251	9372	9424	9825	10173	10188	10138	9853.33	377.369	10659	10521	10881	11001	10188	10543	10632.2	288.537	8840	9004	9867	9603	9680	9319
	mCherry	39.9994	37.0 °C	9010	8799	9214	9494	9238	9541	9216	282.744	8703	9756	9962	9699	9072	9312	9417.33	475.671	11024	10950	10091	10557	10366	10736	10620.7	356.06	9373	9472	9499	9986	9926	9748	9667.33	256.159	11008	11077	10543	11015	10288	10975	10817.7	323.47	8948	9465	10049	9486	9480	9444
	mCherry	41.9994	37.2 °C	8546	8723	8737	9185	8764	9388	8890.5	322.657	8858	9092	9562	9651	9213	9459	9305.83	304.342	10538	10457	9975	10411	10323	10267	10328.5	197.982	9800	9774	9814	10382	10038	9733	9923.5	248.683	10729	10307	10320	10476	10626	10779	10539.5	203.48	8887	9284	9713	9605	9929	9579
	mCherry	43.9992	37.2 °C	8760	8913	8811	9074	8999	8906	8910.5	115.881	8553	8936	9409	9570	9171	9320	9159.83	367.273	10943	10948	10103	10114	10526	10099	10455.5	413.075	9405	9768	10025	10174	10027	10492	9981.83	368.663	10880	10705	10617	10615	10232	10673	10620.3	213.641	8673	9192	9493	9304	9320	9372
	mCherry	45.9992	37.0 °C	8592	9043	8709	9307	9002	9225	8979.67	281.209	8614	9093	9059	8894	8946	9525	9021.83	299.347	10585	11018	10033	10176	10151	10137	10350	378.731	9358	9563	9554	9876	10140	10302	9798.83	370.249	11071	11017	10833	10599	10356	10790	10777.7	266.932	8539	8812	9148	9241	9271	9320
	mCherry	47.9992	37.4 °C	8259	8481	8350	8776	8745	9048	8609.83	298.351	8629	8974	9571	9095	8900	9027	9032.67	309.098	10446	10505	9735	10348	10127	10106	10211.2	284.635	9591	9085	9819	9633	9344	9923	9565.83	308.939	10743	10938	10447	10754	10330	10611	10637.2	222.059	8570	9099	9698	9116	9212	9524
	mCherry	49.9992	37.2 °C	8226	8499	8445	8559	8699	8810	8539.67	203.884	8479	9031	9073	8908	8965	9151	8934.5	238.529	10697	10726	9366	10357	10059	10264	10244.8	501.16	9905	9796	9645	9823	10055	9879	9850.5	135.321	10840	10660	10552	10687	10160	10740	10606.5	238.336	8646	8941	9255	9178	9147	9437
	mCherry	51.9992	37.3 °C	8400	8718	8613	8684	8248	8389	8508.67	189.485	8238	8946	8741	8715	8632	9005	8712.83	272.957	10936	10530	9925	10205	9915	9990	10250.2	409.016	9778	9505	9712	9754	9854	9970	9762.17	155.304	11569	11178	10870	10608	10536	10527	10881.3	419.653	8103	8550	9011	8837	9149	9018
	mCherry	53.9992	37.3 °C	8309	8698	8840	8923	8851	8776	8732.83	221.053	8142	8637	8944	8796	8498	8651	8611.33	275.724	11137	10890	10069	10113	10634	10591	10572.3	421.484	10101	9134	9095	9795	9967	9976	9678	447.385	12196	11265	10588	10830	10607	11753	11206.5	658.011	8073	9017	8942	8841	9057	8925
	mCherry	55.9992	37.0 °C	7911	8470	8421	8910	8519	8846	8512.83	358.12	8101	8644	9247	8964	8610	8608	8695.67	386.599	11335	10862	10179	9945	10436	10660	10569.5	498.006	10653	9508	9871	9841	9585	9816	9879	407.095	12672	10941	10369	10728	10991	11998	11283.2	870.195	8251	8807	9252	9016	8984	9109
	mCherry	57.9992	37.2 °C	8215	8268	7915	8341	8335	8425	8249.83	178.832	8103	8673	8867	8610	8367	8768	8564.67	282.4	12005	10567	10048	10431	10194	11159	10734	731.842	10559	9937	9759	10257	10279	10205	10166	281.109	12480	11330	10312	10573	11161	12287	11357.2	879.984	8345	8701	8639	8904	8936	8752
	mCherry	59.9992	37.2 °C	8095	8756	7992	8345	8243	8428	8309.83	270.519	7856	8538	8718	8672	8139	8693	8436	356.73	12736	11385	10821	10565	10388	11651	11257.7	869.848	10709	10868	10023	10539	10231	10930	10550	360.67	12279	12799	10543	11173	11849	12143	11797.7	814.94	8175	8058	8718	8466	8657	8703
	mCherry	61.9989	37.4 °C	8382	8625	8399	8889	8359	8650	8550.67	208.83	8231	8884	8899	8593	8498	8620	8620.83	250.785	12786	11934	11711	11455	11525	12094	11917.5	489.147	10452	10492	9997	10839	10461	11039	10546.7	360.354	12332	12907	10614	11171	12242	12274	11923.3	853.169	8300	8844	9050	8548	8841	8674
	mCherry	63.9989	37.2 °C	7544	8391	8167	8350	8184	8504	8190	341.315	7874	8592	8706	8483	8381	8876	8485.33	345.633	12035	12180	11549	12133	11643	11687	11871.2	275.879	10434	11067	10863	11063	10765	10991	10863.8	241.512	11961	12651	10835	11517	11890	12097	11825.2	608.924	8088	8482	9181	8998	8904	8947
	mCherry	65.9989	37.0 °C	7887	8262	7934	8411	8152	8240	8147.67	202.268	7849	7991	8453	8515	8310	8467	8264.17	278.855	12241	12684	11798	11780	11659	11701	11977.2	404.4	10123	10716	11152	11120	10801	10877	10798.2	373.523	12068	12275	11234	11474	11867	11686	11767.3	383.448	7979	8199	8724	8674	9011	8787
	mCherry	67.9989	37.0 °C	7984	8422	8209	8661	8312	8636	8370.67	259.391	7478	8021	8632	8696	8268	8265	8226.67	445.095	11796	12703	11824	11845	11836	11878	11980.3	355.045	9619	9990	10503	10576	10686	10592	10327.7	425.89	12053	12496	11478	12057	11688	11767	11923.2	357.986	7864	8446	8778	8445	8716	8520
	mCherry	69.9989	36.9 °C	7825	8629	8424	8259	8460	8484	8346.83	281.858	8065	8495	8785	8676	8190	8570	8463.5	280.876	12019	12375	11394	11850	11712	11785	11855.8	327.166	9879	10156	10590	11145	10356	10681	10467.8	441.677	11759	12445	12254	12721	11699	11857	12122.5	415.084	8333	8625	9050	8897	8868	8625
	mCherry	71.9989	37.5 °C	7735	8247	7732	8378	8133	8074	8049.83	266.16	8081	8622	8697	8962	8268	8548	8529.67	314.18	11636	12006	10722	11753	11498	11141	11459.3	461.04	10077	10378	10555	10715	10652	10531	10484.7	230.529	11379	12170	12286	12214	11115	11358	11753.7	524.107	8263	8997	8928	8654	9053	8998
	mCherry	73.9989	36.9 °C	7815	8445	8090	8483	8432	8101	8227.67	268.131	7737	8316	8615	8493	8443	8653	8376.17	335.842	12222	12492	11247	11273	11581	11327	11690.3	536.659	10223	10333	10616	10764	10340	10440	10452.7	201.756	11951	12392	12049	12496	11285	11252	11904.2	532.937	7868	8359	8707	8724	8724	8621
	mCherry	75.9989	37.3 °C	7953	8394	7936	8633	8400	8341	8276.17	276.008	7706	8560	8994	8700	8301	8484	8457.5	435.222	11779	12281	11358	11664	11310	11297	11614.8	382.897	9846	9700	10471	10624	9969	10353	10160.5	373.079	11432	12149	11756	12221	11380	11318	11709.3	398.949	8327	8925	9241	8674	8852	8745
	mCherry	78	37.0 °C	7639	8225	7917	8336	8254	8438	8134.83	299.336	7954	8668	8591	8674	8510	8737	8522.33	289.197	11005	11513	10501	11616	11320	11469	11237.3	418.581	9819	10018	10564	10474	10453	10323	10275.2	293.631	10806	11731	11571	12119	10969	11465	11443.5	487.285	8330	8507	8724	9099	9215	8712
[truncated: 65 more columns]

## Sheet: 1&S4_TetR system
Raw data and averages/SD				background								background								p438								p438								pTB								pTB
				0 ng/mL ATc								50 ng/mL ATc								0 ng/mL ATc								50 ng/mL ATc								0 ng/mL ATc								50 ng/mL ATc
	Reads	Time (h)	Temp	biorep a	biorep b	biorep c	biorep d	biorep e	biorep f	mean	SD	biorep a	biorep b	biorep c	biorep d	biorep e	biorep f	mean	SD	biorep a	biorep b	biorep c	biorep d	biorep e	biorep f	mean	SD	biorep a	biorep b	biorep c	biorep d	biorep e	biorep f	mean	SD	biorep a	biorep b	biorep c	biorep d	biorep e	biorep f	mean	SD	biorep a	biorep b	biorep c	biorep d	biorep e	biorep f
infinite 200Pro	Abs430	2	37.1 °C	0.5962	0.5924	0.5823	0.5879	0.5843	0.5873	0.5884	0.00514432	0.6046	0.6013	0.5995	0.5955	0.602	0.5977	0.6001	0.00324284	0.6021	0.6085	0.6003	0.6072	0.596	0.5988	0.60215	0.00486405	0.6093	0.6043	0.6105	0.612	0.5903	0.5941	0.603417	0.00914427	0.5939	0.6055	0.5889	0.6048	0.5993	0.6002	0.598767	0.00640489	0.6028	0.6065	0.6148	0.611	0.601	0.5966
Instrument serial number: 1409005592	Abs430	4	37.3 °C	0.5953	0.5902	0.5794	0.5872	0.5827	0.5862	0.586833	0.00558379	0.5998	0.5958	0.5938	0.5893	0.5955	0.5911	0.594217	0.00372527	0.587	0.5972	0.5793	0.5985	0.586	0.5899	0.58965	0.00725059	0.5979	0.5934	0.5999	0.6033	0.5821	0.5857	0.593717	0.00832933	0.5842	0.5953	0.5794	0.596	0.5887	0.5916	0.5892	0.00648845	0.5947	0.5971	0.6052	0.6025	0.593	0.5822
Plate	Abs430	6	36.9 °C	0.5966	0.5916	0.5799	0.5871	0.5816	0.5862	0.587167	0.0062189	0.5985	0.5933	0.5912	0.5883	0.5938	0.5894	0.592417	0.00366683	0.5831	0.592	0.5745	0.5921	0.5791	0.5835	0.58405	0.00699879	0.5936	0.5886	0.5949	0.5973	0.5764	0.5801	0.588483	0.00850163	0.5794	0.59	0.5742	0.5897	0.5811	0.5854	0.5833	0.00621482	0.5903	0.592	0.6	0.5966	0.5868	0.5765
Plate Description: [GRE96fb_chimney] - Greiner 96 Flat Black	Abs430	8	37.3 °C	0.599	0.5924	0.5798	0.5872	0.5811	0.5866	0.587683	0.00717228	0.5999	0.5943	0.592	0.5881	0.5931	0.5884	0.592633	0.0043514	0.5825	0.5892	0.572	0.5907	0.5776	0.5825	0.582417	0.00701924	0.5929	0.5866	0.5929	0.5962	0.5761	0.5796	0.587383	0.00808837	0.5781	0.5876	0.5726	0.5881	0.5791	0.5851	0.581767	0.00616171	0.589	0.5894	0.5987	0.5955	0.5865	0.5765
Plate with Cover: Yes	Abs430	9.99972	37.3 °C	0.6007	0.5937	0.5803	0.5897	0.5826	0.5884	0.589233	0.00743173	0.6024	0.5951	0.5927	0.5884	0.5934	0.5884	0.5934	0.00518421	0.5843	0.5903	0.5726	0.5905	0.5765	0.5823	0.58275	0.0072354	0.5945	0.5878	0.5938	0.5965	0.5762	0.5796	0.588067	0.00846113	0.5793	0.5887	0.5731	0.5882	0.5775	0.5849	0.58195	0.0063004	0.5903	0.5903	0.599	0.5957	0.5862	0.5762
Barcode: No	Abs430	11.9997	37.2 °C	0.6037	0.5959	0.5823	0.5907	0.5832	0.5895	0.590883	0.00805094	0.6042	0.5963	0.5939	0.5907	0.5961	0.5901	0.595217	0.00511797	0.5873	0.5916	0.5727	0.5909	0.5763	0.5828	0.5836	0.00779384	0.5972	0.5896	0.5947	0.597	0.577	0.5807	0.589367	0.00867379	0.5821	0.5905	0.5737	0.5885	0.5768	0.5858	0.5829	0.00663355	0.593	0.5921	0.6001	0.5965	0.5867	0.5773
Temperature	Abs430	13.9997	37.3 °C	0.6068	0.5985	0.5838	0.5919	0.5841	0.5908	0.59265	0.00883012	0.6071	0.5985	0.5957	0.5919	0.5975	0.5908	0.596917	0.00584138	0.5898	0.5928	0.5738	0.5936	0.5785	0.5851	0.5856	0.00804214	0.5998	0.5914	0.5964	0.6	0.5802	0.5831	0.591817	0.00851831	0.5842	0.5922	0.5757	0.5911	0.5788	0.5879	0.584983	0.00667875	0.5955	0.5938	0.6024	0.5992	0.5896	0.5797
Mode: On	Abs430	15.9997	37.3 °C	0.6094	0.6021	0.5869	0.5951	0.5866	0.5925	0.595433	0.00893391	0.6103	0.6008	0.5972	0.5935	0.5986	0.5918	0.5987	0.00657084	0.593	0.5954	0.5763	0.5951	0.5796	0.586	0.587567	0.00825219	0.6034	0.594	0.599	0.6016	0.5818	0.5845	0.59405	0.00905754	0.5869	0.5944	0.5777	0.5925	0.5795	0.5892	0.5867	0.00681264	0.5982	0.596	0.6045	0.6011	0.5907	0.5808
Temperature: 37.0 °C	Abs430	17.9997	37.0 °C	0.6124	0.6024	0.5866	0.596	0.588	0.5935	0.596483	0.0096657	0.6118	0.6041	0.6004	0.5968	0.6016	0.5951	0.601633	0.00595001	0.5972	0.5988	0.5779	0.597	0.5806	0.5874	0.589817	0.00916088	0.6071	0.5972	0.6017	0.6037	0.5838	0.5866	0.596683	0.00949556	0.5906	0.598	0.58	0.5943	0.5803	0.5911	0.58905	0.00738559	0.6024	0.5993	0.6069	0.6032	0.5929	0.5827
Wait for Temperature	Abs430	19.9997	37.2 °C	0.6164	0.6058	0.5898	0.5981	0.5903	0.5953	0.599283	0.0102308	0.6149	0.6051	0.6008	0.5976	0.6037	0.5968	0.60315	0.00661536	0.6009	0.6026	0.5815	0.6009	0.5847	0.5911	0.593617	0.00915913	0.6113	0.6016	0.6056	0.6079	0.5879	0.5906	0.600817	0.00953717	0.5945	0.6021	0.5841	0.5984	0.5835	0.5944	0.592833	0.0075561	0.6064	0.6032	0.6109	0.6073	0.596	0.5856
Minimum Temperature: 36.5 °C	Abs430	21.9997	36.9 °C	0.6204	0.6088	0.5932	0.5996	0.5924	0.5975	0.601983	0.0107741	0.6182	0.6089	0.6045	0.6003	0.6068	0.5989	0.606267	0.00696582	0.6048	0.6039	0.5821	0.603	0.5869	0.5935	0.5957	0.00970134	0.6153	0.6033	0.6068	0.6099	0.59	0.5931	0.603067	0.00980218	0.5973	0.6039	0.5848	0.5994	0.5859	0.5966	0.59465	0.00764899	0.609	0.605	0.612	0.6087	0.5982	0.5879
Maximum Temperature: 37.5 °C	Abs430	23.9997	37.1 °C	0.6243	0.612	0.5956	0.6042	0.5968	0.6009	0.605633	0.0108824	0.6225	0.6128	0.608	0.6028	0.6098	0.6018	0.609617	0.00756741	0.61	0.6082	0.5861	0.6068	0.5896	0.5961	0.599467	0.0102796	0.6206	0.6078	0.6115	0.6121	0.5938	0.5962	0.607	0.0102249	0.6018	0.6079	0.589	0.6033	0.5885	0.5992	0.598283	0.00790883	0.6136	0.6092	0.6166	0.6133	0.601	0.5904
Kinetic Cycle	Abs430	25.9997	37.3 °C	0.6274	0.6176	0.6012	0.6082	0.6005	0.6044	0.609883	0.0106088	0.6265	0.6166	0.6124	0.6076	0.6156	0.6057	0.614067	0.00745591	0.6156	0.613	0.5902	0.6109	0.5925	0.5997	0.60365	0.0109874	0.6263	0.6132	0.6163	0.6149	0.5978	0.6002	0.61145	0.0106948	0.6068	0.6132	0.5931	0.6067	0.5914	0.6025	0.602283	0.00850774	0.6192	0.6143	0.6209	0.6174	0.6043	0.5939
Number of Cycles: 54	Abs430	27.9994	37.4 °C	0.6335	0.6226	0.6055	0.612	0.6036	0.6094	0.614433	0.0114774	0.632	0.6229	0.6184	0.6126	0.6201	0.6095	0.61925	0.00795758	0.6209	0.6171	0.5953	0.6164	0.5988	0.6048	0.608883	0.010689	0.6312	0.618	0.6214	0.6206	0.604	0.6051	0.616717	0.0104412	0.6118	0.6174	0.5981	0.6121	0.5965	0.6071	0.607167	0.00832482	0.6238	0.6186	0.6261	0.6229	0.61	0.5987
Kinetic Interval: 02:00:00	Abs430	29.9994	37.0 °C	0.6397	0.6281	0.6095	0.6167	0.6082	0.6131	0.619217	0.0123127	0.6377	0.6285	0.6236	0.617	0.6251	0.6154	0.62455	0.00812964	0.6268	0.6239	0.6017	0.6193	0.6033	0.6092	0.614033	0.0107587	0.637	0.6247	0.6274	0.6257	0.6086	0.6099	0.622217	0.010962	0.6174	0.6239	0.6036	0.617	0.6005	0.6107	0.612183	0.00894504	0.6301	0.625	0.6316	0.6283	0.6143	0.6024
Fluorescence Intensity	Abs430	31.9994	37.1 °C	0.6455	0.6334	0.6142	0.6227	0.6133	0.6196	0.624783	0.012478	0.6436	0.6341	0.6288	0.6221	0.6294	0.6199	0.62965	0.00857036	0.6315	0.6291	0.606	0.6239	0.6084	0.6155	0.619067	0.0107318	0.6429	0.6302	0.633	0.6305	0.6135	0.6156	0.627617	0.0111466	0.6225	0.6278	0.608	0.6213	0.6047	0.6159	0.6167	0.00892569	0.635	0.63	0.6354	0.6326	0.6189	0.6075
Excitation Wavelength: 585 nm	Abs430	33.9994	37.2 °C	0.652	0.6406	0.6211	0.6285	0.6187	0.6243	0.630867	0.0129112	0.6494	0.6393	0.6341	0.6279	0.6359	0.6265	0.635517	0.00834899	0.6368	0.6347	0.6117	0.6292	0.6131	0.6202	0.624283	0.0108575	0.6489	0.6355	0.639	0.6358	0.6187	0.6207	0.6331	0.0114771	0.6258	0.6321	0.6135	0.6264	0.6078	0.6197	0.620883	0.00902783	0.6414	0.6359	0.6399	0.6383	0.6233	0.6118
Excitation Bandwidth: 9 nm	Abs430	35.9994	37.3 °C	0.659	0.6476	0.626	0.6348	0.6236	0.6299	0.636817	0.0137983	0.6563	0.6466	0.6415	0.6343	0.6419	0.6319	0.642083	0.00879964	0.6419	0.6401	0.6166	0.6356	0.6196	0.6266	0.630067	0.0107167	0.6549	0.6409	0.6444	0.6419	0.6242	0.6277	0.639	0.0113201	0.6301	0.6364	0.6185	0.632	0.6124	0.6261	0.625917	0.00896826	0.6465	0.6408	0.6441	0.6444	0.6292	0.6178
Emission Wavelength: 625 nm	Abs430	37.9994	37.4 °C	0.6653	0.6539	0.6316	0.6414	0.6293	0.6356	0.64285	0.0140779	0.6636	0.6536	0.6482	0.6417	0.6479	0.6382	0.648867	0.00901103	0.6479	0.6475	0.6241	0.6421	0.6255	0.6311	0.636367	0.0108271	0.662	0.6474	0.6522	0.6487	0.6308	0.6336	0.645783	0.0117321	0.6359	0.6425	0.6254	0.6384	0.618	0.6303	0.63175	0.00903875	0.6527	0.6469	0.6502	0.6508	0.6346	0.6225
Emission Bandwidth: 20 nm	Abs430	39.9994	37.4 °C	0.6722	0.6611	0.6381	0.6486	0.6358	0.6436	0.6499	0.0141574	0.6699	0.6601	0.6557	0.6482	0.655	0.6441	0.6555	0.00907811	0.6551	0.6548	0.631	0.6494	0.6321	0.6366	0.643167	0.0112269	0.6702	0.6536	0.6591	0.6563	0.6378	0.6396	0.652767	0.0122847	0.6424	0.6497	0.6314	0.6446	0.6217	0.6355	0.63755	0.01014	0.6589	0.6537	0.6551	0.657	0.6398	0.6275
ReadingMode: Top	Abs430	41.9994	37.0 °C	0.6805	0.6698	0.6467	0.6568	0.6439	0.6506	0.65805	0.01434	0.6772	0.6675	0.6628	0.6561	0.6629	0.6524	0.66315	0.00873813	0.6621	0.6621	0.6386	0.6559	0.6387	0.6433	0.650117	0.0112258	0.6774	0.6606	0.6668	0.6634	0.6456	0.6469	0.660117	0.0121639	0.6489	0.656	0.6386	0.6512	0.6283	0.6415	0.644083	0.0100171	0.6647	0.6604	0.6621	0.6645	0.6459	0.6338
Lag Time: 0 μs	Abs430	43.9994	37.2 °C	0.6885	0.6781	0.6551	0.6646	0.6514	0.6578	0.665917	0.0145175	0.6848	0.6757	0.6722	0.6647	0.6714	0.6601	0.671483	0.00861659	0.6692	0.67	0.6467	0.6636	0.6468	0.6521	0.658067	0.0108509	0.6844	0.6681	0.6742	0.6713	0.6537	0.6559	0.667933	0.0115687	0.655	0.6624	0.6451	0.6579	0.6353	0.6494	0.65085	0.00977031	0.6715	0.6671	0.6693	0.6718	0.6536	0.6416
Integration Time: 20 μs	Abs430	45.9994	37.1 °C	0.696	0.6869	0.6641	0.6732	0.6598	0.6665	0.674417	0.0141839	0.6923	0.684	0.6809	0.6733	0.6797	0.6677	0.67965	0.00852801	0.6771	0.6785	0.6558	0.6726	0.6557	0.6599	0.6666	0.0106602	0.6919	0.6761	0.6836	0.6806	0.6625	0.6638	0.676417	0.0115047	0.6628	0.6697	0.6538	0.6668	0.644	0.6567	0.658967	0.00945614	0.6791	0.6752	0.6784	0.6809	0.661	0.6494
Number of Reads: 25	Abs430	47.9992	37.1 °C	0.7024	0.6932	0.6712	0.681	0.668	0.6755	0.681883	0.0133971	0.6991	0.6921	0.6893	0.6821	0.6883	0.677	0.687983	0.00771503	0.684	0.6874	0.6641	0.681	0.6641	0.6675	0.674683	0.010621	0.6979	0.684	0.692	0.6888	0.6709	0.6714	0.684167	0.0110495	0.6704	0.6784	0.6616	0.6748	0.652	0.6645	0.66695	0.00962034	0.6862	0.6828	0.6868	0.6893	0.6691	0.6568
Settle Time: 0 ms	Abs430	49.9992	37.3 °C	0.7087	0.7004	0.6798	0.6889	0.677	0.6825	0.68955	0.012547	0.7048	0.6982	0.6961	0.6896	0.696	0.6856	0.69505	0.00672302	0.6898	0.6953	0.6721	0.6898	0.6723	0.6767	0.682667	0.0101597	0.7038	0.6911	0.7002	0.6973	0.6783	0.6799	0.691767	0.0106691	0.6766	0.6865	0.6697	0.6831	0.6606	0.6734	0.674983	0.00936406	0.6931	0.6902	0.6954	0.6973	0.6771	0.6654
Gain: Manual	Abs430	51.9992	37.4 °C	0.7133	0.7053	0.6859	0.6947	0.6836	0.6888	0.695267	0.0117631	0.7104	0.7052	0.7034	0.6977	0.7036	0.6928	0.702183	0.00613593	0.6945	0.7001	0.6777	0.6968	0.6796	0.6846	0.688883	0.00948291	0.7076	0.6957	0.706	0.7038	0.6837	0.6871	0.697317	0.0101547	0.6821	0.6921	0.6756	0.6898	0.6683	0.6817	0.6816	0.008839	0.6979	0.6956	0.7019	0.7035	0.6845	0.673
Gain Value: 150	Abs430	53.9992	37.2 °C	0.7169	0.7099	0.6914	0.7006	0.6909	0.6953	0.700833	0.0105705	0.7146	0.7099	0.7084	0.7029	0.7093	0.6986	0.707283	0.0056623	0.6984	0.7061	0.6835	0.7038	0.6849	0.6909	0.6946	0.00961582	0.7115	0.7011	0.7126	0.7111	0.6887	0.6926	0.702933	0.0104523	0.6872	0.6984	0.6832	0.6978	0.6757	0.6889	0.688533	0.00869797	0.7033	0.7011	0.7098	0.7108	0.6912	0.6793
Z-Position: Manual	Abs430	55.9992	37.1 °C	0.7172	0.7138	0.6963	0.7051	0.6965	0.7009	0.704967	0.00884345	0.719	0.7142	0.713	0.7076	0.7141	0.7047	0.7121	0.00513498	0.7002	0.7107	0.6874	0.708	0.6896	0.6952	0.698517	0.00954241	0.7126	0.705	0.7164	0.7147	0.6921	0.696	0.706133	0.0102129	0.6921	0.7031	0.687	0.7026	0.6815	0.6939	0.693367	0.0085233	0.707	0.706	0.7146	0.7148	0.6961	0.6837
Z-Position height: 20000 μm	Abs430	57.9992	37.1 °C	0.7178	0.7164	0.7	0.7087	0.7011	0.7048	0.708133	0.00760044	0.7219	0.7176	0.7166	0.7117	0.7188	0.7097	0.71605	0.00455489	0.7017	0.7134	0.691	0.7124	0.6933	0.7002	0.702	0.00936098	0.7137	0.7069	0.7201	0.7188	0.695	0.7001	0.7091	0.0102069	0.6951	0.7072	0.6912	0.7073	0.6867	0.6995	0.697833	0.00843271	0.7105	0.7105	0.7195	0.7192	0.7007	0.6888
Label: mCherry	Abs430	59.9992	37.1 °C	0.7169	0.7167	0.7008	0.7103	0.7032	0.7061	0.709	0.00682173	0.7231	0.7207	0.7193	0.7143	0.7211	0.7129	0.718567	0.0040589	0.7005	0.715	0.6943	0.7153	0.6946	0.7042	0.703983	0.00941731	0.7129	0.7081	0.7216	0.7211	0.6969	0.7041	0.710783	0.0097214	0.6962	0.7085	0.6935	0.7109	0.6918	0.7037	0.700767	0.00806416	0.7118	0.7124	0.7215	0.7217	0.705	0.6932
Absorbance	Abs430	61.9992	37.1 °C	0.7158	0.7163	0.7013	0.7129	0.7049	0.7079	0.70985	0.00612723	0.7222	0.7217	0.719	0.7143	0.7211	0.7127	0.7185	0.00405512	0.6999	0.7143	0.6958	0.7157	0.6953	0.7044	0.704233	0.00897277	0.7122	0.7086	0.7219	0.7217	0.6961	0.7054	0.710983	0.00993849	0.6965	0.7089	0.6942	0.7138	0.6925	0.7062	0.702017	0.0087844	0.7127	0.7147	0.7232	0.7238	0.7071	0.6951
Measurement Wavelength: 430 nm	Abs430	63.9992	37.2 °C	0.716	0.7152	0.7016	0.7125	0.7048	0.7079	0.709667	0.0058418	0.7222	0.7212	0.7194	0.7153	0.7228	0.7147	0.719267	0.00350523	0.6987	0.7134	0.6954	0.7147	0.6943	0.704	0.703417	0.00891009	0.7109	0.7074	0.7199	0.72	0.6955	0.7039	0.7096	0.00950873	0.6951	0.7077	0.6921	0.7111	0.6926	0.7048	0.700567	0.00830414	0.711	0.714	0.7225	0.7228	0.7075	0.6941
Measurement Bandwidth: 9 nm	Abs430	65.9989	37.2 °C	0.7155	0.7145	0.7002	0.7103	0.7026	0.7079	0.7085	0.00620161	0.7211	0.7205	0.7189	0.714	0.7208	0.7139	0.7182	0.00337876	0.6985	0.7133	0.6962	0.7161	0.6955	0.7046	0.704033	0.0089061	0.7107	0.707	0.7187	0.7213	0.6963	0.7051	0.70985	0.00921341	0.6945	0.7074	0.6921	0.7125	0.6936	0.7054	0.700917	0.00858776	0.7104	0.7136	0.7231	0.7226	0.709	0.6959
Number of Reads: 25	Abs430	67.9989	36.9 °C	0.7157	0.7133	0.7004	0.7102	0.7024	0.7056	0.707933	0.00611675	0.7208	0.7198	0.7182	0.7133	0.7199	0.7135	0.717583	0.00334749	0.6985	0.7131	0.6955	0.7146	0.6941	0.7028	0.7031	0.00885731	0.711	0.7076	0.7173	0.72	0.695	0.7039	0.709133	0.00914061	0.6943	0.7073	0.6909	0.7115	0.6921	0.7036	0.69995	0.00867404	0.7106	0.7135	0.722	0.722	0.708	0.6943
Settle Time: 100 ms	Abs430	69.9989	37.0 °C	0.7174	0.713	0.6986	0.7096	0.7024	0.7068	0.707967	0.00688583	0.7202	0.7196	0.7179	0.7122	0.7196	0.7121	0.716933	0.003784	0.6985	0.7121	0.695	0.7133	0.6929	0.7022	0.702333	0.00863867	0.7099	0.7055	0.7171	0.7201	0.6938	0.7035	0.708317	0.0095955	0.6941	0.7068	0.6899	0.7103	0.6905	0.7034	0.699167	0.00879538	0.7107	0.7128	0.7217	0.7207	0.7062	0.6932
Label: Abs430	Abs430	71.9989	37.4 °C	0.7166	0.7133	0.699	0.7091	0.7016	0.7055	0.707517	0.00678334	0.7194	0.7183	0.7168	0.7128	0.7192	0.7128	0.71655	0.00304615	0.6992	0.7124	0.6948	0.7128	0.6929	0.7028	0.702483	0.00856187	0.7113	0.7052	0.716	0.72	0.6937	0.7004	0.707767	0.00988588	0.6945	0.7064	0.689	0.71	0.6905	0.7008	0.698533	0.00860457	0.7109	0.7127	0.721	0.72	0.7051	0.6918
Absorbance	Abs430	73.9989	37.0 °C	0.7156	0.7126	0.7003	0.7079	0.7021	0.7055	0.707333	0.00594329	0.7195	0.7187	0.7171	0.712	0.7199	0.7112	0.7164	0.00384812	0.6993	0.7116	0.6934	0.7123	0.6931	0.702	0.70195	0.00846989	0.7103	0.704	0.7155	0.7185	0.6939	0.7015	0.707283	0.00922787	0.6945	0.7063	0.6881	0.7089	0.6911	0.7006	0.69825	0.00838993	0.7095	0.7118	0.7205	0.7189	0.7049	0.6916
Measurement Wavelength: 560 nm	Abs430	75.9989	37.3 °C	0.7155	0.7136	0.701	0.7089	0.7016	0.7029	0.70725	0.00634058	0.7191	0.7179	0.7172	0.7118	0.7189	0.7112	0.716017	0.00357067	0.6998	0.7134	0.6949	0.7127	0.6934	0.7011	0.70255	0.00863313	0.7109	0.7058	0.7154	0.7181	0.6941	0.6993	0.707267	0.00933481	0.6954	0.7072	0.6882	0.7089	0.6913	0.7001	0.698517	0.00841366	0.7089	0.7127	0.722	0.7191	0.7046	0.6904
Measurement Bandwidth: 9 nm	Abs430	77.9989	37.2 °C	0.7147	0.7126	0.7023	0.7081	0.7035	0.7035	0.70745	0.00523899	0.72	0.7183	0.7176	0.7116	0.7193	0.7109	0.716283	0.0039907	0.6992	0.7129	0.6944	0.7134	0.6944	0.7008	0.702517	0.00862518	0.7112	0.7062	0.7165	0.7191	0.6945	0.7007	0.708033	0.0094284	0.6951	0.7079	0.6875	0.7086	0.6938	0.7002	0.69885	0.00833277	0.7102	0.712	0.7222	0.7185	0.7035	0.6894
Number of Reads: 25	Abs430	79.9989	37.0 °C	0.7159	0.715	0.7018	0.7092	0.7036	0.7048	0.708383	0.00600014	0.7208	0.7178	0.7171	0.7127	0.7201	0.7117	0.7167	0.00376138	0.6996	0.7141	0.6958	0.7143	0.6953	0.7015	0.703433	0.00865694	0.7107	0.7077	0.7159	0.719	0.6945	0.7004	0.708033	0.00928217	0.6949	0.7086	0.6876	0.7085	0.6938	0.6994	0.6988	0.00843967	0.7096	0.7131	0.7225	0.7184	0.7037	0.6891
Settle Time: 0 ms	Abs430	81.9989	37.2 °C	0.7154	0.7147	0.7025	0.7103	0.7043	0.7048	0.708667	0.00559381	0.7224	0.7188	0.7195	0.7147	0.7211	0.7119	0.718067	0.00399833	0.699	0.7139	0.6948	0.7156	0.6963	0.7033	0.703817	0.00896424	0.7112	0.7071	0.7148	0.7209	0.6958	0.7019	0.708617	0.00902738	0.6956	0.7081	0.6879	0.7079	0.6954	0.7008	0.699283	0.0079058	0.7097	0.7125	0.7217	0.7198	0.7054	0.6905
Label: Abs560	Abs430	83.9986	37.1 °C	0.7165	0.7164	0.7029	0.7121	0.7039	0.7051	0.709483	0.00628726	0.7221	0.7192	0.718	0.7161	0.7238	0.7118	0.7185	0.00429977	0.7008	0.7156	0.6973	0.7183	0.6971	0.7035	0.705433	0.00927053	0.7123	0.7093	0.7171	0.7226	0.6974	0.7014	0.710017	0.00946222	0.6964	0.7096	0.6896	0.7101	0.6953	0.7008	0.7003	0.00821559	0.7103	0.7134	0.7229	0.7207	0.7069	0.6911
	Abs430	85.9986	37.3 °C	0.7165	0.7164	0.7031	0.7117	0.7047	0.7068	0.709867	0.00586401	0.7232	0.7208	0.7205	0.7169	0.7241	0.713	0.71975	0.00415151	0.7022	0.716	0.6987	0.7179	0.6976	0.7048	0.7062	0.00873041	0.7142	0.7102	0.7177	0.7233	0.6982	0.7037	0.711217	0.0092077	0.6972	0.71	0.6905	0.7106	0.6951	0.7005	0.70065	0.00815077	0.7126	0.7157	0.7242	0.7216	0.7071	0.6913
	Abs430	87.9986	37.1 °C	0.7175	0.7186	0.7055	0.712	0.7077	0.7063	0.711267	0.00572387	0.7234	0.722	0.7207	0.7173	0.7242	0.7146	0.720367	0.0037238	0.7022	0.7176	0.701	0.7199	0.699	0.705	0.70745	0.0089955	0.7152	0.7112	0.7201	0.7242	0.6993	0.7023	0.71205	0.00980505	0.6981	0.7121	0.6931	0.712	0.6971	0.7005	0.70215	0.00803187	0.7127	0.7149	0.724	0.7225	0.7072	0.6918
	Abs430	89.9986	37.3 °C	0.7177	0.7181	0.7064	0.7138	0.707	0.705	0.711333	0.00592678	0.7244	0.7224	0.7229	0.7192	0.7253	0.7159	0.721683	0.0035233	0.7037	0.717	0.7031	0.7213	0.6998	0.707	0.70865	0.00855681	0.715	0.7136	0.7202	0.7249	0.7006	0.7047	0.713167	0.00916835	0.6982	0.7109	0.6914	0.7113	0.6977	0.7024	0.701983	0.00788858	0.713	0.7154	0.7243	0.7221	0.7075	0.6923
	Abs430	91.9986	37.1 °C	0.7185	0.7194	0.7066	0.7151	0.7101	0.7069	0.712767	0.00568987	0.7252	0.7253	0.7243	0.72	0.7263	0.7155	0.722767	0.00418649	0.7051	0.7183	0.7033	0.722	0.7024	0.7074	0.70975	0.00831787	0.716	0.714	0.7241	0.7263	0.7015	0.7035	0.714233	0.010232	0.6991	0.7114	0.6936	0.7127	0.6987	0.7011	0.702767	0.00761569	0.7133	0.7171	0.7251	0.7227	0.7092	0.6924
	Abs560	2	37.1 °C	0.5116	0.5133	0.5091	0.5144	0.5142	0.5156	0.513033	0.00234151	0.5021	0.5008	0.4986	0.4986	0.5016	0.5018	0.500583	0.00159551	0.4664	0.4633	0.4669	0.4648	0.4654	0.4633	0.465017	0.00151976	0.4606	0.4623	0.4671	0.4703	0.4553	0.4608	0.462733	0.00529251	0.4462	0.4564	0.4476	0.4588	0.4642	0.4606	0.455633	0.00724145	0.4591	0.4616	0.4686	0.4668	0.4616	0.4645
	Abs560	4	37.3 °C	0.5128	0.5167	0.5125	0.519	0.5186	0.5199	0.516583	0.00322206	0.5146	0.5154	0.5144	0.5135	0.5177	0.5167	0.515383	0.00156386	0.4868	0.4934	0.4819	0.4948	0.491	0.4911	0.489833	0.00474328	0.4915	0.4916	0.4963	0.5001	0.4824	0.4879	0.491633	0.00620763	0.4743	0.4853	0.4756	0.4883	0.489	0.4895	0.483667	0.00691973	0.4843	0.4891	0.4973	0.4953	0.4902	0.4854
	Abs560	6	37.1 °C	0.5093	0.5156	0.511	0.5175	0.5139	0.5185	0.5143	0.00362271	0.5159	0.5188	0.5183	0.5189	0.5212	0.5212	0.51905	0.00199073	0.4964	0.508	0.4952	0.5107	0.5025	0.506	0.503133	0.0062902	0.5026	0.5051	0.5114	0.5145	0.4955	0.5014	0.505083	0.00693034	0.487	0.5	0.4909	0.5048	0.5012	0.5046	0.498083	0.0074217	0.4958	0.503	0.5124	0.5107	0.5053	0.4989
	Abs560	8	37.3 °C	0.5039	0.5123	0.5056	0.5155	0.5126	0.5154	0.510883	0.00496686	0.5119	0.5173	0.5177	0.5181	0.5206	0.5198	0.517567	0.00305527	0.4965	0.5106	0.4992	0.5166	0.5052	0.5103	0.5064	0.00759184	0.5025	0.5078	0.5153	0.5193	0.4986	0.5059	0.508233	0.00779376	0.4887	0.5034	0.4951	0.51	0.5035	0.509	0.501617	0.00825625	0.4973	0.5054	0.5165	0.5146	0.5097	0.5026
	Abs560	9.99972	37.4 °C	0.4965	0.5072	0.5012	0.5114	0.5087	0.5109	0.505983	0.00591926	0.5065	0.5139	0.5151	0.5162	0.518	0.5167	0.5144	0.00411437	0.4913	0.5084	0.498	0.5156	0.5027	0.5087	0.504117	0.0086592	0.4972	0.5053	0.5139	0.5176	0.4963	0.5043	0.505767	0.00862036	0.485	0.5017	0.4939	0.509	0.5012	0.5074	0.4997	0.00896393	0.4933	0.5034	0.5151	0.5134	0.5087	0.5014
	Abs560	11.9997	37.2 °C	0.4887	0.5018	0.4974	0.5061	0.504	0.5065	0.50075	0.00677901	0.4993	0.5086	0.5109	0.5116	0.5142	0.5121	0.50945	0.00529254	0.4847	0.5042	0.4944	0.5135	0.4988	0.5064	0.500333	0.0100705	0.49	0.5008	0.5109	0.515	0.4931	0.5009	0.501783	0.00973435	0.4796	0.4976	0.4913	0.5066	0.4973	0.5045	0.49615	0.00979566	0.4878	0.4994	0.5122	0.5105	0.506	0.498
	Abs560	13.9997	37.4 °C	0.4803	0.4944	0.4897	0.5002	0.498	0.4995	0.493683	0.0076214	0.4911	0.5027	0.505	0.5065	0.5089	0.5072	0.503567	0.00645714	0.4763	0.4982	0.49	0.5094	0.4937	0.5017	0.494883	0.011303	0.4804	0.4944	0.5055	0.5097	0.4875	0.4963	0.495633	0.0109123	0.4719	0.4917	0.4864	0.5025	0.4919	0.5	0.490733	0.0109553	0.4799	0.4931	0.5071	0.5054	0.5015	0.4935
	Abs560	15.9997	37.2 °C	0.4705	0.4875	0.4849	0.4946	0.4908	0.4921	0.486733	0.00865671	0.4826	0.4944	0.4974	0.5003	0.5017	0.5003	0.496117	0.00711995	0.4666	0.4914	0.4838	0.5036	0.4868	0.4958	0.488	0.0125921	0.4705	0.4875	0.4993	0.5038	0.4799	0.4905	0.488583	0.0122772	0.4633	0.4846	0.4803	0.4965	0.4857	0.4943	0.484117	0.011897	0.471	0.4859	0.5001	0.4988	0.4954	0.488
	Abs560	17.9997	37.1 °C	0.4599	0.4774	0.4756	0.4862	0.4839	0.4832	0.4777	0.0096154	0.4713	0.4875	0.4905	0.4942	0.4957	0.4947	0.488983	0.00918921	0.4564	0.4822	0.4771	0.4962	0.4782	0.4873	0.479567	0.0133271	0.4589	0.4784	0.492	0.4964	0.4712	0.4827	0.479933	0.0137509	0.4541	0.4761	0.4735	0.4901	0.4782	0.487	0.4765	0.0127202	0.4613	0.4771	0.4924	0.4915	0.4886	0.4809
	Abs560	19.9997	37.0 °C	0.4488	0.468	0.469	0.4777	0.4769	0.4759	0.469383	0.0108983	0.461	0.4777	0.4812	0.4852	0.4869	0.4856	0.4796	0.00972399	0.4445	0.4735	0.4695	0.4897	0.4712	0.4805	0.471483	0.0151613	0.4462	0.4693	0.4838	0.4886	0.4629	0.4754	0.471033	0.0153394	0.4438	0.4669	0.4663	0.4834	0.4712	0.4802	0.468633	0.0140255	0.4505	0.468	0.4845	0.4835	0.4814	0.4735
	Abs560	21.9997	37.1 °C	0.4358	0.4561	0.4594	0.4675	0.4683	0.4656	0.458783	0.0122379	0.4493	0.4682	0.472	0.476	0.4775	0.4785	0.47025	0.0109531	0.4315	0.4613	0.4595	0.4799	0.4609	0.4704	0.460583	0.0162304	0.4316	0.4571	0.4728	0.4783	0.4504	0.4652	0.459233	0.0169078	0.4322	0.4556	0.4564	0.4736	0.4618	0.4706	0.458367	0.0147629	0.4375	0.4564	0.4737	0.4727	0.4719	0.4637
	Abs560	23.9997	37.3 °C	0.4201	0.443	0.4473	0.4557	0.4565	0.4541	0.446117	0.013794	0.4364	0.4564	0.4608	0.4656	0.4667	0.4683	0.459033	0.0119172	0.4178	0.4501	0.4493	0.4689	0.4504	0.4607	0.449533	0.017366	0.4168	0.4453	0.4622	0.4649	0.4388	0.4547	0.447117	0.0178484	0.4207	0.4442	0.4466	0.4638	0.453	0.4614	0.448283	0.0155911	0.4245	0.4452	0.4626	0.4613	0.4623	0.4546
	Abs560	25.9997	37.0 °C	0.4024	0.4278	0.4333	0.4425	0.4441	0.4409	0.431833	0.015692	0.4208	0.4431	0.4475	0.4521	0.4535	0.4565	0.445583	0.0130259	0.4016	0.4357	0.4373	0.4573	0.4367	0.4487	0.436217	0.0189754	0.3994	0.4305	0.4487	0.4506	0.4247	0.4419	0.432633	0.0191768	0.407	0.4306	0.4349	0.4527	0.4421	0.4498	0.436183	0.0165994	0.4101	0.4314	0.4497	0.4483	0.4511	0.4428
	Abs560	27.9994	37.3 °C	0.384	0.4117	0.4179	0.4262	0.4309	0.4258	0.416083	0.0171356	0.4041	0.4271	0.4319	0.4379	0.4385	0.4423	0.4303	0.0139157	0.3836	0.4198	0.4233	0.442	0.4223	0.4343	0.420883	0.0201246	0.3805	0.4144	0.4334	0.4348	0.4093	0.4274	0.416633	0.0204522	0.3912	0.4152	0.4209	0.4391	0.4294	0.437	0.422133	0.0177096	0.3929	0.4156	0.4346	0.4334	0.4371	0.4295
	Abs560	29.9994	37.2 °C	0.3652	0.3939	0.4007	0.41	0.4139	0.4096	0.398883	0.0180368	0.3858	0.4103	0.4156	0.4203	0.4214	0.4271	0.413417	0.0146663	0.3656	0.4021	0.4069	0.4235	0.4067	0.4186	0.4039	0.0204314	0.3623	0.3971	0.4163	0.4185	0.393	0.4112	0.399733	0.0210317	0.3745	0.3991	0.4051	0.424	0.4157	0.4222	0.406767	0.0185347	0.3759	0.3991	0.4183	0.4172	0.4221	0.4144
	Abs560	31.9994	37.1 °C	0.3456	0.3747	0.3807	0.3915	0.3976	0.3919	0.380333	0.0189467	0.367	0.3927	0.3979	0.4036	0.4042	0.4104	0.395967	0.0154133	0.346	0.3858	0.39	0.4045	0.3898	0.4022	0.386383	0.021139	0.3435	0.3798	0.399	0.4011	0.3761	0.3945	0.382333	0.021593	0.3576	0.3822	0.3894	0.4074	0.3992	0.4066	0.3904	0.0188306	0.3586	0.3828	0.4009	0.4009	0.4052	0.3987
	Abs560	33.9994	37.0 °C	0.3257	0.3556	0.3631	0.3734	0.3797	0.3757	0.3622	0.0199527	0.3473	0.3736	0.3784	0.384	0.3857	0.3923	0.376883	0.0158386	0.3262	0.3677	0.3728	0.3874	0.3729	0.3857	0.368783	0.0222726	0.324	0.3621	0.3813	0.384	0.3596	0.3777	0.364783	0.0223887	0.3396	0.3647	0.3735	0.3917	0.3836	0.3914	0.374083	0.019891	0.3414	0.3663	0.3835	0.3844	0.3889	0.383
	Abs560	35.9994	37.3 °C	0.3075	0.3362	0.3463	0.3563	0.3627	0.3594	0.344733	0.0206557	0.3278	0.3539	0.3589	0.3657	0.3667	0.3749	0.357983	0.0164332	0.3062	0.3482	0.3535	0.3681	0.3545	0.3668	0.34955	0.0226399	0.3044	0.3426	0.3612	0.3652	0.3416	0.3601	0.34585	0.0226267	0.3208	0.3469	0.3555	0.3737	0.3657	0.3757	0.356383	0.0205752	0.3222	0.3475	0.3644	0.3658	0.3705	0.3666
	Abs560	37.9994	36.8 °C	0.2882	0.3176	0.3286	0.3389	0.3471	0.3433	0.327283	0.0219417	0.3083	0.3343	0.3395	0.3464	0.3482	0.3567	0.3389	0.0168372	0.2879	0.329	0.3346	0.3487	0.3373	0.3496	0.331183	0.0226862	0.2844	0.3232	0.3414	0.3455	0.3236	0.3429	0.326833	0.0229914	0.3053	0.3301	0.3383	0.3553	0.3498	0.3607	0.339917	0.0203154	0.3044	0.3301	0.3451	0.3468	0.3525	0.3512
	Abs560	39.9994	37.2 °C	0.2671	0.2954	0.3092	0.3182	0.3274	0.3237	0.306833	0.0225909	0.2887	0.3144	0.3195	0.3278	0.3292	0.3388	0.319733	0.017377	0.2687	0.3089	0.3154	0.329	0.3182	0.331	0.311867	0.022735	0.2638	0.3021	0.3213	0.3266	0.3034	0.3236	0.3068	0.0235252	0.2886	0.3118	0.3209	0.3378	0.3336	0.3442	0.322817	0.0204639	0.2866	0.3116	0.328	0.3279	0.3342	0.3341
	Abs560	41.9994	37.0 °C	0.2457	0.2731	0.2878	0.2966	0.3085	0.304	0.28595	0.0233937	0.2682	0.2923	0.297	0.3051	0.3067	0.3173	0.297767	0.0168511	0.2481	0.2875	0.2953	0.3086	0.2988	0.3114	0.291617	0.0230462	0.2422	0.2799	0.2994	0.3055	0.2816	0.3027	0.285217	0.0237067	0.2705	0.2923	0.3012	0.3193	0.3174	0.3261	0.304467	0.0208218	0.2683	0.2919	0.3089	0.3072	0.3145	0.3156
	Abs560	43.9994	37.1 °C	0.2235	0.2495	0.2656	0.2734	0.2871	0.2815	0.263433	0.0235769	0.2467	0.2694	0.2738	0.2823	0.2833	0.296	0.27525	0.0167122	0.2265	0.2637	0.2723	0.2847	0.2748	0.2881	0.26835	0.0223053	0.2203	0.2556	0.2752	0.2805	0.2573	0.2787	0.261267	0.0227776	0.2511	0.27	0.2793	0.2968	0.2964	0.3049	0.283083	0.0202478	0.2478	0.2699	0.286	0.2832	0.2919	0.2938
	Abs560	45.9994	37.2 °C	0.2021	0.2261	0.2426	0.2499	0.2649	0.259	0.240767	0.0232889	0.225	0.2458	0.2496	0.2579	0.2592	0.2722	0.251617	0.0159186	0.2053	0.24	0.249	0.2597	0.2512	0.265	0.245033	0.0213148	0.1988	0.2319	0.2506	0.2557	0.2331	0.2549	0.2375	0.021698	0.2313	0.2482	0.2568	0.2739	0.2749	0.2829	0.261333	0.0195045	0.2273	0.2483	0.2626	0.2592	0.2697	0.2717
	Abs560	47.9992	37.3 °C	0.1818	0.2016	0.2179	0.2241	0.2403	0.2337	0.216567	0.0216706	0.2037	0.2225	0.2257	0.2339	0.2351	0.2485	0.228233	0.0150411	0.1851	0.2159	0.2249	0.2346	0.2264	0.2398	0.221117	0.0194808	0.1789	0.2084	0.2254	0.2309	0.2086	0.2299	0.213683	0.0198005	0.2109	0.2252	0.2331	0.2495	0.2521	0.2587	0.23825	0.0183381	0.2068	0.225	0.2391	0.2348	0.2457	0.2477
	Abs560	49.9992	37.1 °C	0.1648	0.1801	0.1952	0.2003	0.216	0.2106	0.1945	0.0192096	0.1837	0.1985	0.201	0.2089	0.2094	0.2228	0.20405	0.0130991	0.1679	0.1934	0.202	0.21	0.2029	0.2161	0.198717	0.0169453	0.1624	0.1871	0.2019	0.2067	0.1869	0.2066	0.191933	0.0170494	0.1916	0.2037	0.2103	0.2255	0.2296	0.2353	0.216	0.0168928	0.1879	0.2038	0.2163	0.2115	0.2231	0.225
	Abs560	51.9992	37.0 °C	0.1513	0.162	0.1747	0.1788	0.1941	0.1884	0.174883	0.0160593	0.1662	0.1778	0.1796	0.1862	0.1869	0.1996	0.182717	0.0111478	0.154	0.1722	0.1792	0.1858	0.1797	0.1913	0.177033	0.0130084	0.1496	0.1676	0.1789	0.1835	0.1664	0.183	0.1715	0.0130525	0.1737	0.1821	0.1872	0.2008	0.2052	0.2098	0.193133	0.0142601	0.1701	0.183	0.1929	0.1885	0.1987	0.2007
	Abs560	53.9992	37.4 °C	0.1421	0.149	0.1588	0.1619	0.1748	0.1704	0.1595	0.0124271	0.1525	0.1607	0.162	0.167	0.1675	0.1781	0.164633	0.00854158	0.1439	0.1559	0.1606	0.1658	0.1611	0.1712	0.15975	0.00934125	0.1405	0.1528	0.1611	0.1646	0.1513	0.1647	0.155833	0.0094665	0.158	0.1645	0.1679	0.1794	0.1836	0.188	0.173567	0.0118292	0.156	0.1656	0.1735	0.1693	0.1782	0.1806
	Abs560	55.9992	37.4 °C	0.136	0.1392	0.146	0.1476	0.1581	0.1548	0.14695	0.00857012	0.143	0.1486	0.1491	0.153	0.1535	0.1618	0.1515	0.00630492	0.1376	0.1445	0.147	0.1508	0.1473	0.1545	0.14695	0.00575109	0.1346	0.1424	0.1479	0.1504	0.1406	0.15	0.144317	0.00622974	0.1471	0.1513	0.1531	0.162	0.1655	0.1689	0.157983	0.00870366	0.1456	0.1525	0.1579	0.1548	0.1611	0.1636
	Abs560	57.9992	37.1 °C	0.1322	0.1337	0.1383	0.1389	0.1468	0.1453	0.1392	0.00591811	0.1366	0.1392	0.1394	0.1414	0.1419	0.1479	0.141067	0.00383962	0.1334	0.1371	0.1386	0.1414	0.1391	0.1439	0.138917	0.0036019	0.131	0.1363	0.1394	0.1414	0.1347	0.1408	0.137267	0.00402277	0.139	0.1422	0.1428	0.1495	0.1526	0.1546	0.146783	0.00632089	0.1381	0.143	0.1466	0.1445	0.1489	0.1508
	Abs560	59.9992	37.1 °C	0.1294	0.1299	0.1326	0.133	0.1387	0.1373	0.133483	0.00380285	0.1322	0.134	0.134	0.1346	0.1354	0.1397	0.134983	0.00253962	0.1307	0.1314	0.1331	0.1338	0.1317	0.135	0.132617	0.00163146	0.1282	0.131	0.1331	0.134	0.1292	0.1335	0.1315	0.00241826	0.1334	0.1353	0.1351	0.1398	0.1421	0.1437	0.138233	0.00422074	0.1329	0.1357	0.1382	0.1368	0.1389	0.1405
	Abs560	61.9992	37.2 °C	0.1283	0.1279	0.1294	0.1298	0.134	0.1337	0.130517	0.00267538	0.1293	0.1302	0.13	0.1304	0.1309	0.1331	0.13065	0.00130958	0.1291	0.1286	0.1292	0.1298	0.128	0.1313	0.129333	0.00113783	0.1267	0.1283	0.1299	0.1303	0.1263	0.1301	0.1286	0.00177876	0.1299	0.1314	0.1306	0.1342	0.1361	0.1372	0.133233	0.00304281	0.1296	0.1317	0.1329	0.1317	0.1333	0.1348
	Abs560	63.9992	37.1 °C	0.1266	0.1257	0.127	0.1274	0.1307	0.1303	0.12795	0.00205791	0.1273	0.1282	0.1279	0.1285	0.1283	0.1301	0.128383	0.000938971	0.1278	0.1266	0.1273	0.1271	0.1262	0.1274	0.127067	0.000578504	0.1252	0.126	0.1274	0.1273	0.1248	0.1269	0.126267	0.00110574	0.1274	0.1285	0.1276	0.1304	0.132	0.132	0.12965	0.00210689	0.1273	0.1286	0.1296	0.129	0.1293	0.1303
	Abs560	65.9989	37.3 °C	0.126	0.1254	0.1258	0.1257	0.1288	0.128	0.126617	0.00141763	0.1259	0.1264	0.1259	0.1264	0.126	0.1277	0.126383	0.000685322	0.127	0.1257	0.1265	0.1262	0.1248	0.1263	0.126083	0.000757408	0.1247	0.1252	0.126	0.1264	0.1239	0.126	0.125367	0.00094798	0.126	0.1274	0.1262	0.1284	0.1296	0.13	0.127933	0.00169076	0.1257	0.127	0.1275	0.1274	0.1272	0.1282
	Abs560	67.9989	37.3 °C	0.1263	0.1248	0.1256	0.1249	0.1268	0.1268	0.125867	0.000902589	0.1251	0.1255	0.1253	0.1255	0.1256	0.1257	0.12545	0.000216795	0.1266	0.1246	0.1247	0.1247	0.1244	0.1246	0.124933	0.000823812	0.1243	0.1243	0.1246	0.125	0.1233	0.1246	0.12435	0.000575326	0.1248	0.1257	0.1244	0.1266	0.1276	0.1277	0.126133	0.00139952	0.125	0.1253	0.1257	0.1254	0.1255	0.1266
	Abs560	69.9989	36.9 °C	0.1255	0.1237	0.1243	0.1237	0.1255	0.1258	0.12475	0.000962808	0.1247	0.1255	0.1253	0.1241	0.1245	0.1248	0.124817	0.000515429	0.1266	0.1247	0.1248	0.1245	0.1236	0.1233	0.124583	0.00116175	0.1242	0.124	0.1248	0.1247	0.123	0.1239	0.1241	0.000651153	0.1244	0.125	0.1241	0.1259	0.1262	0.1259	0.12525	0.000878066	0.1243	0.1247	0.1247	0.1254	0.1241	0.1248
	Abs560	71.9989	37.0 °C	0.1262	0.1238	0.1244	0.1238	0.1261	0.1255	0.124967	0.00110755	0.1245	0.1246	0.1241	0.1233	0.1242	0.1241	0.124133	0.000458984	0.126	0.1246	0.1249	0.1244	0.1231	0.1233	0.124383	0.00107223	0.1238	0.1241	0.1246	0.125	0.1231	0.1236	0.124033	0.000688961	0.1239	0.1248	0.1238	0.1255	0.1257	0.1251	0.1248	0.0008	0.1236	0.1243	0.1248	0.125	0.124	0.1239
	Abs560	73.9989	37.1 °C	0.1251	0.1239	0.1248	0.1236	0.1254	0.1252	0.124667	0.000742069	0.1241	0.1243	0.124	0.1236	0.1235	0.1243	0.123967	0.00034448	0.1258	0.1241	0.1238	0.1235	0.1227	0.1226	0.12375	0.00116748	0.1237	0.1241	0.1238	0.124	0.1225	0.1232	0.12355	0.000602495	0.1238	0.1243	0.1234	0.1248	0.1249	0.1242	0.124233	0.000575036	0.1234	0.1236	0.1241	0.1237	0.1227	0.1234
	Abs560	75.9989	37.1 °C	0.1253	0.1243	0.1262	0.1243	0.1261	0.1251	0.125217	0.000830462	0.1248	0.1246	0.1246	0.1247	0.1242	0.1238	0.12445	0.000378153	0.1261	0.1239	0.1239	0.1239	0.1241	0.1233	0.1242	0.000969536	0.1245	0.1241	0.1246	0.1241	0.123	0.1242	0.124083	0.000570672	0.1238	0.1245	0.1231	0.1248	0.1252	0.1244	0.1243	0.000748331	0.1235	0.124	0.1239	0.1238	0.1234	0.1235
	Abs560	77.9989	37.1 °C	0.1257	0.1242	0.1243	0.1236	0.1247	0.1248	0.12455	0.000706399	0.1244	0.1257	0.1255	0.1244	0.1244	0.124	0.124733	0.000691857	0.1263	0.1255	0.1256	0.1248	0.1234	0.1231	0.124783	0.00128284	0.1245	0.1248	0.1244	0.1251	0.1238	0.1237	0.124383	0.000549242	0.1239	0.1249	0.1233	0.1255	0.1269	0.1245	0.124833	0.00126912	0.1236	0.1241	0.1246	0.1249	0.1227	0.1234
	Abs560	79.9989	37.2 °C	0.1257	0.1249	0.1251	0.1241	0.1252	0.1248	0.124967	0.000527889	0.1256	0.1253	0.1252	0.1241	0.1246	0.1236	0.124733	0.000773736	0.1271	0.1253	0.1256	0.1252	0.124	0.1239	0.125183	0.00117544	0.125	0.125	0.1255	0.1255	0.1243	0.1242	0.124917	0.000563619	0.124	0.1247	0.1248	0.1253	0.127	0.1243	0.125017	0.00106849	0.1237	0.1238	0.1243	0.1254	0.1231	0.1234
	Abs560	81.9989	37.0 °C	0.1263	0.1253	0.1275	0.1243	0.1258	0.1246	0.125633	0.00117587	0.1253	0.1258	0.1259	0.1248	0.1251	0.1248	0.125283	0.000479236	0.1268	0.1247	0.1255	0.1253	0.1235	0.1238	0.124933	0.00121106	0.1249	0.1254	0.1247	0.1261	0.1239	0.1244	0.1249	0.00077201	0.1239	0.1244	0.1245	0.1251	0.1266	0.1241	0.124767	0.000987252	0.1234	0.124	0.1236	0.1242	0.1227	0.1228
	Abs560	83.9986	37.2 °C	0.1263	0.126	0.1264	0.1255	0.1261	0.1251	0.1259	0.000501996	0.1254	0.1266	0.1263	0.1257	0.1255	0.1247	0.1257	0.000678233	0.1273	0.1254	0.1269	0.1264	0.1247	0.1244	0.12585	0.00119457	0.1262	0.1256	0.1261	0.1257	0.1248	0.1258	0.1257	0.000497996	0.1241	0.1251	0.1241	0.1265	0.1277	0.1246	0.12535	0.00145568	0.1237	0.1244	0.1239	0.1249	0.1238	0.1237
	Abs560	85.9986	36.9 °C	0.1274	0.1265	0.1259	0.1252	0.1262	0.1255	0.126117	0.000783369	0.1262	0.1275	0.1274	0.126	0.126	0.1254	0.126417	0.000844788	0.1281	0.1261	0.1284	0.1269	0.1253	0.1245	0.12655	0.0015437	0.1268	0.1265	0.1271	0.1264	0.1255	0.1252	0.12625	0.000744983	0.1253	0.1266	0.1253	0.1269	0.1275	0.1246	0.126033	0.00112724	0.1245	0.1249	0.1245	0.1267	0.1237	0.1239
	Abs560	87.9986	37.0 °C	0.1277	0.1276	0.1268	0.126	0.1265	0.127	0.126933	0.000650128	0.1269	0.1282	0.127	0.1266	0.1263	0.1256	0.126767	0.000864099	0.1285	0.127	0.1295	0.128	0.1263	0.1254	0.12745	0.00150566	0.1273	0.1271	0.1276	0.1272	0.1262	0.1262	0.126933	0.000592171	0.1251	0.1264	0.1264	0.1276	0.1287	0.1248	0.1265	0.00147784	0.1244	0.1254	0.1251	0.1261	0.1239	0.1241
	Abs560	89.9986	37.2 °C	0.1286	0.1294	0.1274	0.1277	0.1295	0.1253	0.127983	0.00156897	0.1276	0.1284	0.1272	0.1265	0.1268	0.1266	0.127183	0.000722265	0.1296	0.1269	0.129	0.1276	0.1286	0.125	0.127783	0.00167382	0.1281	0.1274	0.1283	0.1286	0.1262	0.1259	0.127417	0.00113387	0.1257	0.126	0.1263	0.1273	0.1286	0.125	0.126483	0.00128284	0.1248	0.1258	0.1248	0.1261	0.1246	0.1253
	Abs560	91.9986	37.3 °C	0.1283	0.1295	0.1299	0.1286	0.1286	0.1263	0.128533	0.00125326	0.1281	0.1297	0.1286	0.1273	0.1273	0.1269	0.127983	0.00104387	0.1293	0.1278	0.1302	0.1287	0.1272	0.1269	0.12835	0.00127867	0.1292	0.1282	0.1289	0.1281	0.1275	0.1286	0.128417	0.000611283	0.1261	0.1276	0.1261	0.1273	0.1287	0.1257	0.126917	0.00114964	0.1257	0.1266	0.1258	0.1263	0.1246	0.1245
	mCherry	2	37.3 °C	11049	11225	11594	11594	11352	11716	11421.7	256.297	10871	10947	11437	11031	11320	11164	11128.3	219.936	9918	10563	10413	10205	10279	10022	10233.3	239.977	10122	10121	10362	10450	10419	10066	10256.7	171.883	10207	10326	9837	10180	9996	10238	10130.7	180.173	10355	10246	10603	10357	10008	10074
	mCherry	4	37.1 °C	11843	11708	11445	11864	11608	11083	11591.8	293.73	11224	11312	11298	11467	11638	11359	11383	148.461	10926	11184	10738	11546	11055	11302	11125.2	285.069	10884	10979	10838	11194	11077	11003	10995.8	129.314	10892	10855	10734	11021	10996	11100	10933	131.885	10719	10998	11390	11203	11345	11338
	mCherry	6	37.1 °C	12185	12115	11809	12002	11637	12277	12004.2	241.797	11855	11944	11966	11513	12105	11369	11792	287.085	10902	10917	11375	11769	11286	11901	11358.3	417.531	11179	11171	11651	11637	11276	11023	11322.8	261.621	10570	11197	11022	11048	11447	11545	11138.2	348.939	11416	11440	11300	11380	11397	11203
	mCherry	8	37.2 °C	11518	11998	11776	11675	11931	11962	11810	188.539	11992	12358	12172	12288	11961	12678	12241.5	265.34	11662	11464	11393	11989	11532	11502	11590.3	214.559	11543	11650	11801	11660	11343	11206	11533.8	221.254	11276	11331	11187	11655	11378	11082	11318.2	195.938	11793	11805	11984	11855	11520	11536
	mCherry	9.99972	37.2 °C	12093	12133	11869	12184	11897	11762	11989.7	169.686	11555	11955	12048	11746	12059	12037	11900	205.777	11616	11979	11631	12584	12405	11656	11978.5	425.371	11940	11750	12074	12274	11755	11932	11954.2	199.347	11527	11467	11525	12380	11786	12004	11781.5	356.988	12050	11932	12335	12198	12029	12317
	mCherry	11.9997	37.0 °C	11989	12504	11942	12417	11832	12396	12180	290.527	12207	12149	11968	11906	12198	11800	12038	170.558	11351	11574	11479	11987	11470	11709	11595	226.15	11408	11688	12248	12170	11562	12008	11847.3	343.592	11134	11488	11412	11676	11828	11909	11574.5	287.883	11803	12013	12384	12353	12377	12179
	mCherry	13.9997	37.2 °C	11901	12005	11982	11984	11912	12086	11978.3	67.423	12167	12292	12596	12446	12232	12405	12356.3	157.031	11545	12213	11680	12507	12436	11849	12038.3	403.961	12329	12189	12214	12000	11883	11432	12007.8	324.254	12115	11704	11621	11889	11838	11650	11802.8	185.633	12187	12473	12819	12207	12480	12303
	mCherry	15.9997	37.1 °C	11607	11960	11919	11831	11859	12138	11885.7	174.163	11967	11495	12016	11884	12031	12355	11958	277.931	11742	11969	11966	12384	11890	12133	12014	221.246	11830	12171	12224	12538	12035	12233	12171.8	234.996	11455	11989	11547	12120	11814	12419	11890.7	361.992	12541	12126	12916	12885	12604	12284
	mCherry	17.9997	37.4 °C	11986	12106	11586	12445	11772	11377	11878.7	382.789	12143	11986	11922	11927	11998	12287	12043.8	143.459	11403	11609	11772	12210	11774	11988	11792.7	282.373	11662	11859	11930	11722	11714	11744	11771.8	101.273	11428	11573	11394	11833	12011	12114	11725.5	305.173	12459	12647	12386	12593	12806	12888
	mCherry	19.9997	37.1 °C	11905	12199	12169	12106	11975	11931	12047.5	126.706	11858	12033	12204	11705	12158	12122	12013.3	194.255	11407	11880	11688	12004	11695	11776	11741.7	203.073	12013	11781	12196	12097	11752	11987	11971	174.689	11269	11625	11281	12058	11831	12103	11694.5	367.287	12335	12600	12607	12234	12541	12233
	mCherry	21.9997	37.4 °C	11647	11811	11375	11612	11958	12049	11742	247.499	11814	11934	12137	12138	12099	12436	12093	212.023	11593	12557	12208	12158	11411	11892	11969.8	423.616	11875	12075	12279	12050	11541	11817	11939.5	254.48	11814	11906	11782	11717	11798	11902	11819.8	73.0655	12668	12974	13506	12750	12539	12493
	mCherry	23.9997	37.0 °C	11822	11721	11721	11816	11770	11654	11750.7	64.5528	11681	12298	11627	11733	12160	12092	11931.8	285.365	11597	12239	11746	12290	11974	12213	12009.8	287.615	12150	11780	12407	12475	11804	12124	12123.3	291.444	11223	11971	11917	12067	11848	11974	11833.3	307.591	12974	12480	13195	13176	13093	12995
	mCherry	25.9997	37.3 °C	11865	11673	11805	12072	11576	11966	11826.2	183.296	11555	12024	12105	11808	12114	11934	11923.3	213.811	10929	11709	11480	12265	11833	12253	11744.8	504.695	11536	11855	12044	11765	11490	11777	11744.5	205.733	11461	11646	11412	11506	11710	12471	11701	393.739	12715	12148	12803	12797	12960	12527
	mCherry	27.9994	37.1 °C	11312	12146	11373	11753	11759	11978	11720.2	327.879	11878	11639	11877	11649	12088	12016	11857.8	184.536	11416	11480	11188	11769	11779	11811	11573.8	252.592	11537	11840	12178	11839	11618	11358	11728.3	287.348	11343	11652	11464	11720	11353	11328	11476.7	170.514	12558	12549	12827	13366	12601	12421
	mCherry	29.9994	37.4 °C	11217	11192	11203	11674	11516	11412	11369	199.235	11633	11755	12078	11971	11777	11996	11868.3	171.678	11080	11769	11794	12041	11788	12308	11796.7	408.808	11823	11824	12086	11487	11830	11785	11805.8	190.678	11422	12219	11432	11852	11891	11833	11774.8	304.021	12222	12334	13417	12832	12858	12988
	mCherry	31.9994	37.2 °C	11261	11219	11657	11819	11323	11003	11380.3	301.632	11497	11080	11198	11721	11723	11557	11462.7	268.726	10990	11678	11515	11959	11675	12035	11642	373.78	11391	11740	12048	11693	11686	11538	11682.7	220.396	11168	11312	11639	11660	11625	11599	11500.5	207.804	12340	12674	13356	12964	12757	12616
	mCherry	33.9994	37.0 °C	11103	11606	11683	11908	11477	11582	11559.8	266.297	11611	11661	11676	11870	11732	11347	11649.5	172.771	10793	11159	11142	11700	11623	11584	11333.5	357.812	10898	11633	11316	11559	11226	11797	11404.8	324.461	10843	11595	11179	11556	11053	11476	11283.7	305.429	11973	11912	12193	12468	12444	12194
	mCherry	35.9994	37.1 °C	10580	10864	11046	11333	10972	10800	10932.5	253.514	11007	11459	11538	11687	11618	11720	11504.8	262.041	11161	11286	11272	11553	11208	11375	11309.2	139.925	11450	11367	11214	11795	11031	11003	11310	296.439	11058	11304	11141	11304	11059	11493	11226.5	171.344	11923	12098	12494	12668	12526	12081
	mCherry	37.9994	37.3 °C	10486	10868	10611	11055	10583	10958	10760.2	230.867	11154	11329	11111	11120	11222	11579	11252.5	179.257	10696	11561	10915	11643	11233	11527	11262.5	386.366	11101	11207	11838	11890	11014	11364	11402.3	376.524	10394	10821	11443	11897	11185	11334	11179	520.321	12101	12129	12246	12724	12795	12566
	mCherry	39.9994	37.1 °C	10874	11147	10631	10928	11038	10654	10878.7	205.747	10701	10799	10896	10925	10763	11056	10856.7	128.282	10229	10800	10645	11064	11156	11372	10877.7	409.265	10756	11365	11654	11359	10907	11230	11211.8	329.14	10516	10757	10765	11099	10732	11316	10864.2	289.588	11758	12029	12371	12082	12470	12648
	mCherry	41.9994	37.4 °C	10255	10609	10704	10852	11029	10857	10717.7	268.493	10903	11161	11136	10824	11029	10963	11002.7	131.886	10281	11100	10768	10751	10816	11031	10791.2	288.422	10570	10472	10585	10998	10059	10929	10602.2	339.649	10221	10582	10749	10703	10246	10982	10580.5	298.574	12164	12645	12265	12697	12186	12339
	mCherry	43.9994	37.1 °C	10136	10564	9965	10756	10274	10498	10365.5	293.561	10638	10698	11019	10789	11151	11009	10884	204.585	10221	10831	10426	11224	10715	10846	10710.5	351.321	10549	10486	10967	10847	10463	10770	10680.3	209.878	10497	10965	10478	10960	10201	10743	10640.7	302.67	12398	12578	12591	12880	12598	12538
	mCherry	45.9994	37.0 °C	9845	10138	9757	10500	10219	10209	10111.3	271.805	10235	10255	10853	10693	10458	10670	10527.3	252.305	10056	10701	10586	10995	11055	11128	10753.5	401.695	10571	10776	11126	11068	10477	10767	10797.5	259.421	10029	10530	10201	10650	10673	10808	10481.8	302.475	12681	13315	13114	13468	12970	12867
	mCherry	47.9992	37.0 °C	9645	9855	9847	10190	10198	9996	9955.17	216.203	9946	10088	9841	10607	10423	10468	10228.8	312.46	9923	10513	10455	11043	10321	10620	10479.2	367.099	9888	10045	10626	10385	10247	10788	10329.8	341.726	9572	10059	9969	10361	10462	10710	10188.8	405.35	12852	12904	13084	13237	12984	13199
	mCherry	49.9992	37.3 °C	9598	9932	9691	10087	10354	10003	9944.17	274.189	10209	9938	10121	9848	10404	10255	10129.2	206.595	9423	9905	10074	10481	10421	10260	10094	392.585	10219	10009	10303	10642	9843	9942	10159.7	292.256	9542	9593	9594	10424	9871	10107	9855.17	352.776	13707	13465	13606	13560	13077	13361
	mCherry	51.9992	37.2 °C	9480	9428	9420	9901	9802	9674	9617.5	205.634	9943	10028	10078	9889	10047	10241	10037.7	121.832	9878	10202	10186	10392	10030	9986	10112.3	184.028	10025	10213	10566	10814	9954	10104	10279.3	338.737	9327	9873	9727	10377	9579	9972	9809.17	359.232	15185	14524	14286	14915	14266	13892
	mCherry	53.9992	37.1 °C	9250	9196	9627	9257	9063	9400	9298.83	194.039	9274	9445	9310	9617	9829	10103	9596.33	322.509	9797	9951	10013	10094	10279	10496	10105	249.127	9933	9953	10163	10935	9889	10368	10206.8	399.639	9147	9657	9806	10314	9717	10238	9813.17	426.329	15812	15523	14733	16107	15426	14732
	mCherry	55.9992	37.1 °C	9227	9418	9208	9620	9690	9192	9392.5	220.247	8961	9383	9226	9163	9396	9128	9209.5	164.75	9453	9974	9625	10109	10026	10018	9867.5	263.838	9849	9836	9847	10364	9820	10217	9988.83	238.471	9165	9513	9127	9284	9581	9686	9392.67	232.471	16285	15976	15740	16364	15961	15805
	mCherry	57.9992	37.0 °C	9119	9255	9158	9438	9346	9328	9274	120.696	9254	9442	9690	9130	9376	9129	9336.83	214.549	9581	10090	9488	10122	9483	9893	9776.17	296.25	9784	9751	10018	9881	9569	10261	9877.33	239.475	8959	9180	9147	9285	8861	9248	9113.33	167.734	17648	17280	16138	17031	16239	16097
	mCherry	59.9992	37.1 °C	8943	8682	8617	9118	9115	8851	8887.67	211.99	8980	9494	9247	9311	9335	9746	9352.17	255.648	9656	10131	9901	10068	9733	10071	9926.67	196.97	9955	9964	10116	10127	9730	9760	9942	169.247	8926	8981	8988	9132	9071	9260	9059.67	122.217	18097	18723	17693	18323	17811	17100
	mCherry	61.9992	37.2 °C	8830	9171	8881	8828	8796	8973	8913.17	140.706	8778	8891	9294	9228	9339	9382	9152	253.695	9607	9838	9637	9828	9560	10215	9780.83	242.35	9840	10028	10213	10225	9648	9972	9987.67	221.88	8870	9150	9096	9279	9461	9259	9185.83	199.427	19289	19116	18575	19503	18857	18608
	mCherry	63.9992	37.0 °C	8878	8658	8975	9420	9054	8983	8994.67	249.763	8960	8956	9001	9021	8585	8919	8907	161.784	9471	9702	9479	9826	9349	9853	9613.33	209.144	9623	9665	9725	9945	9681	10106	9790.83	191.571	8540	8786	8556	8711	8858	8787	8706.33	131.26	20362	19493	18976	19784	19410	19710
	mCherry	65.9989	36.9 °C	8835	8629	8784	9100	9084	8670	8850.33	201.533	8913	8722	9075	9040	9391	9164	9050.83	226.429	9965	9808	9670	9432	9468	9477	9636.67	216.379	9858	9478	9966	9795	9660	9578	9722.5	183.017	8406	8862	8461	8902	8662	8826	8686.5	212.994	21559	21107	20176	20329	20271	20249
	mCherry	67.9989	37.1 °C	8418	8915	8572	8584	8474	8725	8614.67	180.886	8736	8997	8992	8920	9150	8696	8915.17	171.991	10168	9884	9949	10218	10014	10184	10069.5	139.194	10035	9817	9832	10154	10024	10024	9981	130.874	8222	8692	8571	8659	8883	8949	8662.67	258.456	23708	22622	21406	22136	22127	22216
	mCherry	69.9989	37.4 °C	8723	8907	8476	8788	8659	8428	8663.5	183.831	8356	8920	8510	8652	8876	8706	8670	214.826	9912	10017	9982	10222	9576	10074	9963.83	216.816	10245	10305	10202	10028	9947	10141	10144.7	135.468	8603	8681	8420	9102	8687	8880	8728.83	235.523	26507	24871	22295	22833	23629	24464
	mCherry	71.9989	37.0 °C	8606	8654	8606	8888	8912	8774	8740	138.529	9050	8837	9026	9091	8601	8618	8870.5	220.241	9698	10090	9687	10222	9586	9673	9826	262.002	10049	10141	10217	10107	10282	10483	10213.2	155.559	8050	8600	8158	8678	8526	8574	8431	260.282	29659	28495	25103	26815	27638	28877
	mCherry	73.9989	37.4 °C	8773	8658	8422	8638	8702	8487	8613.33	133.062	8890	8766	8652	8890	9018	8972	8864.67	135.113	10002	10492	10292	10280	10354	10186	10267.7	164.786	10282	10678	10446	10677	10179	10423	10447.5	202.921	8738	8891	8450	8747	8648	8536	8668.33	158.882	29947	31756	30201	31887	31173	32821
	mCherry	75.9989	37.0 °C	8592	8254	8204	8377	8340	8562	8388.17	158.826	8603	8631	8335	8848	9106	8823	8724.33	262.949	10032	10237	10350	10599	10146	10813	10362.8	293.561	10156	10074	10489	10759	10377	10906	10460.2	327.859	8494	8752	8690	8825	8714	9117	8765.33	204.616	28924	31346	31280	32042	32395	33887
	mCherry	77.9989	37.1 °C	8782	9200	8321	8802	8416	8336	8642.83	347.653	8750	8765	8549	9005	8858	8757	8780.67	149.48	9853	10341	10012	10447	10242	10578	10245.5	271.614	9627	10035	10370	10521	9986	10298	10139.5	322.78	8414	8492	8096	8775	8787	8538	8517	256.273	27115	30319	30972	31279	31995	32406
	mCherry	79.9989	37.1 °C	8715	8420	8511	8463	8561	8675	8557.5	117.152	9029	8822	8682	8560	8581	8552	8704.33	189.21	9453	10065	9673	10259	9531	10286	9877.83	371.39	9873	9428	10148	9961	9558	9922	9815	269.383	8400	8620	8210	8429	8609	8596	8477.33	162.207	26657	28240	28948	30476	29806	31350
	mCherry	81.9989	37.0 °C	8701	8839	8409	8694	8702	8806	8691.83	151.578	8974	8998	8907	9191	9016	9323	9068.17	156.534	9645	10389	9903	10293	10161	10010	10066.8	272.699	10430	10217	10150	10465	9906	10159	10221.2	205.593	8716	8927	8421	8776	8604	8496	8656.67	187.065	26926	28235	29443	29427	29448	30481
	mCherry	83.9986	37.4 °C	8862	8365	8418	8578	8511	8560	8549	174.007	8801	8496	9287	8511	8861	9057	8835.5	308.323	9771	10307	10325	10445	10318	10705	10311.8	304.975	9926	10146	10488	10309	10125	10398	10232	205.671	8496	9004	8416	8849	9008	8591	8727.33	260.442	25812	27872	28663	28691	29190	30655
	mCherry	85.9986	37.1 °C	8835	8909	8679	8931	8881	8147	8730.33	299.585	8586	8544	8560	8646	8747	8741	8637.33	89.6385	9552	9909	9865	10301	10148	10154	9988.17	269.292	10032	10094	10257	10501	10188	10174	10207.7	163.571	8373	8598	8548	8853	8538	8675	8597.5	159.798	24991	27086	27490	28463	28422	29285
	mCherry	87.9986	37.3 °C	8645	9010	8511	8718	9113	8763	8793.33	226.91	8792	8807	9017	8359	8892	8432	8716.5	262.197	9672	10002	9625	10160	9729	9868	9842.67	207.921	9643	10016	9693	10096	9848	9955	9875.17	180.443	8536	8569	8214	8844	8825	8656	8607.33	231.096	23985	25188	26570	27061	27357	28832
	mCherry	89.9986	37.3 °C	8834	8616	8525	8531	8571	8524	8600.17	120.012	8934	8834	8828	8976	9177	8742	8915.17	152.83	9962	10580	10141	10136	10436	9630	10147.5	338.432	10065	10002	10105	10045	9668	9594	9913.17	222.306	8570	9073	8467	8904	8541	8709	8710.67	235.208	24352	26088	26653	26767	26830	27523
	mCherry	91.9986	36.8 °C	8810	8800	8621	8636	8725	8596	8698	93.6525	9004	8806	8873	8907	8850	8564	8834	148.115	9975	10105	9940	10579	10200	9982	10130.2	240.481	9941	9953	10227	10554	10200	10325	10200	232.276	8808	9130	8926	8923	8779	8887	8908.83	124.025	23598	25484	26253	26509	26893	27359
[truncated: 37 more columns]

## Sheet: 2_KS1
Raw data and averages/SD				KSI without gRNA					KSI without gRNA					KS1 with 1x gRNA					KS1 with 1x gRNA					KS1 with 1x gRNA pre-treated with IPTG					KS1 with 1x gRNA pre-treated with IPTG						Growth index	KSI without gRNA		KSI without gRNA		KS1 with 1x gRNA		KS1 with 1x gRNA		KS1 with 1x gRNA pre-treated with IPTG		KS1 with 1x gRNA pre-treated with IPTG
				0 mM IPTG					1 mM IPTG					0 mM IPTG					1 mM IPTG					0 mM IPTG					1 mM IPTG						Ratio A430/A560	0 mM IPTG		1 mM IPTG		0 mM IPTG		1 mM IPTG		0 mM IPTG		1 mM IPTG
infinite 200Pro	Read	Time (s)	Temp	biorep a	biorep b	biorep c	mean	SD	biorep a	biorep b	biorep c	mean	SD	biorep a	biorep b	biorep c	mean	SD	biorep a	biorep b	biorep c	mean	SD	biorep a	biorep b	biorep c	mean	SD	biorep a	biorep b	biorep c	mean	SD		Time (h)	ratio	SD	ratio	SD	ratio	SD	ratio	SD	mean	DS	mean	DS
Instrument serial number: 1409005592	Abs430	0	37.5 °C	0.586	0.583	0.5853	0.584767	0.0015695	0.5902	0.5846	0.5858	0.586867	0.00294845	0.5659	0.5757	0.5766	0.572733	0.00593492	0.5842	0.5822	0.5823	0.5829	0.00112694	0.5857	0.5837	0.5855	0.584967	0.00110151	0.6019	0.5914	0.5856	0.592967	0.00826216		0	1.21767	0.00607731	1.22511	0.0132508	1.14661	0.0184674	1.22492	0.00994936	1.2607	0.0026109	1.26271	0.0232405
Plate	Abs430	2	37.4 °C	0.5873	0.5878	0.5908	0.588633	0.00189297	0.5892	0.5897	0.5905	0.5898	0.000655744	0.563	0.5746	0.5773	0.571633	0.00759759	0.5871	0.5866	0.5872	0.586967	0.000321455	0.5965	0.5921	0.5929	0.593833	0.00234379	0.6012	0.5973	0.5917	0.596733	0.00477528		2	1.28607	0.00612812	1.28852	0.0134775	1.14403	0.0232725	1.28627	0.0087633	1.36138	0.0098665	1.34289	0.0211991
Plate Description: [GRE96fb_chimney] - Greiner 96 Flat Black	Abs430	4	37.1 °C	0.5771	0.5806	0.5831	0.580267	0.00301386	0.5758	0.5796	0.58	0.578467	0.00231805	0.5622	0.5759	0.577	0.5717	0.0082456	0.5762	0.5798	0.5791	0.578367	0.00190875	0.5892	0.5837	0.5836	0.5855	0.00320468	0.5876	0.5884	0.5829	0.5863	0.00297153		4	1.20562	0.00670235	1.20147	0.00796419	1.146	0.0275313	1.20485	0.00475769	1.27727	0.0152933	1.256	0.0108788
Plate with Cover: Yes	Abs430	6	37.2 °C	0.5714	0.5771	0.579	0.575833	0.00395517	0.5699	0.5771	0.5778	0.574933	0.00437302	0.5626	0.5778	0.5791	0.573167	0.00917406	0.5696	0.5758	0.5749	0.573433	0.00335012	0.5871	0.5805	0.5811	0.5829	0.00364966	0.5823	0.5852	0.5792	0.582233	0.00300056		6	1.16841	0.0116682	1.16801	0.00913507	1.15387	0.0310557	1.16417	0.00737786	1.25122	0.0194736	1.22575	0.00759938
Barcode: No	Abs430	8	37.2 °C	0.5696	0.5755	0.5777	0.574267	0.00418848	0.5662	0.5754	0.5763	0.572633	0.00558957	0.5616	0.5782	0.5798	0.5732	0.0100777	0.5664	0.5742	0.5732	0.571267	0.00424421	0.5871	0.5797	0.5796	0.582133	0.00430155	0.5791	0.5838	0.5779	0.580267	0.00311823		8	1.16099	0.0175989	1.15559	0.0137212	1.15892	0.0343097	1.14943	0.0109249	1.24636	0.0249307	1.21412	0.00782969
Part of Plate	Abs430	9.99972	37.2 °C	0.5684	0.5759	0.5786	0.5743	0.00528488	0.5656	0.5772	0.5771	0.5733	0.00666858	0.5614	0.5786	0.5814	0.5738	0.0108296	0.5634	0.573	0.5737	0.570033	0.00575529	0.5894	0.5813	0.5809	0.583867	0.00479618	0.5782	0.5844	0.578	0.5802	0.00363868		9.99972	1.1668	0.0242942	1.15959	0.0179149	1.16697	0.0377473	1.14618	0.0145716	1.25689	0.0293072	1.21576	0.00993562
Range: B2:G11	Abs430	11.9997	37.1 °C	0.5685	0.5775	0.5793	0.5751	0.00578619	0.5628	0.5759	0.5763	0.571667	0.00768136	0.5626	0.5802	0.5826	0.575133	0.0109203	0.5626	0.5742	0.5732	0.57	0.00642806	0.5918	0.5832	0.582	0.585667	0.0053454	0.5783	0.5852	0.5789	0.5808	0.0038223		11.9997	1.17639	0.0311126	1.16232	0.0210205	1.17952	0.0408842	1.14627	0.0177377	1.26777	0.0353407	1.22111	0.0111735
Temperature	Abs430	13.9997	37.1 °C	0.5695	0.5803	0.5818	0.5772	0.00671044	0.5648	0.5798	0.58	0.574867	0.00871856	0.5641	0.5821	0.5843	0.576833	0.0110821	0.5623	0.576	0.5752	0.571167	0.00768917	0.5942	0.5844	0.5831	0.587233	0.00606822	0.5777	0.5858	0.5791	0.580867	0.00432936		13.9997	1.19297	0.0371363	1.17897	0.0239894	1.19361	0.0439095	1.15162	0.020636	1.28133	0.0386795	1.22537	0.0135376
Mode: On	Abs430	15.9997	37.1 °C	0.5703	0.5819	0.5833	0.5785	0.00713583	0.5642	0.5809	0.5812	0.575433	0.00972951	0.5647	0.5717	0.576	0.5708	0.00570351	0.561	0.5762	0.5749	0.5707	0.00842556	0.5972	0.5871	0.5852	0.589833	0.00645006	0.5787	0.5884	0.5813	0.5828	0.00502096		15.9997	1.20899	0.0429575	1.18899	0.0268434	1.13291	0.0410691	1.15324	0.0223477	1.29795	0.043369	1.23536	0.0155409
Temperature: 37.0 °C	Abs430	17.9997	37.1 °C	0.5721	0.5837	0.5855	0.580433	0.00727278	0.5665	0.5845	0.5846	0.578533	0.0104213	0.5639	0.5804	0.5829	0.575733	0.0103239	0.56	0.5762	0.5765	0.5709	0.00944087	0.6002	0.5892	0.5877	0.592367	0.0068252	0.5815	0.5906	0.5834	0.585167	0.00480035		17.9997	1.22999	0.0475351	1.20956	0.0292412	1.22862	0.0500253	1.15762	0.0246853	1.32018	0.0461142	1.25223	0.0172348
Wait for Temperature	Abs430	19.9997	36.8 °C	0.5749	0.5871	0.5884	0.583467	0.00744737	0.5676	0.5867	0.5862	0.580167	0.0108859	0.5671	0.5831	0.5873	0.579167	0.010659	0.5601	0.5771	0.577	0.5714	0.00978621	0.603	0.5922	0.5903	0.595167	0.00685006	0.5833	0.5932	0.586	0.5875	0.00511762		19.9997	1.25801	0.0532859	1.23265	0.0316292	1.25469	0.0559151	1.16359	0.0257894	1.34228	0.0503063	1.2678	0.0185927
Minimum Temperature: 36.5 °C	Abs430	21.9997	37.2 °C	0.5783	0.5904	0.5918	0.586833	0.00742316	0.5698	0.5901	0.5896	0.583167	0.0115786	0.5718	0.5865	0.5909	0.583067	0.0100022	0.5604	0.5787	0.5779	0.572333	0.0103423	0.6053	0.5946	0.5921	0.597333	0.00701166	0.5836	0.595	0.5865	0.588367	0.00592481		21.9997	1.29192	0.0591362	1.26036	0.0335746	1.28156	0.0625389	1.16962	0.027413	1.36565	0.052606	1.28203	0.0239331
Maximum Temperature: 37.5 °C	Abs430	24.25	37.2 °C	0.5856	0.5863	0.5885	0.5868	0.00151327	0.5666	0.5855	0.5839	0.578667	0.0104806	0.5763	0.5894	0.5961	0.587267	0.0100709	0.5663	0.5672	0.5678	0.5671	0.000754983	0.608	0.5976	0.5948	0.600133	0.00695509	0.5852	0.5977	0.5889	0.5906	0.00642106		24.25	1.25519	0.0637725	1.21654	0.0295552	1.31901	0.0717356	1.10417	0.015897	1.39447	0.0562973	1.30423	0.0261701
Kinetic Cycle	Abs430	26.25	37.2 °C	0.5838	0.5958	0.5981	0.592567	0.00767876	0.5741	0.5947	0.5931	0.5873	0.0114595	0.5833	0.5941	0.6009	0.592767	0.00887543	0.5572	0.5752	0.5736	0.568667	0.0099626	0.6115	0.6008	0.5976	0.6033	0.00727942	0.5882	0.6005	0.5907	0.593133	0.00650103		26.25	1.38267	0.0732111	1.33944	0.0342766	1.36771	0.084261	1.18259	0.0263894	1.43358	0.0580239	1.33388	0.0305704
Number of Cycles: 60	Abs430	28.25	37.1 °C	0.5899	0.6026	0.6056	0.599367	0.00833447	0.5818	0.6021	0.599	0.5943	0.0109357	0.59	0.5991	0.6065	0.598533	0.00826458	0.5578	0.5763	0.5759	0.57	0.0105674	0.6155	0.6048	0.6016	0.6073	0.00727942	0.5915	0.6043	0.5933	0.596367	0.00692917		28.25	1.446	0.0820616	1.39868	0.0351097	1.42531	0.0981433	1.19081	0.0278367	1.47942	0.0616306	1.37033	0.0347645
Kinetic Interval: 02:00:00	Abs430	30.25	37.1 °C	0.5965	0.6091	0.6117	0.605767	0.00812978	0.5873	0.6081	0.6052	0.6002	0.0112654	0.5959	0.6038	0.6126	0.6041	0.00835404	0.5593	0.5781	0.5768	0.5714	0.010499	0.6199	0.6101	0.6059	0.611967	0.00718424	0.596	0.6084	0.5966	0.600333	0.00699238		30.25	1.51555	0.0910445	1.45739	0.0384677	1.49124	0.111812	1.19498	0.0276549	1.54148	0.0626039	1.41912	0.0416218
Absorbance	Abs430	32.25	37.2 °C	0.6023	0.6148	0.6181	0.611733	0.00833447	0.5945	0.616	0.6116	0.607367	0.011358	0.6019	0.6088	0.6191	0.609933	0.00865583	0.5597	0.5788	0.579	0.5725	0.0110856	0.6256	0.6167	0.6117	0.618	0.0070406	0.6014	0.6144	0.6011	0.605633	0.00759364		32.25	1.59708	0.101894	1.53285	0.0420726	1.57145	0.125667	1.20248	0.0284853	1.61724	0.068952	1.48161	0.0499315
Measurement Wavelength: 430 nm	Abs430	34.25	37.1 °C	0.6096	0.6218	0.6242	0.618533	0.00782901	0.5996	0.6206	0.6161	0.6121	0.0110567	0.6094	0.6159	0.6259	0.617067	0.00831164	0.5619	0.581	0.58	0.5743	0.0107503	0.6319	0.6226	0.6175	0.624	0.00730137	0.6068	0.6195	0.6055	0.6106	0.00773499		34.25	1.69152	0.114722	1.61037	0.0465768	1.67151	0.144325	1.21211	0.0281307	1.70881	0.0698537	1.55488	0.0599406
Measurement Bandwidth: 9 nm	Abs430	36.2497	37.3 °C	0.6167	0.6285	0.6308	0.625333	0.00756461	0.6066	0.6285	0.6249	0.62	0.0117435	0.6172	0.6227	0.632	0.623967	0.00748086	0.5639	0.583	0.5812	0.576033	0.0105462	0.6383	0.6285	0.6242	0.630333	0.00722657	0.6132	0.6258	0.6112	0.616733	0.00791539		36.2497	1.79762	0.13071	1.71129	0.0524239	1.78463	0.169067	1.22214	0.027783	1.8094	0.0771741	1.63938	0.0667291
Number of Reads: 25	Abs430	38.2497	37.4 °C	0.6242	0.6356	0.6384	0.632733	0.00752152	0.6131	0.6352	0.6313	0.626533	0.0117959	0.6254	0.6294	0.641	0.631933	0.00810267	0.5642	0.5835	0.5818	0.5765	0.010686	0.6446	0.635	0.631	0.636867	0.00698952	0.6196	0.6324	0.6169	0.622967	0.0082803		38.2497	1.92535	0.149183	1.82291	0.0606588	1.92584	0.206445	1.22886	0.0279422	1.92698	0.0787951	1.73884	0.0791903
Settle Time: 100 ms	Abs430	40.2497	37.1 °C	0.6315	0.643	0.6461	0.6402	0.0076922	0.6217	0.6449	0.6398	0.635467	0.0121919	0.6273	0.6257	0.6384	0.630467	0.00691689	0.5646	0.5838	0.5833	0.577233	0.0109436	0.6509	0.6422	0.6382	0.643767	0.00649333	0.6267	0.6395	0.6241	0.6301	0.00824379		40.2497	2.08466	0.164186	1.97432	0.0718164	1.97742	0.251989	1.23923	0.0282503	2.06093	0.0810161	1.85433	0.0916655
Label: Abs430	Abs430	42.2497	37.0 °C	0.6389	0.6524	0.655	0.648767	0.00864311	0.6297	0.6531	0.6479	0.643567	0.0122871	0.6391	0.6407	0.6529	0.644233	0.00754807	0.5661	0.5856	0.5845	0.578733	0.0109546	0.6576	0.65	0.6459	0.651167	0.00593661	0.6354	0.6478	0.6312	0.638133	0.00863095		42.2497	2.28037	0.178607	2.15865	0.0796635	2.29129	0.291668	1.25339	0.0282625	2.23692	0.0791427	2.00776	0.119871
Absorbance	Abs430	44.2497	37.3 °C	0.6467	0.6602	0.663	0.656633	0.00871569	0.6374	0.6614	0.6569	0.6519	0.0127574	0.6477	0.6506	0.6615	0.653267	0.00727622	0.5673	0.587	0.5851	0.5798	0.0108669	0.6647	0.659	0.6547	0.659467	0.00501631	0.6436	0.657	0.6394	0.646667	0.00919203		44.2497	2.50464	0.199785	2.36796	0.0935121	2.53597	0.347567	1.26502	0.02803	2.44973	0.0748325	2.1911	0.153392
Measurement Wavelength: 560 nm	Abs430	46.2497	37.1 °C	0.653	0.6689	0.6721	0.664667	0.0102295	0.6475	0.6719	0.6663	0.6619	0.0127812	0.6555	0.6596	0.6717	0.662267	0.00842279	0.5678	0.5876	0.5876	0.581	0.0114315	0.6719	0.6674	0.6647	0.668	0.00363731	0.6538	0.6671	0.648	0.6563	0.00979234		46.2497	2.78026	0.226518	2.63321	0.112476	2.83383	0.419381	1.27974	0.0294269	2.72987	0.0660802	2.44008	0.201458
Measurement Bandwidth: 9 nm	Abs430	48.25	37.2 °C	0.6554	0.6695	0.6722	0.6657	0.00902164	0.6477	0.6722	0.6684	0.662767	0.0131857	0.6635	0.6694	0.6791	0.670667	0.00787676	0.5567	0.5756	0.573	0.568433	0.0102442	0.679	0.6752	0.6733	0.675833	0.0029023	0.6628	0.6765	0.6572	0.6655	0.00992925		48.25	3.03372	0.25412	2.87992	0.133184	3.17852	0.489781	1.18522	0.0253274	3.05899	0.0710107	2.73981	0.249267
Number of Reads: 25	Abs430	50.25	37.2 °C	0.6622	0.6788	0.682	0.674333	0.0106289	0.6572	0.6813	0.6765	0.671667	0.0127563	0.6697	0.6787	0.6883	0.6789	0.00930161	0.5675	0.5873	0.5857	0.580167	0.0109988	0.6863	0.6826	0.6814	0.683433	0.00255408	0.6714	0.6853	0.6664	0.674367	0.00979302		50.25	3.44458	0.268705	3.28872	0.147539	3.57253	0.539556	1.31517	0.0288904	3.45285	0.0673152	3.10196	0.30698
Settle Time: 0 ms	Abs430	52.25	37.0 °C	0.6678	0.6863	0.6897	0.681267	0.0117857	0.6649	0.6882	0.6845	0.6792	0.0125216	0.6736	0.6865	0.6944	0.684833	0.0104997	0.5699	0.5899	0.5874	0.5824	0.0108972	0.6925	0.6888	0.6889	0.690067	0.00210792	0.6787	0.6931	0.676	0.6826	0.00919293		52.25	3.85623	0.268653	3.70271	0.159197	3.97082	0.537712	1.33161	0.0286506	3.8717	0.0786821	3.51312	0.337139
Label: Abs560	Abs430	54.25	37.2 °C	0.6718	0.6924	0.6961	0.686767	0.0130929	0.6727	0.6954	0.6921	0.686733	0.0122647	0.6755	0.6923	0.6995	0.6891	0.0123158	0.5711	0.5911	0.5901	0.5841	0.0112694	0.6974	0.6938	0.6944	0.6952	0.00192873	0.6846	0.699	0.6839	0.689167	0.00852311		54.25	4.27626	0.251146	4.14611	0.162599	4.35863	0.491448	1.34979	0.0299233	4.30109	0.0744345	3.94862	0.356183
	Abs430	56.25	37.3 °C	0.6754	0.6972	0.7001	0.6909	0.0135015	0.6752	0.6968	0.6957	0.689233	0.0121657	0.6778	0.6983	0.703	0.693033	0.0134001	0.5731	0.5938	0.5901	0.585667	0.0110392	0.7014	0.6974	0.6983	0.699033	0.00209841	0.6891	0.7033	0.6912	0.694533	0.00766442		56.25	4.63277	0.221969	4.53046	0.145993	4.68582	0.412769	1.36583	0.029555	4.66022	0.0716103	4.35808	0.319596
	Abs430	58.25	37.1 °C	0.6782	0.7007	0.7038	0.694233	0.0139715	0.6796	0.7016	0.7007	0.693967	0.01245	0.6789	0.703	0.7054	0.695767	0.0146562	0.5758	0.5964	0.5931	0.588433	0.0110645	0.7044	0.6999	0.701	0.701767	0.00234592	0.6913	0.7061	0.6951	0.6975	0.00768635		58.25	4.92947	0.192341	4.85971	0.123048	4.94621	0.331767	1.38847	0.0296663	4.95248	0.0540816	4.70013	0.261375
	Abs430	60.2497	37.1 °C	0.6775	0.7023	0.7056	0.695133	0.0153598	0.6805	0.702	0.7028	0.6951	0.0126503	0.6786	0.7046	0.7063	0.6965	0.0155251	0.5769	0.598	0.5945	0.5898	0.011308	0.7063	0.7021	0.7027	0.7037	0.00227156	0.6935	0.7079	0.6994	0.700267	0.00723901		60.2497	5.13014	0.170895	5.07249	0.117715	5.13265	0.257864	1.40831	0.0304289	5.13775	0.0412418	4.96174	0.191826
	Abs430	62.2497	37.2 °C	0.6768	0.7018	0.7057	0.694767	0.0156813	0.6819	0.7034	0.7039	0.6964	0.0125599	0.6779	0.7054	0.7073	0.696867	0.0164531	0.5778	0.5991	0.5968	0.591233	0.0116903	0.708	0.7038	0.7041	0.7053	0.00234307	0.6945	0.7085	0.701	0.701333	0.00700595		62.2497	5.27404	0.156569	5.23478	0.110178	5.26202	0.217701	1.43052	0.0318944	5.27261	0.033926	5.14551	0.149982
	Abs430	64.2497	37.1 °C	0.6773	0.7028	0.7056	0.695233	0.0155937	0.6804	0.7012	0.7022	0.6946	0.0123077	0.678	0.7058	0.7054	0.6964	0.0159361	0.5802	0.602	0.5982	0.593467	0.0116453	0.7094	0.7042	0.7051	0.706233	0.00277909	0.6963	0.7089	0.7027	0.702633	0.00630026		64.2497	5.36722	0.153166	5.32261	0.100792	5.33367	0.185859	1.45493	0.032969	5.33947	0.0266017	5.23962	0.0853878
	Abs430	66.2497	37.1 °C	0.6773	0.7029	0.7055	0.695233	0.015585	0.6816	0.7027	0.7044	0.696233	0.0127013	0.6788	0.7072	0.7069	0.697633	0.0163108	0.5827	0.6051	0.6005	0.5961	0.0118305	0.7091	0.7038	0.7052	0.706033	0.00274651	0.6963	0.7088	0.7042	0.7031	0.00632218		66.2497	5.4301	0.144765	5.41675	0.100363	5.41361	0.16593	1.48296	0.0334047	5.41991	0.0311387	5.3346	0.0880693
	Abs430	68.2497	37.1 °C	0.6771	0.7023	0.7054	0.694933	0.0155217	0.6809	0.7023	0.7038	0.695667	0.0128103	0.6793	0.7068	0.707	0.6977	0.0159352	0.5842	0.6067	0.6022	0.5977	0.0119059	0.7083	0.7033	0.7052	0.7056	0.00252389	0.6965	0.7088	0.7052	0.7035	0.00632376		68.2497	5.47192	0.134442	5.45906	0.101645	5.44228	0.149266	1.50947	0.0340529	5.44025	0.0211906	5.37296	0.0619434
	Abs430	70.2497	37.1 °C	0.6762	0.7025	0.706	0.6949	0.016289	0.6829	0.7042	0.7047	0.697267	0.0124444	0.6783	0.7054	0.707	0.6969	0.0161279	0.5856	0.6085	0.6055	0.599867	0.012446	0.7083	0.7027	0.7046	0.7052	0.00284781	0.6956	0.7084	0.705	0.703	0.00663023		70.2497	5.49908	0.143457	5.47019	0.100632	5.47447	0.145258	1.53957	0.0364821	5.48083	0.0260265	5.40769	0.0700183
	Abs430	72.2497	36.9 °C	0.6768	0.7018	0.7045	0.694367	0.015273	0.6801	0.7011	0.7036	0.694933	0.0129067	0.679	0.7059	0.7063	0.697067	0.0156475	0.5879	0.6113	0.6054	0.601533	0.0121698	0.7075	0.7017	0.7036	0.704267	0.00295691	0.6953	0.7079	0.705	0.702733	0.00659874		72.2497	5.49341	0.138595	5.47767	0.102313	5.47721	0.143933	1.57154	0.0367643	5.48352	0.0231545	5.41954	0.0544285
	Abs430	74.2497	37.3 °C	0.6787	0.7034	0.7063	0.696133	0.0151672	0.6827	0.7037	0.7055	0.6973	0.012676	0.6803	0.7067	0.7072	0.698067	0.0153884	0.5912	0.6154	0.61	0.605533	0.0127033	0.7072	0.7016	0.7033	0.704033	0.00287112	0.6943	0.7082	0.7036	0.702033	0.0070812		74.2497	5.51029	0.126412	5.5108	0.100399	5.50671	0.132277	1.61318	0.0407285	5.50887	0.0259217	5.4351	0.0643781
	Abs430	76.2497	37.2 °C	0.6796	0.7038	0.7068	0.696733	0.0149135	0.6828	0.7035	0.706	0.697433	0.0127343	0.6804	0.7066	0.7073	0.6981	0.0153326	0.5941	0.6186	0.6128	0.6085	0.0128035	0.7076	0.7014	0.7033	0.7041	0.00317648	0.6951	0.7083	0.7041	0.7025	0.00674389		76.2497	5.50487	0.122347	5.49882	0.10062	5.49397	0.126145	1.65608	0.0422605	5.49792	0.0263641	5.44011	0.0522808
	Abs430	78.2494	37.2 °C	0.6792	0.7033	0.7072	0.696567	0.0151659	0.6844	0.7054	0.7064	0.698733	0.0124231	0.6805	0.7059	0.7082	0.6982	0.0153717	0.596	0.6206	0.6165	0.611033	0.0131797	0.7076	0.7023	0.7032	0.704367	0.00283608	0.6942	0.7082	0.7035	0.701967	0.00712484		78.2494	5.50066	0.123968	5.48743	0.0984479	5.50342	0.128281	1.70505	0.0463646	5.50573	0.0281771	5.4416	0.0594217
	Abs430	80.2494	37.1 °C	0.6801	0.7045	0.7078	0.697467	0.0151302	0.683	0.704	0.7051	0.697367	0.012454	0.6822	0.708	0.7092	0.6998	0.0152539	0.6001	0.6255	0.6194	0.615	0.0132593	0.7074	0.7024	0.7041	0.704633	0.00254231	0.6942	0.7081	0.7032	0.701833	0.00705006		80.2494	5.48323	0.126739	5.46954	0.097773	5.49581	0.131389	1.76353	0.050684	5.48495	0.0262559	5.42935	0.0561852
	Abs430	82.2494	37.3 °C	0.6815	0.7062	0.7092	0.698967	0.0152008	0.6857	0.7066	0.7078	0.700033	0.0124275	0.683	0.7093	0.71	0.700767	0.0153904	0.6047	0.6307	0.624	0.6198	0.0134993	0.708	0.7035	0.7046	0.705367	0.00234592	0.6952	0.7085	0.7034	0.702367	0.00670994		82.2494	5.48496	0.125515	5.48186	0.0991007	5.50196	0.126297	1.83626	0.0551555	5.49208	0.0279033	5.43207	0.0559845
	Abs430	84.2494	37.1 °C	0.6828	0.7071	0.7108	0.700233	0.0152106	0.6863	0.7074	0.7083	0.700667	0.01245	0.6839	0.7095	0.7107	0.701367	0.0151385	0.6083	0.6349	0.6282	0.6238	0.0138351	0.7087	0.704	0.7048	0.705833	0.00251462	0.6956	0.7087	0.7032	0.7025	0.00657799		84.2494	5.4592	0.123108	5.44842	0.0982842	5.47088	0.123586	1.91369	0.0603495	5.45888	0.0293168	5.41774	0.0561734
	Abs430	86.2494	37.2 °C	0.6834	0.7079	0.7123	0.7012	0.0155714	0.6889	0.7104	0.71	0.7031	0.0122992	0.6839	0.7093	0.7108	0.701333	0.0151163	0.6126	0.6395	0.6338	0.628633	0.0141747	0.7092	0.7049	0.7057	0.7066	0.00228692	0.6959	0.7098	0.7038	0.703167	0.00697161		86.2494	5.45115	0.127013	5.44055	0.0957583	5.49778	0.122379	2.0127	0.0683565	5.45918	0.0312462	5.41592	0.0575043
	Abs430	88.2494	37.1 °C	0.6857	0.7111	0.7143	0.7037	0.0156704	0.6896	0.7101	0.7097	0.703133	0.0117219	0.6855	0.711	0.7124	0.702967	0.0151428	0.6189	0.6464	0.6396	0.634967	0.0143235	0.7107	0.7052	0.7066	0.7075	0.00285832	0.6972	0.71	0.7039	0.7037	0.00640234		88.2494	5.43398	0.130729	5.41427	0.0919149	5.46772	0.120988	2.12862	0.0763766	5.43117	0.0279778	5.39371	0.0582068
	Abs430	90.2494	37.1 °C	0.6866	0.7124	0.7157	0.7049	0.0159339	0.6919	0.7124	0.7129	0.705733	0.0119826	0.686	0.7117	0.7127	0.703467	0.0151348	0.6249	0.652	0.6456	0.640833	0.0141649	0.7113	0.7064	0.7075	0.7084	0.00257099	0.6977	0.7111	0.7046	0.704467	0.00670099		90.2494	5.42787	0.13158	5.41622	0.0955554	5.45323	0.119662	2.26017	0.0772781	5.43252	0.0247862	5.38995	0.0557208
	Abs430	92.2494	37.1 °C	0.6871	0.7129	0.7163	0.705433	0.0159679	0.692	0.7125	0.7129	0.7058	0.0119528	0.6861	0.7125	0.7146	0.7044	0.015883	0.6297	0.6564	0.6507	0.6456	0.0140616	0.7116	0.7069	0.7086	0.709033	0.00237978	0.6985	0.712	0.7049	0.705133	0.00675302		92.2494	5.39872	0.13177	5.36866	0.0913156	5.45483	0.126525	2.38082	0.0766155	5.40972	0.0278978	5.37586	0.0599742
	Abs430	94.2494	37.2 °C	0.6871	0.7126	0.716	0.705233	0.0157957	0.6934	0.7145	0.7149	0.7076	0.0122992	0.6868	0.713	0.713	0.704267	0.0151266	0.6333	0.6601	0.655	0.649467	0.0142311	0.7123	0.7079	0.709	0.709733	0.00228983	0.6988	0.7123	0.7049	0.705333	0.00676042		94.2494	5.43044	0.131463	5.40841	0.09449	5.43416	0.120278	2.51959	0.0858812	5.41368	0.027044	5.36511	0.0529129
	Abs430	96.2494	37.3 °C	0.689	0.7143	0.7179	0.707067	0.0157494	0.6945	0.7154	0.7157	0.708533	0.0121541	0.6883	0.715	0.7153	0.7062	0.0155026	0.6396	0.6667	0.6614	0.6559	0.0143628	0.7131	0.7078	0.7095	0.710133	0.00270617	0.6993	0.7127	0.7061	0.706033	0.00670025		96.2494	5.40433	0.128358	5.39492	0.0931199	5.44907	0.124896	2.67133	0.0971355	5.38932	0.0323469	5.34199	0.0559546
	Abs430	98.2492	37.0 °C	0.6886	0.7147	0.7179	0.707067	0.0160724	0.694	0.7149	0.7161	0.708333	0.0124275	0.6887	0.7156	0.7159	0.706733	0.015618	0.6448	0.6718	0.6663	0.660967	0.0142683	0.7135	0.7083	0.7094	0.7104	0.00274044	0.6994	0.7129	0.7061	0.706133	0.00675006		98.2492	5.3906	0.128347	5.37159	0.0946238	5.42667	0.123794	2.84736	0.10618	5.39954	0.0253296	5.36032	0.0531957
	Abs430	100.249	37.1 °C	0.6886	0.7149	0.7193	0.7076	0.0166009	0.6962	0.7168	0.717	0.71	0.0119516	0.688	0.7146	0.7161	0.706233	0.0158083	0.6492	0.6765	0.6727	0.666133	0.0147873	0.7136	0.709	0.7098	0.7108	0.00245764	0.6994	0.7128	0.7067	0.7063	0.00670895		100.249	5.4029	0.138948	5.35984	0.0917824	5.43535	0.12579	3.05519	0.118013	5.35644	0.0307548	5.31452	0.051578
	Abs430	102.249	37.2 °C	0.6889	0.7149	0.7176	0.707133	0.0158481	0.6941	0.7148	0.7166	0.7085	0.0125032	0.6898	0.7164	0.7177	0.707967	0.0157462	0.6544	0.6812	0.6755	0.670367	0.0141182	0.7144	0.71	0.711	0.7118	0.00230651	0.7017	0.7138	0.7075	0.707667	0.00605172		102.249	5.37608	0.130877	5.34986	0.095642	5.45149	0.123076	3.27381	0.122599	5.3897	0.0284643	5.36111	0.0470888
	Abs430	104.249	37.1 °C	0.6897	0.7166	0.7195	0.7086	0.016432	0.6964	0.7177	0.7187	0.710933	0.0125962	0.6898	0.7164	0.7175	0.7079	0.0156847	0.6611	0.688	0.6827	0.677267	0.0142493	0.7145	0.7094	0.7106	0.7115	0.00266646	0.7004	0.7123	0.707	0.706567	0.00596182		104.249	5.38859	0.133596	5.36959	0.0957404	5.43563	0.123035	3.53726	0.13321	5.35903	0.0310281	5.3112	0.0491134
	Abs430	106.249	37.2 °C	0.6907	0.7175	0.7201	0.709433	0.0162755	0.6967	0.7171	0.7186	0.7108	0.012234	0.6902	0.7173	0.7185	0.708667	0.0160039	0.6665	0.6926	0.6881	0.6824	0.0139524	0.715	0.71	0.7118	0.712267	0.00253246	0.7014	0.7142	0.7079	0.707833	0.00640026		106.249	5.37721	0.133349	5.3457	0.0934314	5.41656	0.126208	3.79111	0.134325	5.37425	0.0270619	5.35021	0.0498749
	Abs430	108.249	37.3 °C	0.6897	0.7161	0.7202	0.708667	0.016553	0.6973	0.7193	0.7195	0.712033	0.0127598	0.6902	0.7173	0.7178	0.708433	0.0157925	0.6694	0.695	0.692	0.685467	0.0139948	0.7145	0.7103	0.7114	0.712067	0.00217792	0.7005	0.7129	0.7067	0.7067	0.0062		108.249	5.38637	0.134963	5.3617	0.0978482	5.4453	0.125433	4.05602	0.135223	5.34986	0.0354013	5.2976	0.0479794
	Abs430	110.249	37.4 °C	0.6907	0.7179	0.7217	0.7101	0.016908	0.6977	0.7188	0.7187	0.711733	0.0121533	0.6923	0.7194	0.7195	0.7104	0.0156751	0.6745	0.6995	0.6962	0.690067	0.0135817	0.7151	0.7106	0.7113	0.712333	0.00242143	0.7012	0.7139	0.7078	0.707633	0.00635164		110.249	5.4	0.131752	5.36213	0.0971262	5.42704	0.123216	4.31741	0.131638	5.35187	0.0277039	5.32856	0.0498074
	Abs430	112.249	37.2 °C	0.6909	0.7179	0.7214	0.710067	0.0166908	0.6983	0.7187	0.7202	0.7124	0.012234	0.6919	0.7194	0.7195	0.710267	0.0159061	0.6769	0.7018	0.699	0.692567	0.0136398	0.7159	0.7111	0.712	0.713	0.00255147	0.7016	0.7135	0.7081	0.707733	0.00595847		112.249	5.38609	0.135171	5.36042	0.0962865	5.3999	0.123707	4.53448	0.121367	5.34082	0.0336677	5.28817	0.0456185
	Abs430	114.249	37.0 °C	0.6909	0.7188	0.7224	0.7107	0.0172415	0.6982	0.7196	0.7203	0.7127	0.0125622	0.6921	0.7194	0.7206	0.7107	0.0161192	0.6796	0.7043	0.7019	0.695267	0.0136207	0.7166	0.7109	0.7124	0.7133	0.00295466	0.7023	0.7145	0.7087	0.7085	0.00610246		114.249	5.37324	0.13704	5.33325	0.0961275	5.4183	0.125252	4.71261	0.116128	5.34708	0.0306665	5.32707	0.047091
	Abs430	116.249	37.0 °C	0.6913	0.718	0.7211	0.710133	0.0163836	0.6989	0.7204	0.7217	0.713667	0.0128048	0.6928	0.7203	0.7209	0.711333	0.0160531	0.6808	0.7053	0.7028	0.6963	0.0134815	0.7167	0.7123	0.7125	0.713833	0.00248462	0.7022	0.7139	0.7082	0.7081	0.00585064		116.249	5.39069	0.129794	5.3821	0.100168	5.43556	0.126158	4.90007	0.110398	5.33242	0.0298206	5.27514	0.0445205
	Abs430	118.249	37.0 °C	0.6923	0.7196	0.723	0.711633	0.0168292	0.6996	0.7209	0.7223	0.714267	0.012721	0.6927	0.7205	0.7209	0.711367	0.016167	0.6848	0.7083	0.7054	0.6995	0.0128129	0.7174	0.7121	0.7132	0.714233	0.00279702	0.7029	0.7155	0.7096	0.709333	0.00630423		118.249	5.37758	0.136827	5.36639	0.0973441	5.40826	0.12726	5.02154	0.100358	5.34206	0.0297432	5.31734	0.0477597
	Abs430	120.249	37.2 °C	0.6921	0.7197	0.7231	0.711633	0.0170016	0.6992	0.7204	0.7216	0.713733	0.0126005	0.693	0.7211	0.7214	0.711833	0.0163108	0.6855	0.709	0.7063	0.700267	0.0128594	0.7171	0.7129	0.713	0.714333	0.00239653	0.7028	0.7146	0.7093	0.7089	0.00591016		120.249	5.36272	0.138473	5.33699	0.0983023	5.3954	0.125664	5.11144	0.0979995	5.32158	0.0255741	5.26933	0.0450231
	Abs430	122.249	37.2 °C	0.6922	0.7198	0.724	0.712	0.0172754	0.7011	0.7232	0.7237	0.716	0.0129062	0.6926	0.7202	0.7224	0.711733	0.0166064	0.6864	0.7094	0.7085	0.701433	0.013027	0.7186	0.7128	0.7136	0.715	0.00314325	0.7032	0.7159	0.7099	0.709667	0.00635321		122.249	5.38171	0.13851	5.35394	0.10304	5.40283	0.128789	5.22159	0.0997656	5.33052	0.0260912	5.30394	0.0479768
	Abs430	124.249	37.4 °C	0.6923	0.7208	0.7247	0.7126	0.0176881	0.7004	0.7218	0.7218	0.714667	0.0123553	0.6928	0.7212	0.7218	0.711933	0.0165727	0.6876	0.7104	0.7085	0.702167	0.0126508	0.718	0.7139	0.7141	0.715333	0.00231157	0.704	0.7155	0.7101	0.709867	0.00575355		124.249	5.39985	0.140638	5.34797	0.0959699	5.41257	0.130896	5.31676	0.097828	5.31715	0.0253788	5.26477	0.0448208
	Abs430	126.249	37.1 °C	0.6923	0.7216	0.7251	0.713	0.0180119	0.7008	0.7227	0.724	0.715833	0.0130355	0.694	0.7224	0.7229	0.7131	0.016543	0.6884	0.7102	0.7082	0.702267	0.0120504	0.7183	0.7133	0.7141	0.715233	0.00268576	0.7034	0.7158	0.7101	0.709767	0.00620672		126.249	5.38249	0.148583	5.35403	0.100654	5.40364	0.128679	5.35809	0.0928758	5.32696	0.023723	5.29808	0.047056
	Abs430	128.249	37.4 °C	0.6927	0.7216	0.7253	0.7132	0.0178496	0.701	0.7225	0.7241	0.715867	0.0128997	0.6938	0.7222	0.7224	0.7128	0.0164548	0.6885	0.7103	0.7083	0.702367	0.0120504	0.7182	0.7141	0.7145	0.7156	0.00226053	0.7038	0.7161	0.7102	0.710033	0.00615169		128.249	5.36913	0.144756	5.34495	0.102276	5.38098	0.125824	5.3959	0.0937147	5.31123	0.0250708	5.25432	0.0462371
	Abs430	130.249	37.2 °C	0.692	0.7208	0.7253	0.7127	0.0180674	0.7023	0.7242	0.7249	0.717133	0.0128508	0.6935	0.722	0.7234	0.712967	0.0168732	0.6873	0.7086	0.7085	0.701467	0.0122688	0.7194	0.7145	0.7149	0.716267	0.00272091	0.7047	0.7165	0.7109	0.7107	0.00590254		130.249	5.37616	0.145755	5.34642	0.105387	5.39173	0.129562	5.44758	0.0953106	5.31355	0.0246864	5.2814	0.0446177
	Abs430	132.249	37.2 °C	0.6922	0.7212	0.7254	0.712933	0.018078	0.7009	0.7224	0.7226	0.7153	0.0124712	0.694	0.723	0.7241	0.7137	0.0170696	0.6879	0.7091	0.7073	0.701433	0.0117547	0.7188	0.7141	0.7147	0.715867	0.00255799	0.7043	0.7155	0.7098	0.709867	0.0056003		132.249	5.38334	0.15002	5.33275	0.0960146	5.41229	0.130762	5.49713	0.0928241	5.30534	0.0265451	5.24274	0.0426109
	Abs430	134.249	37.3 °C	0.6926	0.7229	0.7269	0.714133	0.0187554	0.7019	0.7244	0.7254	0.717233	0.0132885	0.694	0.7226	0.7228	0.713133	0.0165703	0.6883	0.7097	0.708	0.702	0.011895	0.7196	0.7148	0.715	0.716467	0.00271539	0.7043	0.7166	0.7109	0.7106	0.00615549		134.249	5.38427	0.152959	5.35249	0.103266	5.40389	0.12665	5.51453	0.0935407	5.31372	0.0301288	5.27543	0.0458653
	Abs560	0	37.1 °C	0.4814	0.4779	0.4814	0.480233	0.00202073	0.4843	0.4759	0.4769	0.479033	0.00458839	0.4924	0.5034	0.5027	0.4995	0.00615873	0.4802	0.4736	0.4738	0.475867	0.00375411	0.464	0.4636	0.4644	0.464	0.0004	0.4761	0.4668	0.4659	0.4696	0.00564712
	Abs560	2	36.9 °C	0.4595	0.4564	0.4572	0.4577	0.00160935	0.4632	0.4545	0.4555	0.457733	0.0047606	0.4908	0.5046	0.5036	0.499667	0.00769502	0.4599	0.4543	0.4548	0.456333	0.00309892	0.4333	0.4368	0.4385	0.4362	0.00265141	0.4511	0.4426	0.4394	0.444367	0.00604676
	Abs560	4	37.2 °C	0.4804	0.4812	0.4823	0.4813	0.000953939	0.4844	0.4801	0.4799	0.481467	0.00254231	0.4878	0.5045	0.5043	0.498867	0.00958454	0.4812	0.4792	0.4797	0.480033	0.00104083	0.453	0.4597	0.4625	0.4584	0.0048816	0.4698	0.4673	0.4633	0.4668	0.00327872
	Abs560	6	37.3 °C	0.4888	0.4941	0.4956	0.492833	0.00357258	0.4912	0.4928	0.4927	0.492233	0.000896289	0.4844	0.5041	0.5017	0.496733	0.0107482	0.4912	0.4935	0.493	0.492567	0.00120968	0.4584	0.4681	0.4711	0.465867	0.00663802	0.4754	0.4764	0.4732	0.475	0.00163707
	Abs560	8	37.0 °C	0.4871	0.4976	0.4992	0.494633	0.00657292	0.4917	0.497	0.4979	0.495533	0.00335012	0.4811	0.5028	0.4999	0.4946	0.0117809	0.4936	0.4988	0.4986	0.497	0.00294618	0.4574	0.4696	0.4742	0.467067	0.00868178	0.477	0.4799	0.4769	0.477933	0.00170392
	Abs560	9.99972	37.1 °C	0.4817	0.4961	0.4988	0.4922	0.00919293	0.4887	0.4963	0.4982	0.4944	0.00502693	0.4769	0.5007	0.4975	0.4917	0.0129167	0.4929	0.4997	0.4994	0.497333	0.00384231	0.4533	0.4673	0.473	0.464533	0.0101372	0.4747	0.4797	0.4773	0.477233	0.00250067
	Abs560	11.9997	37.2 °C	0.4752	0.494	0.4974	0.488867	0.0119571	0.4851	0.494	0.4964	0.491833	0.00595343	0.4715	0.498	0.4933	0.4876	0.0141397	0.4912	0.4999	0.5007	0.497267	0.00526909	0.4486	0.4649	0.4724	0.461967	0.0121681	0.4722	0.4779	0.4768	0.475633	0.00302379
	Abs560	13.9997	37.3 °C	0.4678	0.4903	0.4934	0.483833	0.0139715	0.4801	0.4901	0.4926	0.4876	0.00661438	0.466	0.4944	0.4894	0.483267	0.0151609	0.4892	0.4996	0.4991	0.495967	0.00586544	0.444	0.4615	0.4694	0.4583	0.0129988	0.4696	0.4767	0.4758	0.474033	0.00386566
	Abs560	15.9997	37.1 °C	0.4602	0.4859	0.4894	0.4785	0.0159446	0.4758	0.4865	0.4896	0.483967	0.0072404	0.4839	0.517	0.5106	0.503833	0.0175569	0.4877	0.4987	0.4982	0.494867	0.00621155	0.4388	0.4575	0.467	0.454433	0.0143479	0.4668	0.4738	0.4747	0.471767	0.00432474
	Abs560	17.9997	37.1 °C	0.4521	0.4799	0.4837	0.4719	0.0172522	0.4697	0.4806	0.4846	0.4783	0.00771168	0.4493	0.482	0.4745	0.4686	0.0171298	0.4855	0.497	0.497	0.493167	0.00663953	0.4325	0.4521	0.4615	0.4487	0.0147959	0.4614	0.4695	0.471	0.4673	0.0051643
	Abs560	19.9997	37.2 °C	0.4423	0.4725	0.4766	0.4638	0.0187321	0.4617	0.4724	0.4779	0.470667	0.00823792	0.4406	0.4766	0.4676	0.4616	0.018735	0.4831	0.4954	0.4947	0.491067	0.00690821	0.4263	0.4464	0.4575	0.4434	0.0158149	0.4574	0.4647	0.4681	0.4634	0.00546717
	Abs560	21.9997	37.2 °C	0.4313	0.4635	0.4679	0.454233	0.0199823	0.4538	0.4643	0.47	0.4627	0.00821766	0.4317	0.4717	0.4615	0.454967	0.0207849	0.4809	0.4935	0.4936	0.489333	0.00730365	0.4201	0.4403	0.4518	0.4374	0.0160477	0.451	0.4607	0.4651	0.458933	0.00721411
	Abs560	24.25	37.0 °C	0.4403	0.4783	0.4839	0.4675	0.0237217	0.4675	0.4767	0.4828	0.475667	0.00770216	0.4198	0.4645	0.4514	0.445233	0.0229792	0.5051	0.518	0.5177	0.5136	0.00736274	0.4128	0.4324	0.4459	0.430367	0.0166434	0.4448	0.4537	0.46	0.452833	0.00763697
	Abs560	26.25	37.2 °C	0.4033	0.4389	0.4435	0.428567	0.0220021	0.431	0.4389	0.4455	0.438467	0.00725971	0.4049	0.4555	0.4398	0.4334	0.0259	0.4732	0.485	0.4844	0.480867	0.0066463	0.4036	0.423	0.4359	0.420833	0.0162586	0.4357	0.4447	0.4536	0.444667	0.00895005
	Abs560	28.25	36.9 °C	0.3883	0.4253	0.4299	0.4145	0.0228061	0.4178	0.4246	0.4323	0.4249	0.00725465	0.3892	0.445	0.4256	0.419933	0.0283283	0.4708	0.4828	0.4824	0.478667	0.00681567	0.3936	0.4116	0.4263	0.4105	0.0163777	0.4261	0.4339	0.4456	0.4352	0.00981478
	Abs560	30.25	37.2 °C	0.3728	0.4109	0.4154	0.3997	0.0234045	0.4047	0.4109	0.4199	0.411833	0.00764286	0.3731	0.4322	0.41	0.4051	0.0298531	0.4704	0.4819	0.4822	0.478167	0.0067278	0.381	0.3982	0.4118	0.397	0.015435	0.4128	0.421	0.4353	0.423033	0.011387
	Abs560	32.25	37.0 °C	0.3556	0.3944	0.3991	0.383033	0.0238739	0.3889	0.3951	0.4047	0.396233	0.00796074	0.3556	0.4162	0.3926	0.388133	0.0305459	0.4686	0.4797	0.48	0.4761	0.00649692	0.3664	0.3822	0.3978	0.382133	0.0157001	0.398	0.4054	0.4229	0.408767	0.0127868
	Abs560	34.25	37.1 °C	0.3377	0.377	0.3823	0.365667	0.0243644	0.3723	0.3787	0.3893	0.3801	0.00858604	0.3357	0.3982	0.3736	0.369167	0.031485	0.4663	0.4773	0.4778	0.4738	0.0065	0.3507	0.3655	0.3793	0.365167	0.0143029	0.3809	0.3886	0.4086	0.3927	0.0142979
	Abs560	36.2497	37.0 °C	0.3192	0.3598	0.3646	0.347867	0.0249418	0.3551	0.3598	0.372	0.3623	0.00872296	0.3145	0.3796	0.3548	0.349633	0.0328561	0.464	0.4749	0.4751	0.471333	0.00635164	0.3344	0.3477	0.363	0.348367	0.0143117	0.3646	0.3715	0.3925	0.3762	0.0145317
	Abs560	38.2497	37.1 °C	0.2997	0.3408	0.3454	0.328633	0.0251623	0.3366	0.3401	0.3544	0.3437	0.00943027	0.2908	0.36	0.3336	0.328133	0.0349224	0.462	0.4726	0.4728	0.469133	0.00617846	0.3179	0.3297	0.3439	0.3305	0.0130184	0.3456	0.3535	0.3757	0.358267	0.0156059
	Abs560	40.2497	37.1 °C	0.2796	0.3188	0.3229	0.3071	0.0239038	0.3152	0.3171	0.3333	0.321867	0.00994703	0.2761	0.3566	0.3238	0.318833	0.0404792	0.459	0.4689	0.4695	0.4658	0.00589661	0.3013	0.3109	0.3249	0.312367	0.0118682	0.3273	0.334	0.3581	0.3398	0.0161985
	Abs560	42.2497	37.0 °C	0.2592	0.2957	0.2986	0.2845	0.0219584	0.2924	0.293	0.309	0.298133	0.00941559	0.2436	0.3145	0.2854	0.281167	0.0356391	0.4552	0.465	0.465	0.461733	0.00565803	0.2825	0.2888	0.302	0.2911	0.00995138	0.3039	0.3108	0.3388	0.317833	0.0184825
	Abs560	44.2497	36.9 °C	0.2384	0.2728	0.2753	0.262167	0.0206205	0.2701	0.2696	0.2862	0.2753	0.00944299	0.2205	0.2905	0.2618	0.2576	0.0351885	0.4521	0.461	0.4619	0.458333	0.00541695	0.2635	0.2658	0.2783	0.2692	0.0079643	0.2804	0.2868	0.3182	0.295133	0.020231
	Abs560	46.2497	37.1 °C	0.217	0.2493	0.2509	0.239067	0.019127	0.2465	0.2452	0.2624	0.251367	0.00957723	0.1975	0.2661	0.2375	0.2337	0.0344575	0.4478	0.4565	0.4577	0.454	0.00540278	0.2422	0.2406	0.2513	0.2447	0.00577148	0.2538	0.2591	0.294	0.268967	0.0218409
	Abs560	48.25	37.1 °C	0.1985	0.2293	0.2305	0.219433	0.0181387	0.2261	0.2232	0.2411	0.230133	0.00960746	0.1771	0.2417	0.2142	0.211	0.0324187	0.4733	0.482	0.4835	0.4796	0.00550727	0.2202	0.2163	0.2263	0.220933	0.00504017	0.2287	0.232	0.268	0.2429	0.0217998
	Abs560	50.25	37.2 °C	0.1785	0.2041	0.2047	0.195767	0.0149564	0.2008	0.1982	0.2137	0.204233	0.0083008	0.1607	0.2178	0.1916	0.190033	0.0285822	0.4356	0.4429	0.4449	0.441133	0.00489524	0.1991	0.1937	0.201	0.197933	0.00378726	0.2035	0.2068	0.2419	0.2174	0.0212817
	Abs560	52.25	37.1 °C	0.1629	0.1836	0.1835	0.176667	0.0119224	0.1808	0.178	0.1915	0.183433	0.00712484	0.149	0.1954	0.173	0.172467	0.0232046	0.4322	0.4387	0.4412	0.437367	0.00464579	0.1802	0.1741	0.1804	0.178233	0.00358097	0.1829	0.1844	0.2156	0.1943	0.0184616
	Abs560	54.25	37.0 °C	0.1503	0.1659	0.1656	0.1606	0.00892132	0.1634	0.1613	0.1722	0.165633	0.00578302	0.1404	0.1756	0.1583	0.1581	0.0176009	0.4276	0.4337	0.4369	0.432733	0.00472476	0.164	0.1586	0.1623	0.161633	0.00276104	0.1645	0.1666	0.1925	0.174533	0.015595
	Abs560	56.25	37.2 °C	0.1416	0.1529	0.1529	0.149133	0.00652406	0.1505	0.1491	0.1568	0.152133	0.00410163	0.1349	0.1603	0.1485	0.1479	0.0127106	0.4241	0.4291	0.4332	0.4288	0.00455741	0.1519	0.1475	0.1506	0.15	0.00226053	0.1523	0.1531	0.1727	0.159367	0.0115539
	Abs560	58.25	37.1 °C	0.1354	0.1437	0.1434	0.140833	0.00470779	0.1418	0.1409	0.1457	0.1428	0.00255147	0.1315	0.1494	0.1411	0.140667	0.00895786	0.4195	0.4238	0.4281	0.4238	0.0043	0.1433	0.1404	0.1414	0.1417	0.00147309	0.143	0.1445	0.1577	0.1484	0.00808888
	Abs560	60.2497	37.0 °C	0.1316	0.1375	0.1374	0.1355	0.00337787	0.1361	0.1357	0.1393	0.137033	0.00197315	0.1294	0.1416	0.1361	0.1357	0.00610983	0.4149	0.4183	0.4232	0.4188	0.00417253	0.1379	0.1359	0.1371	0.136967	0.00100664	0.1379	0.1383	0.1472	0.141133	0.00525769
	Abs560	62.2497	37.0 °C	0.1288	0.1332	0.1332	0.131733	0.00254034	0.1322	0.1322	0.1347	0.133033	0.00144338	0.1276	0.1365	0.1332	0.132433	0.00449926	0.4097	0.4122	0.418	0.4133	0.00425793	0.1346	0.1335	0.1332	0.133767	0.000737111	0.1339	0.1344	0.1406	0.1363	0.00373229
	Abs560	64.2497	37.3 °C	0.1269	0.1307	0.131	0.129533	0.00228546	0.1301	0.1299	0.1315	0.1305	0.00087178	0.1269	0.1337	0.1311	0.130567	0.00343123	0.4047	0.4058	0.4132	0.4079	0.00462277	0.1327	0.1322	0.1319	0.132267	0.000404145	0.1332	0.1329	0.1362	0.1341	0.00182483
	Abs560	66.2497	37.0 °C	0.1259	0.1291	0.1291	0.128033	0.00184752	0.1284	0.1282	0.129	0.128533	0.000416333	0.126	0.1309	0.1297	0.128867	0.00255408	0.3992	0.3998	0.4069	0.401967	0.00428291	0.1308	0.1303	0.1297	0.130267	0.000550757	0.1306	0.1309	0.1339	0.1318	0.00182483
	Abs560	68.2497	37.4 °C	0.1255	0.1277	0.1278	0.127	0.0013	0.1271	0.1274	0.1278	0.127433	0.000351188	0.126	0.1297	0.1289	0.1282	0.00194679	0.3938	0.3933	0.4008	0.395967	0.00419325	0.1299	0.1295	0.1297	0.1297	0.0002	0.1306	0.1302	0.132	0.130933	0.000945163
	Abs560	70.2497	37.2 °C	0.1247	0.1271	0.1273	0.126367	0.00144684	0.127	0.1273	0.1281	0.127467	0.000568624	0.1254	0.1284	0.1281	0.1273	0.00165227	0.3879	0.3863	0.3947	0.389633	0.00446019	0.1288	0.1289	0.1283	0.128667	0.000321455	0.1291	0.1296	0.1313	0.13	0.00115326
	Abs560	72.2497	37.2 °C	0.1246	0.1274	0.1272	0.1264	0.00156205	0.1266	0.1269	0.1271	0.126867	0.000251661	0.1253	0.1279	0.1286	0.127267	0.00173877	0.3817	0.3789	0.3877	0.382767	0.00449592	0.1284	0.1284	0.1285	0.128433	5.7735e-05	0.1294	0.1294	0.1302	0.129667	0.00046188
	Abs560	74.2497	37.3 °C	0.1253	0.1267	0.127	0.126333	0.000907377	0.1265	0.1267	0.1264	0.126533	0.000152753	0.1254	0.1272	0.1277	0.126767	0.00120968	0.3748	0.3704	0.3809	0.375367	0.00527289	0.1278	0.1281	0.1275	0.1278	0.0003	0.1284	0.1291	0.13	0.129167	0.000802081
	Abs560	76.2497	37.0 °C	0.1257	0.1269	0.1271	0.126567	0.000757188	0.1267	0.127	0.1268	0.126833	0.000152753	0.1261	0.1274	0.1277	0.127067	0.00085049	0.3677	0.362	0.3726	0.367433	0.00530503	0.1279	0.1283	0.128	0.128067	0.000208167	0.1291	0.1292	0.1291	0.129133	5.7735e-05
	Abs560	78.2494	37.0 °C	0.1258	0.1269	0.1272	0.126633	0.000737111	0.127	0.1274	0.1276	0.127333	0.000305505	0.1258	0.1271	0.1277	0.126867	0.000971253	0.3591	0.3521	0.3639	0.358367	0.00593408	0.1277	0.1284	0.1277	0.127933	0.000404145	0.1284	0.1293	0.1293	0.129	0.000519615
	Abs560	80.2494	37.0 °C	0.1261	0.1274	0.1281	0.1272	0.00101489	0.1275	0.1276	0.1274	0.1275	0.0001	0.1261	0.1273	0.1286	0.127333	0.00125033	0.3499	0.3416	0.3547	0.348733	0.00662747	0.128	0.1287	0.1287	0.128467	0.000404145	0.1294	0.1295	0.1289	0.129267	0.000321455
	Abs560	82.2494	37.0 °C	0.1264	0.1278	0.1281	0.127433	0.000907377	0.1279	0.128	0.1272	0.1277	0.00043589	0.1265	0.1274	0.1282	0.127367	0.00085049	0.3398	0.3297	0.3431	0.337533	0.00698164	0.1281	0.129	0.1282	0.128433	0.000493288	0.1288	0.1298	0.1293	0.1293	0.0005
	Abs560	84.2494	37.1 °C	0.1274	0.1285	0.1289	0.128267	0.000776745	0.1286	0.129	0.1282	0.1286	0.0004	0.1273	0.1283	0.129	0.1282	0.0008544	0.3292	0.3176	0.3311	0.325967	0.00730776	0.1287	0.1296	0.1296	0.1293	0.000519615	0.13	0.13	0.129	0.129667	0.00057735
	Abs560	86.2494	37.1 °C	0.1276	0.129	0.1293	0.128633	0.000907377	0.1292	0.1295	0.129	0.129233	0.000251661	0.1268	0.1277	0.1282	0.127567	0.00070946	0.3163	0.3032	0.3175	0.312333	0.00793242	0.1289	0.1301	0.1293	0.129433	0.00061101	0.1295	0.1304	0.1296	0.129833	0.000493288
	Abs560	88.2494	37.1 °C	0.1282	0.1298	0.1305	0.1295	0.00117898	0.13	0.1302	0.1294	0.129867	0.000416333	0.1279	0.1286	0.1292	0.128567	0.000650641	0.3027	0.2887	0.3035	0.2983	0.00832346	0.1298	0.1306	0.1304	0.130267	0.000416333	0.131	0.1308	0.1296	0.130467	0.000757188
	Abs560	90.2494	37.2 °C	0.1286	0.1302	0.1308	0.129867	0.00113725	0.1305	0.1308	0.1296	0.1303	0.0006245	0.1284	0.1291	0.1295	0.129	0.000556776	0.2881	0.275	0.2875	0.283533	0.00739617	0.1301	0.1308	0.1303	0.1304	0.000360555	0.1305	0.1313	0.1303	0.1307	0.00052915
	Abs560	92.2494	37.2 °C	0.1293	0.1312	0.1315	0.130667	0.00119304	0.1314	0.1317	0.1313	0.131467	0.000208167	0.1284	0.1292	0.1298	0.129133	0.000702377	0.2756	0.2638	0.2741	0.271167	0.00642365	0.1305	0.1312	0.1315	0.131067	0.00051316	0.1316	0.1316	0.1303	0.131167	0.000750555
	Abs560	94.2494	36.9 °C	0.1285	0.1304	0.1307	0.129867	0.00119304	0.1307	0.1311	0.1307	0.130833	0.00023094	0.1288	0.13	0.13	0.1296	0.00069282	0.2627	0.2501	0.2605	0.257767	0.00673003	0.1306	0.1316	0.1311	0.1311	0.0005	0.1314	0.1318	0.1312	0.131467	0.000305505
	Abs560	96.2494	37.1 °C	0.1296	0.1313	0.1316	0.130833	0.00107858	0.1311	0.1316	0.1313	0.131333	0.000251661	0.1287	0.1297	0.1304	0.1296	0.0008544	0.2511	0.2375	0.248	0.245533	0.00712765	0.1311	0.1323	0.1319	0.131767	0.00061101	0.1324	0.1326	0.1315	0.132167	0.000585947
	Abs560	98.2492	37.4 °C	0.1301	0.1316	0.1318	0.131167	0.000929157	0.1317	0.1321	0.1318	0.131867	0.000208167	0.1294	0.1305	0.1308	0.130233	0.000737111	0.238	0.2243	0.2341	0.232133	0.00705856	0.1312	0.1319	0.1316	0.131567	0.000351188	0.1317	0.1321	0.1314	0.131733	0.000351188
	Abs560	100.249	37.0 °C	0.1294	0.1315	0.132	0.130967	0.00137961	0.132	0.1326	0.1328	0.132467	0.000416333	0.1291	0.1301	0.1306	0.129933	0.000763763	0.2238	0.2104	0.2199	0.218033	0.00689227	0.132	0.1331	0.133	0.1327	0.000608276	0.1331	0.133	0.1326	0.1329	0.000264575
	Abs560	102.249	37.1 °C	0.1301	0.1324	0.1321	0.131533	0.00125033	0.132	0.1326	0.1327	0.132433	0.000378594	0.1294	0.1298	0.1304	0.129867	0.000503322	0.2104	0.1979	0.206	0.204767	0.00634061	0.1315	0.1326	0.1321	0.132067	0.000550757	0.1321	0.1322	0.1317	0.132	0.000264575
	Abs560	104.249	37.3 °C	0.1302	0.1319	0.1324	0.1315	0.00115326	0.1322	0.1327	0.1323	0.1324	0.000264575	0.1296	0.1303	0.1308	0.130233	0.000602771	0.1966	0.1849	0.1929	0.191467	0.00598025	0.1321	0.133	0.1332	0.132767	0.000585947	0.1331	0.1335	0.1325	0.133033	0.000503322
	Abs560	106.249	36.8 °C	0.1305	0.1326	0.1327	0.131933	0.00124231	0.1325	0.1332	0.1332	0.132967	0.000404145	0.1301	0.1308	0.1316	0.130833	0.000750555	0.1847	0.1744	0.1809	0.18	0.00520865	0.132	0.1329	0.1327	0.132533	0.000472582	0.1323	0.1326	0.132	0.1323	0.0003
	Abs560	108.249	37.4 °C	0.1302	0.1321	0.1324	0.131567	0.00119304	0.1323	0.1329	0.1332	0.1328	0.000458258	0.1293	0.1302	0.1308	0.1301	0.000754983	0.173	0.1642	0.1698	0.169	0.00445421	0.1322	0.1335	0.1336	0.1331	0.000781025	0.1334	0.1337	0.1331	0.1334	0.0003
	Abs560	110.249	37.2 °C	0.1307	0.1318	0.132	0.1315	0.0007	0.1319	0.1328	0.1335	0.132733	0.000802081	0.1301	0.1312	0.1314	0.1309	0.0007	0.1633	0.1559	0.1603	0.159833	0.00372201	0.1325	0.1334	0.1334	0.1331	0.000519615	0.133	0.133	0.1324	0.1328	0.00034641
	Abs560	112.249	37.0 °C	0.1305	0.1324	0.1326	0.131833	0.00115902	0.1321	0.1332	0.1334	0.1329	0.0007	0.1308	0.1319	0.1319	0.131533	0.000635085	0.1553	0.1498	0.1531	0.152733	0.00276827	0.1327	0.1339	0.1339	0.1335	0.00069282	0.1338	0.1341	0.1336	0.133833	0.000251661
	Abs560	114.249	37.2 °C	0.1311	0.1326	0.1331	0.132267	0.00104083	0.1331	0.1337	0.1341	0.133633	0.000503322	0.1305	0.1314	0.1316	0.131167	0.000585947	0.1494	0.1451	0.1481	0.147533	0.0022053	0.1328	0.1338	0.1336	0.1334	0.00052915	0.1331	0.1332	0.1327	0.133	0.000264575
	Abs560	116.249	37.1 °C	0.1307	0.1321	0.1324	0.131733	0.000907377	0.1319	0.1327	0.1332	0.1326	0.000655744	0.1301	0.131	0.1315	0.130867	0.00070946	0.1435	0.1403	0.1425	0.1421	0.00163707	0.1332	0.1341	0.1343	0.133867	0.000585947	0.1341	0.1345	0.1341	0.134233	0.00023094
	Abs560	118.249	37.2 °C	0.1309	0.133	0.1331	0.132333	0.00124231	0.1327	0.133	0.1336	0.1331	0.000458258	0.1307	0.1316	0.1323	0.131533	0.000802081	0.1403	0.1381	0.1395	0.1393	0.00111355	0.1331	0.1341	0.1339	0.1337	0.00052915	0.1333	0.1336	0.1333	0.1334	0.000173205
	Abs560	120.249	37.2 °C	0.1312	0.1334	0.1335	0.1327	0.0013	0.133	0.1338	0.1344	0.133733	0.000702377	0.1313	0.1323	0.1322	0.131933	0.000550757	0.1377	0.1362	0.1371	0.137	0.000754983	0.1337	0.1345	0.1345	0.134233	0.00046188	0.1343	0.1348	0.1345	0.134533	0.000251661
	Abs560	122.249	37.2 °C	0.131	0.1328	0.1331	0.1323	0.00113578	0.1328	0.1338	0.1346	0.133733	0.00090185	0.131	0.132	0.1322	0.131733	0.00064291	0.1349	0.1337	0.1344	0.134333	0.000602771	0.1338	0.1343	0.1343	0.134133	0.000288675	0.1337	0.134	0.1337	0.1338	0.000173205
	Abs560	124.249	36.9 °C	0.1308	0.1323	0.1328	0.131967	0.00104083	0.1329	0.1341	0.1339	0.133633	0.00064291	0.1306	0.1317	0.1323	0.131533	0.000862168	0.1324	0.1315	0.1323	0.132067	0.000493288	0.134	0.1347	0.1349	0.134533	0.000472582	0.1345	0.1352	0.1348	0.134833	0.000351188
	Abs560	126.249	37.2 °C	0.1308	0.133	0.1336	0.132467	0.00147422	0.133	0.1339	0.1342	0.1337	0.0006245	0.1312	0.1321	0.1326	0.131967	0.00070946	0.1312	0.1307	0.1313	0.131067	0.000321455	0.1339	0.1345	0.1344	0.134267	0.000321455	0.1338	0.1342	0.1339	0.133967	0.000208167
	Abs560	128.249	37.0 °C	0.1313	0.1335	0.1337	0.132833	0.00133167	0.133	0.1341	0.1347	0.133933	0.000862168	0.1319	0.1328	0.1327	0.132467	0.000493288	0.1305	0.1302	0.1298	0.130167	0.000351188	0.1342	0.1349	0.1351	0.134733	0.000472582	0.1349	0.1353	0.1352	0.135133	0.000208167
	Abs560	130.249	37.2 °C	0.1311	0.1332	0.1334	0.132567	0.0012741	0.133	0.1342	0.1352	0.134133	0.00110151	0.1316	0.1325	0.1326	0.132233	0.000550757	0.1288	0.1287	0.1288	0.128767	5.7735e-05	0.1344	0.1351	0.1349	0.1348	0.000360555	0.1345	0.1348	0.1344	0.134567	0.000208167
	Abs560	132.249	37.1 °C	0.1307	0.133	0.1336	0.132433	0.0015308	0.1335	0.1342	0.1347	0.134133	0.000602771	0.1314	0.1323	0.1319	0.131867	0.000450925	0.1275	0.1274	0.1279	0.1276	0.000264575	0.1344	0.1351	0.1353	0.134933	0.000472582	0.1351	0.1356	0.1355	0.1354	0.000264575
	Abs560	134.249	37.2 °C	0.131	0.1332	0.1337	0.132633	0.00143643	0.1332	0.1342	0.1346	0.134	0.00072111	0.1315	0.1322	0.1322	0.131967	0.000404145	0.1272	0.1273	0.1274	0.1273	0.0001	0.1342	0.1353	0.135	0.134833	0.000568624	0.1346	0.1348	0.1347	0.1347	0.0001

## Sheet: 4&S15&AB_ClonesC5 C20 C26
Raw data and averages/SD				C5 with KS1					C5 with KS1					C5 with KS1					C20 with KS1 and KS13g					C20 with KS1 and KS13g					C20 with KS1 and KS13g					C26 with KS1 and TKS2					C26 with KS1 and TKS2					C26 with KS1 and TKS2					SP4
				inoc p2					inoc p2					inoc p15					inoc p2					inoc p2					inoc p15					inoc p2Theo					inoc p2Theo					inoc p15Theo
				0 mM IPTG					1 mM IPTG					1 mM IPTG					0 mM IPTG					1 mM IPTG					1 mM IPTG					0.5 mM Theo					0 mM Theo; 50 ng/mL ATc; 1 mM IPTG					0 mM Theo; 50 ng/mL ATc; 1 mM IPTG
infinite 200Pro	Read	Time (h)	Temp	biorep a	biorep b	biorep c	mean	SD	biorep a	biorep b	biorep c	mean	SD	biorep a	biorep b	biorep c	mean	SD	biorep a	biorep b	biorep c	mean	SD	biorep a	biorep b	biorep c	mean	SD	biorep a	biorep b	biorep c	mean	SD	biorep a	biorep b	biorep c	mean	SD	biorep a	biorep b	biorep c	mean	SD	biorep a	biorep b	biorep c	mean	SD	biorep a
Instrument serial number: 1409005592	Abs430	0	37.0 °C	0.768	0.5608	0.5576	0.6288	0.120561	0.5269	0.6126	0.5539	0.564467	0.0438162	0.6416	0.6333	0.6334	0.63745	0.00586899	0.6042	0.6308	0.6322	0.6224	0.0157772	0.6355	0.6531	0.6557	0.6481	0.0109891	0.6415	0.641	0.6445	0.642333	0.00189297	0.5942	0.6184	0.6249	0.62165	0.00459619	0.6268	0.633	0.6322	0.630667	0.00337244	0.6221	0.6475	0.6509	0.640167	0.0157383	0.6649
Plate	Abs430	2	36.9 °C	0.7286	0.5757	0.5733	0.625867	0.0889778	0.5397	0.6274	0.566	0.5777	0.0450054	0.6496	0.6518	0.6423	0.6507	0.00155563	0.6224	0.6448	0.6448	0.637333	0.0129326	0.6456	0.6646	0.6682	0.659467	0.012143	0.651	0.65	0.6524	0.651133	0.00120554	0.6125	0.6335	0.6381	0.6358	0.00325269	0.6432	0.6473	0.6455	0.645333	0.00205508	0.6318	0.6536	0.6569	0.647433	0.013639	0.6536
Plate Description: [GRE96fb_chimney] - Greiner 96 Flat Black	Abs430	4	37.3 °C	0.6972	0.5747	0.5719	0.6146	0.0715474	0.5397	0.626	0.5655	0.577067	0.0442974	0.6434	0.6493	0.6399	0.64635	0.00417193	0.621	0.6419	0.6418	0.6349	0.0120379	0.6395	0.6622	0.6664	0.656033	0.0144715	0.6422	0.645	0.6477	0.644967	0.00275015	0.6106	0.6301	0.635	0.63255	0.00346482	0.6366	0.6433	0.6418	0.640567	0.00351615	0.6265	0.6476	0.6504	0.6415	0.0130656	0.6439
Plate with Cover: Yes	Abs430	6	37.3 °C	0.666	0.5719	0.5688	0.602233	0.0552453	0.5352	0.621	0.5618	0.572667	0.0439201	0.6348	0.6435	0.6347	0.63915	0.00615183	0.6188	0.6383	0.6376	0.631567	0.0110618	0.6322	0.656	0.6613	0.649833	0.0154991	0.6349	0.6407	0.6428	0.639467	0.00409186	0.608	0.6267	0.6305	0.6286	0.00268701	0.6307	0.6396	0.6367	0.635667	0.00453909	0.6236	0.6434	0.6448	0.637267	0.0118564	0.6348
Barcode: No	Abs430	8	37.0 °C	0.6583	0.5718	0.5684	0.5995	0.0509507	0.5362	0.6212	0.5621	0.573167	0.0435672	0.6324	0.6431	0.6374	0.63775	0.00756604	0.6177	0.6368	0.6361	0.6302	0.010831	0.6297	0.6552	0.6612	0.6487	0.0167257	0.63	0.6392	0.6413	0.636833	0.00601027	0.6073	0.6254	0.6291	0.62725	0.0026163	0.6272	0.6377	0.6355	0.633467	0.00553745	0.6223	0.6416	0.6438	0.6359	0.0118292	0.632
Part of Plate	Abs430	10	37.0 °C	0.6525	0.5715	0.5678	0.597267	0.0478692	0.5352	0.6196	0.5613	0.572033	0.0432116	0.6282	0.6414	0.6351	0.6348	0.00933381	0.6176	0.6355	0.6341	0.629067	0.00995507	0.6259	0.6532	0.6592	0.6461	0.0177491	0.6267	0.6379	0.6392	0.6346	0.00687241	0.6067	0.6244	0.6274	0.6259	0.00212132	0.6247	0.637	0.6334	0.6317	0.00632376	0.6218	0.6408	0.6416	0.634733	0.0112077	0.628
Range: B2:G11	Abs430	11.9997	37.0 °C	0.648	0.5721	0.5686	0.596233	0.0448654	0.5368	0.6215	0.5636	0.573967	0.0432911	0.6272	0.6427	0.6344	0.63495	0.0109602	0.6176	0.635	0.6341	0.6289	0.00979643	0.6215	0.654	0.6604	0.6453	0.0208583	0.6237	0.6372	0.6391	0.633333	0.00839663	0.6073	0.6238	0.6276	0.6257	0.00268701	0.6227	0.6365	0.6335	0.6309	0.0072581	0.622	0.6402	0.6416	0.6346	0.0109343	0.6274
Temperature	Abs430	13.9997	37.0 °C	0.6437	0.5724	0.5689	0.595	0.0422117	0.5387	0.6234	0.5651	0.575733	0.0433396	0.6272	0.6442	0.6357	0.6357	0.0120208	0.6179	0.6348	0.6344	0.629033	0.00964382	0.6227	0.6556	0.6619	0.646733	0.0210505	0.6216	0.6369	0.6394	0.632633	0.00963656	0.6076	0.6238	0.6281	0.62595	0.00304056	0.6211	0.6364	0.6339	0.630467	0.00820752	0.6222	0.6399	0.6424	0.634833	0.011012	0.6269
Mode: On	Abs430	15.9997	37.1 °C	0.6418	0.5748	0.571	0.595867	0.0398248	0.5387	0.6232	0.566	0.575967	0.0431227	0.6263	0.6439	0.6362	0.6351	0.0124451	0.6198	0.6369	0.6351	0.6306	0.00939628	0.6225	0.655	0.6619	0.646467	0.0210405	0.6218	0.6389	0.6401	0.6336	0.0102367	0.6096	0.6259	0.6289	0.6274	0.00212132	0.6223	0.6385	0.6346	0.6318	0.00845518	0.6243	0.6421	0.643	0.636467	0.0105462	0.6248
Temperature: 37.0 °C	Abs430	17.9997	36.9 °C	0.64	0.5758	0.5721	0.595967	0.0381788	0.541	0.6256	0.5681	0.578233	0.0432007	0.6273	0.6458	0.6385	0.63655	0.0130815	0.6205	0.6373	0.6361	0.6313	0.0093723	0.6242	0.657	0.6641	0.648433	0.0212848	0.6213	0.6397	0.641	0.634	0.0110177	0.6103	0.6264	0.6297	0.62805	0.00233345	0.6224	0.6391	0.6358	0.632433	0.0088444	0.6252	0.6429	0.6443	0.637467	0.0106463	0.6264
Wait for Temperature	Abs430	19.9997	37.2 °C	0.638	0.5755	0.572	0.595167	0.037136	0.5421	0.6271	0.5698	0.579667	0.0433505	0.6278	0.6467	0.6401	0.63725	0.0133643	0.6211	0.637	0.6354	0.631167	0.00875462	0.6248	0.6578	0.6654	0.649333	0.0215836	0.6203	0.6393	0.6405	0.633367	0.011332	0.6109	0.6265	0.6294	0.62795	0.00205061	0.6223	0.6392	0.6356	0.632367	0.00890187	0.6257	0.6429	0.6444	0.637667	0.0103905	0.6269
Minimum Temperature: 36.5 °C	Abs430	21.9997	37.1 °C	0.6285	0.5772	0.5739	0.5932	0.0306152	0.5418	0.6268	0.5693	0.5793	0.0433734	0.6268	0.6465	0.6394	0.63665	0.01393	0.6227	0.6389	0.6369	0.632833	0.00883252	0.6243	0.6574	0.6646	0.648767	0.0214924	0.621	0.6411	0.6419	0.634667	0.0118424	0.6125	0.6281	0.6306	0.62935	0.00176777	0.6236	0.6409	0.6368	0.633767	0.0090401	0.6275	0.6449	0.6457	0.639367	0.0102846	0.6268
Maximum Temperature: 37.5 °C	Abs430	23.9997	36.9 °C	0.6287	0.5783	0.5751	0.594033	0.0300648	0.5438	0.6283	0.5713	0.581133	0.0430997	0.6281	0.6479	0.6414	0.638	0.0140007	0.6235	0.6392	0.6378	0.6335	0.0086885	0.6255	0.6589	0.6666	0.650333	0.0218482	0.6214	0.6418	0.6428	0.635333	0.012077	0.6133	0.6283	0.6315	0.6299	0.00226274	0.6239	0.6409	0.6375	0.6341	0.00899555	0.6282	0.6453	0.6465	0.64	0.0102367	0.6278
Kinetic Cycle	Abs430	25.9997	37.3 °C	0.6288	0.5784	0.5749	0.594033	0.0301596	0.5451	0.63	0.5724	0.5825	0.0433418	0.6293	0.6493	0.6427	0.6393	0.0141421	0.6235	0.6383	0.6378	0.6332	0.00840417	0.6262	0.6605	0.6676	0.651433	0.0221392	0.6211	0.6409	0.6428	0.634933	0.0120176	0.613	0.6279	0.6316	0.62975	0.0026163	0.6231	0.6406	0.6372	0.633633	0.00927919	0.6284	0.6451	0.6466	0.640033	0.0101026	0.6285
Number of Cycles: 180	Abs430	27.9997	36.9 °C	0.6337	0.5815	0.5781	0.597767	0.0311656	0.5456	0.6299	0.5731	0.582867	0.0429903	0.6303	0.6499	0.6423	0.6401	0.0138593	0.6264	0.6415	0.6393	0.635733	0.00815741	0.627	0.66	0.6674	0.651467	0.0215094	0.6241	0.6437	0.6442	0.637333	0.0114631	0.6148	0.6308	0.6335	0.63215	0.00190919	0.6251	0.6435	0.6389	0.635833	0.00957566	0.6314	0.6479	0.6481	0.642467	0.00958454	0.6294
Kinetic Interval: 02:00:00	Abs430	29.9997	37.3 °C	0.6321	0.5807	0.5774	0.596733	0.0306728	0.5455	0.629	0.5729	0.582467	0.0425641	0.6294	0.6489	0.6412	0.63915	0.0137886	0.6246	0.6389	0.6376	0.6337	0.00790759	0.6256	0.6592	0.6662	0.650333	0.0217038	0.6223	0.642	0.643	0.635767	0.0116732	0.6134	0.6291	0.6319	0.6305	0.0019799	0.6236	0.6416	0.6376	0.634267	0.00945163	0.6301	0.6462	0.6467	0.641	0.00944299	0.6284
Absorbance	Abs430	31.9997	36.9 °C	0.6326	0.5802	0.5766	0.596467	0.0313441	0.5468	0.6306	0.5737	0.5837	0.0427856	0.63	0.6498	0.6421	0.6399	0.0140007	0.6248	0.6386	0.6374	0.6336	0.00764461	0.6267	0.6606	0.6675	0.6516	0.0218383	0.6224	0.6412	0.6429	0.6355	0.0113767	0.6135	0.6288	0.632	0.6304	0.00226274	0.6239	0.6414	0.6381	0.634467	0.00929857	0.6299	0.646	0.6473	0.641067	0.00969244	0.6292
Measurement Wavelength: 430 nm	Abs430	33.9994	37.4 °C	0.6344	0.5814	0.5778	0.597867	0.03169	0.5452	0.6289	0.5725	0.5822	0.0426848	0.6285	0.6486	0.6408	0.63855	0.0142128	0.6253	0.6396	0.6378	0.634233	0.00778867	0.6253	0.6591	0.6661	0.650167	0.0218177	0.6229	0.642	0.6431	0.636	0.0113583	0.614	0.6295	0.6317	0.6306	0.00155563	0.6243	0.642	0.6377	0.634667	0.00923165	0.6303	0.6465	0.6469	0.641233	0.00947066	0.6279
Measurement Bandwidth: 9 nm	Abs430	35.9994	37.2 °C	0.6342	0.5815	0.5783	0.598	0.0313909	0.5466	0.6305	0.5742	0.583767	0.0427603	0.6298	0.65	0.6425	0.6399	0.0142836	0.6256	0.6398	0.6382	0.634533	0.00777775	0.6265	0.6604	0.6675	0.651467	0.0219113	0.6231	0.6421	0.6434	0.6362	0.0113635	0.6141	0.6299	0.6324	0.63115	0.00176777	0.6247	0.6423	0.6383	0.6351	0.00922605	0.6304	0.6466	0.6475	0.6415	0.00962341	0.629
Number of Reads: 25	Abs430	37.9994	37.2 °C	0.6348	0.581	0.5777	0.597833	0.0320566	0.5472	0.6311	0.5752	0.5845	0.0427162	0.6307	0.6508	0.6433	0.64075	0.0142128	0.6251	0.6389	0.6378	0.633933	0.00766964	0.6273	0.6611	0.6686	0.652333	0.0220014	0.6226	0.6413	0.6432	0.6357	0.0113846	0.6136	0.6294	0.6326	0.631	0.00226274	0.6243	0.6419	0.6382	0.6348	0.00927955	0.6298	0.6461	0.6477	0.6412	0.00990505	0.6296
Settle Time: 100 ms	Abs430	39.9994	37.1 °C	0.6362	0.5842	0.581	0.600467	0.0309873	0.5478	0.632	0.5756	0.585133	0.0429019	0.6319	0.6515	0.6437	0.6417	0.0138593	0.6281	0.6426	0.6409	0.6372	0.00792654	0.6284	0.6618	0.6694	0.6532	0.021811	0.6254	0.6447	0.646	0.6387	0.0115365	0.6163	0.6327	0.635	0.63385	0.00162635	0.6272	0.645	0.6405	0.637567	0.00925545	0.6327	0.6497	0.6498	0.644067	0.00984395	0.6308
Label: Abs430	Abs430	41.9994	37.0 °C	0.635	0.5834	0.5802	0.599533	0.0307567	0.5476	0.6315	0.5757	0.584933	0.0427053	0.6312	0.6513	0.6437	0.64125	0.0142128	0.6265	0.641	0.6393	0.6356	0.00792654	0.6276	0.6614	0.669	0.652667	0.0220385	0.6239	0.643	0.6447	0.6372	0.0115495	0.6146	0.6309	0.6338	0.63235	0.00205061	0.6255	0.6434	0.6396	0.636167	0.00943098	0.6311	0.6479	0.6488	0.6426	0.00996945	0.6298
Absorbance	Abs430	43.9994	37.1 °C	0.6349	0.5826	0.5793	0.598933	0.0311917	0.5486	0.6328	0.5762	0.585867	0.0429243	0.6321	0.6519	0.6445	0.642	0.0140007	0.6264	0.64	0.6391	0.635167	0.00760548	0.6286	0.6625	0.6699	0.653667	0.0220214	0.6234	0.6423	0.6445	0.636733	0.0115993	0.6142	0.6304	0.6338	0.6321	0.00240416	0.6252	0.6428	0.6397	0.6359	0.00939521	0.6306	0.6474	0.6488	0.642267	0.0101278	0.6306
Measurement Wavelength: 560 nm	Abs430	45.9994	37.3 °C	0.6364	0.5841	0.5806	0.600367	0.0312548	0.5474	0.6315	0.575	0.584633	0.0428696	0.6307	0.6506	0.6431	0.64065	0.0140714	0.6276	0.6418	0.6397	0.636367	0.00766442	0.6275	0.6608	0.6684	0.652233	0.0217542	0.6246	0.6435	0.6448	0.637633	0.0113059	0.6154	0.6318	0.634	0.6329	0.00155563	0.6262	0.6442	0.6397	0.6367	0.0093675	0.6318	0.649	0.6488	0.6432	0.0098732	0.6296
Measurement Bandwidth: 9 nm	Abs430	47.9994	36.8 °C	0.6381	0.5862	0.5828	0.602367	0.0309926	0.5501	0.6341	0.578	0.5874	0.0427817	0.6336	0.6534	0.6464	0.6435	0.0140007	0.63	0.6436	0.642	0.638533	0.00743326	0.6305	0.6639	0.6714	0.655267	0.0217739	0.6265	0.645	0.6471	0.639533	0.0113359	0.6173	0.6336	0.6367	0.63515	0.00219203	0.6284	0.6459	0.6421	0.6388	0.00920489	0.6337	0.6509	0.6513	0.6453	0.0100479	0.632
Number of Reads: 25	Abs430	49.9994	37.2 °C	0.6364	0.5841	0.5806	0.600367	0.0312548	0.5496	0.6334	0.5766	0.586533	0.042774	0.6327	0.6525	0.645	0.6426	0.0140007	0.6278	0.641	0.6405	0.636433	0.00748086	0.6293	0.6629	0.6701	0.6541	0.0217771	0.6242	0.6424	0.6453	0.6373	0.0114372	0.615	0.6311	0.635	0.63305	0.00275772	0.6259	0.6435	0.6403	0.636567	0.00937514	0.6312	0.6482	0.6495	0.642967	0.0102109	0.6309
Settle Time: 0 ms	Abs430	51.9994	37.2 °C	0.6379	0.5857	0.5821	0.6019	0.0312288	0.5483	0.6317	0.5756	0.5852	0.0425207	0.6314	0.6509	0.6433	0.64115	0.0137886	0.6292	0.6428	0.6411	0.6377	0.00741013	0.628	0.6616	0.6688	0.6528	0.0217771	0.6254	0.6437	0.6452	0.6381	0.0110241	0.616	0.6323	0.6349	0.6336	0.00183848	0.6271	0.6447	0.6402	0.637333	0.00914349	0.6325	0.6497	0.6492	0.6438	0.00978928	0.63
Label: Abs560	Abs430	53.9992	37.0 °C	0.6403	0.5881	0.5847	0.604367	0.0311656	0.5507	0.6345	0.5783	0.587833	0.0427057	0.6335	0.6534	0.6461	0.64345	0.0140714	0.6312	0.6449	0.6434	0.639833	0.00751421	0.6303	0.6642	0.6717	0.6554	0.0220583	0.6269	0.6455	0.6475	0.639967	0.0113602	0.618	0.6342	0.6373	0.63575	0.00219203	0.6289	0.6463	0.6424	0.6392	0.00913072	0.6344	0.6512	0.6516	0.645733	0.00981699	0.6321
Total kinetic run time: 9days 23h 59min 49s	Abs430	55.9992	37.0 °C	0.6392	0.5872	0.5836	0.603333	0.0311136	0.5502	0.6334	0.577	0.586867	0.0424685	0.6329	0.6527	0.6447	0.6428	0.0140007	0.6296	0.6431	0.6422	0.6383	0.00754785	0.6295	0.6636	0.6701	0.6544	0.0218076	0.6249	0.6434	0.646	0.6381	0.0115052	0.616	0.632	0.6361	0.63405	0.00289914	0.6269	0.644	0.641	0.6373	0.00913072	0.6322	0.6489	0.6501	0.643733	0.0100062	0.6312
	Abs430	57.9992	37.0 °C	0.6418	0.5886	0.5851	0.605167	0.0317736	0.549	0.6325	0.5763	0.585933	0.0425754	0.6317	0.6517	0.6441	0.6417	0.0141421	0.6316	0.6451	0.6429	0.639867	0.00724316	0.6288	0.6622	0.6691	0.653367	0.0215533	0.6265	0.6446	0.646	0.639033	0.0108767	0.6172	0.6333	0.6364	0.63485	0.00219203	0.6284	0.6456	0.6409	0.6383	0.00888988	0.6337	0.6504	0.6501	0.644733	0.00955632	0.6305
	Abs430	59.9992	37.1 °C	0.6428	0.5901	0.5864	0.606433	0.0315487	0.5503	0.6337	0.5778	0.587267	0.0424983	0.6326	0.6527	0.6452	0.64265	0.0142128	0.632	0.6454	0.6437	0.640367	0.00729543	0.6296	0.6632	0.6704	0.6544	0.0217771	0.6261	0.6442	0.6464	0.6389	0.0111396	0.6171	0.6329	0.6372	0.63505	0.00304056	0.6279	0.6451	0.6414	0.638133	0.00905336	0.6335	0.65	0.6506	0.6447	0.00970412	0.6312
	Abs430	61.9992	37.2 °C	0.6442	0.5908	0.5866	0.6072	0.0321117	0.551	0.6347	0.5788	0.588167	0.0426289	0.6332	0.6532	0.6463	0.6432	0.0141421	0.6328	0.6456	0.6437	0.6407	0.00690724	0.6302	0.6642	0.6713	0.655233	0.0219682	0.6258	0.6438	0.6457	0.638433	0.010982	0.6166	0.6327	0.637	0.63485	0.00304056	0.6276	0.6448	0.6411	0.637833	0.00905336	0.6332	0.6499	0.6505	0.644533	0.00981954	0.6317
	Abs430	63.9992	37.1 °C	0.6475	0.594	0.5895	0.610333	0.0322658	0.5504	0.6338	0.5779	0.587367	0.0424983	0.6325	0.6525	0.6453	0.6425	0.0141421	0.6351	0.648	0.6457	0.642933	0.00688065	0.6299	0.6635	0.6703	0.654567	0.0216308	0.6269	0.6453	0.6469	0.6397	0.011114	0.6176	0.6341	0.6383	0.6362	0.00296985	0.6287	0.646	0.6418	0.638833	0.00902349	0.6344	0.651	0.6509	0.645433	0.00955528	0.6313
	Abs430	65.9992	36.8 °C	0.6518	0.5979	0.5931	0.614267	0.0325933	0.552	0.6349	0.58	0.588967	0.0421711	0.6338	0.654	0.6467	0.6439	0.0142836	0.6385	0.651	0.6489	0.646133	0.00669353	0.6312	0.6648	0.6717	0.6559	0.0216673	0.6288	0.6468	0.6487	0.641433	0.010982	0.6198	0.636	0.6406	0.6383	0.00325269	0.6304	0.6477	0.6438	0.640633	0.00907432	0.6363	0.6525	0.6531	0.6473	0.009531	0.6328
	Abs430	67.9992	37.1 °C	0.6531	0.5979	0.5928	0.6146	0.0334393	0.5517	0.6351	0.5803	0.589033	0.0423803	0.6335	0.654	0.6467	0.64375	0.0144957	0.6382	0.6499	0.6472	0.6451	0.00612617	0.631	0.6649	0.6719	0.655933	0.0218747	0.6263	0.6442	0.6461	0.638867	0.0109244	0.6172	0.6335	0.6388	0.63615	0.00374767	0.6281	0.6452	0.6413	0.6382	0.00896158	0.6338	0.6503	0.6509	0.645	0.00970412	0.6321
	Abs430	69.9992	37.0 °C	0.6584	0.6026	0.5973	0.619433	0.03385	0.5509	0.6341	0.579	0.588	0.0423239	0.6326	0.6527	0.6455	0.64265	0.0142128	0.6414	0.6529	0.6496	0.647967	0.00592143	0.6302	0.6637	0.6702	0.6547	0.0214651	0.6273	0.6456	0.6472	0.640033	0.0110564	0.6182	0.6347	0.6404	0.63755	0.00403051	0.6291	0.6462	0.6416	0.638967	0.00884892	0.635	0.6515	0.6513	0.645933	0.00946907	0.6316
	Abs430	71.9992	37.0 °C	0.6636	0.6074	0.6014	0.624133	0.0343105	0.552	0.6355	0.5804	0.5893	0.0424555	0.6339	0.6537	0.6468	0.6438	0.0140007	0.6447	0.6552	0.652	0.650633	0.00538176	0.6313	0.6653	0.672	0.6562	0.0218227	0.6277	0.6456	0.6476	0.6403	0.0109576	0.6184	0.6354	0.6417	0.63855	0.00445477	0.6292	0.6465	0.6426	0.639433	0.00907432	0.6352	0.6514	0.652	0.6462	0.009531	0.6327
	Abs430	73.9992	37.1 °C	0.6699	0.6118	0.6051	0.628933	0.035636	0.5504	0.6332	0.579	0.587533	0.0420544	0.6324	0.6521	0.6456	0.64225	0.01393	0.6478	0.6573	0.6536	0.6529	0.00478853	0.6296	0.6633	0.6709	0.6546	0.0219816	0.6274	0.645	0.647	0.6398	0.0107852	0.618	0.6351	0.642	0.63855	0.00487904	0.6289	0.6458	0.6419	0.638867	0.00884892	0.6349	0.6514	0.6508	0.6457	0.00935788	0.6309
	Abs430	75.9989	37.0 °C	0.6776	0.6193	0.6118	0.636233	0.0360203	0.5519	0.6347	0.5791	0.588567	0.0422039	0.6337	0.6533	0.6461	0.6435	0.0138593	0.6529	0.6615	0.6569	0.6571	0.00430349	0.6311	0.6648	0.671	0.655633	0.0214715	0.628	0.6462	0.6481	0.640767	0.011097	0.6188	0.6363	0.6443	0.6403	0.00565685	0.6297	0.6464	0.6429	0.639667	0.008807	0.6354	0.6522	0.6521	0.646567	0.00967075	0.6325
	Abs430	77.9989	37.5 °C	0.6849	0.6262	0.6182	0.6431	0.0364202	0.5526	0.6357	0.5797	0.589333	0.0423793	0.6342	0.6539	0.6467	0.64405	0.01393	0.6581	0.6649	0.6602	0.661067	0.00348186	0.632	0.6656	0.672	0.656533	0.0214861	0.6283	0.6459	0.6482	0.6408	0.0108862	0.6189	0.6365	0.646	0.64125	0.00671751	0.6298	0.6462	0.6435	0.639833	0.00879337	0.6354	0.6519	0.6523	0.646533	0.00964382	0.6329
	Abs430	79.9989	37.2 °C	0.6924	0.6323	0.6242	0.649633	0.0372578	0.5527	0.6354	0.5801	0.5894	0.0421271	0.6343	0.6538	0.6471	0.64405	0.0137886	0.6637	0.6688	0.6626	0.665033	0.00330807	0.6314	0.6655	0.6723	0.6564	0.021916	0.6282	0.645	0.6469	0.640033	0.0102919	0.6185	0.6364	0.6465	0.64145	0.00714178	0.6294	0.6458	0.6421	0.6391	0.00860174	0.6351	0.6515	0.651	0.645867	0.00932756	0.6325
	Abs430	81.9989	37.2 °C	0.7011	0.6409	0.6327	0.658233	0.0373493	0.5524	0.6348	0.579	0.588733	0.0420535	0.634	0.6533	0.6459	0.64365	0.0136472	0.6715	0.6752	0.668	0.671567	0.00360046	0.6316	0.6651	0.6711	0.655933	0.0212858	0.629	0.6465	0.6485	0.641333	0.0107277	0.6193	0.6382	0.6498	0.644	0.00820244	0.6303	0.6468	0.6434	0.640167	0.00871225	0.6359	0.6528	0.6524	0.647033	0.00964382	0.6325
	Abs430	83.9989	37.2 °C	0.7092	0.6489	0.6407	0.666267	0.0374067	0.5538	0.6363	0.5806	0.590233	0.0420852	0.6351	0.6545	0.6475	0.6448	0.0137179	0.6783	0.6816	0.6737	0.677867	0.00396779	0.633	0.6666	0.6727	0.657433	0.0213786	0.6294	0.647	0.6496	0.642	0.0109891	0.6195	0.6389	0.6534	0.64615	0.010253	0.6306	0.6472	0.6444	0.640733	0.00888669	0.6361	0.653	0.6531	0.6474	0.00978621	0.6339
	Abs430	85.9989	37.4 °C	0.7149	0.6539	0.646	0.6716	0.0377064	0.5521	0.6351	0.5796	0.588933	0.0422798	0.6338	0.6529	0.6466	0.64335	0.0135057	0.6832	0.6861	0.6787	0.682667	0.00372872	0.6315	0.6645	0.6722	0.656067	0.0216209	0.6294	0.6472	0.6491	0.6419	0.0108669	0.6195	0.6394	0.6551	0.64725	0.0111016	0.6303	0.6473	0.6435	0.640367	0.00892263	0.6359	0.6529	0.6524	0.647067	0.00967385	0.6326
	Abs430	87.9989	37.1 °C	0.7252	0.6639	0.6561	0.681733	0.0378447	0.5549	0.6378	0.5819	0.591533	0.0422812	0.6363	0.6559	0.6493	0.6461	0.0138593	0.6921	0.6948	0.6868	0.691233	0.00406981	0.6347	0.6679	0.6744	0.659	0.0212939	0.631	0.6494	0.6515	0.643967	0.0112784	0.6206	0.6422	0.6603	0.65125	0.0127986	0.6316	0.6492	0.6463	0.642367	0.00943628	0.6374	0.6546	0.6552	0.649067	0.0101081	0.6357
	Abs430	89.9989	37.0 °C	0.7318	0.6694	0.6619	0.6877	0.0383754	0.5553	0.6377	0.5826	0.591867	0.0419743	0.6366	0.656	0.6492	0.6463	0.0137179	0.6991	0.7005	0.692	0.6972	0.00455741	0.6351	0.6678	0.6743	0.659067	0.0210086	0.6311	0.6486	0.6512	0.643633	0.0109318	0.6206	0.6422	0.6632	0.6527	0.0148492	0.6316	0.6483	0.6458	0.6419	0.00900722	0.637	0.6538	0.6547	0.6485	0.00996945	0.6359
	Abs430	91.9989	37.2 °C	0.7374	0.6762	0.669	0.6942	0.0375851	0.5563	0.6393	0.5829	0.592833	0.0423822	0.6378	0.657	0.6494	0.6474	0.0135765	0.7048	0.7068	0.6993	0.703633	0.00388373	0.6359	0.6686	0.6746	0.6597	0.0208286	0.6306	0.6484	0.6518	0.6436	0.011386	0.6201	0.6425	0.6678	0.65515	0.0178898	0.6311	0.6478	0.6463	0.641733	0.00923923	0.6364	0.6533	0.6553	0.648333	0.0103828	0.6368
	Abs430	93.9989	37.1 °C	0.7425	0.6816	0.6755	0.699867	0.0370473	0.5551	0.6375	0.5817	0.591433	0.0420535	0.6364	0.6556	0.649	0.646	0.0135765	0.7129	0.7138	0.705	0.710567	0.00484183	0.6348	0.6674	0.6737	0.658633	0.0208793	0.6317	0.6503	0.6515	0.6445	0.0111014	0.6211	0.6446	0.6718	0.6582	0.0192333	0.6318	0.6493	0.6458	0.6423	0.00926013	0.6374	0.655	0.6548	0.649067	0.0101041	0.6359
	Abs430	95.9989	37.3 °C	0.7473	0.6865	0.6809	0.7049	0.0368261	0.5564	0.6386	0.5831	0.5927	0.0419324	0.6376	0.6568	0.6513	0.6472	0.0135765	0.7212	0.7204	0.7122	0.717933	0.0049813	0.6366	0.6681	0.675	0.6599	0.0204712	0.6324	0.6506	0.6525	0.645167	0.011097	0.6216	0.6464	0.678	0.6622	0.0223446	0.6319	0.6493	0.6469	0.6427	0.00942974	0.6374	0.6548	0.6557	0.6493	0.0103155	0.6372
	Abs430	97.9986	37.0 °C	0.7504	0.69	0.6851	0.7085	0.0363691	0.5578	0.6396	0.5829	0.593433	0.0419049	0.6389	0.6583	0.6501	0.6486	0.0137179	0.7273	0.7272	0.7188	0.724433	0.00487887	0.6377	0.6698	0.6758	0.6611	0.0204858	0.6322	0.6512	0.6536	0.645667	0.011724	0.6212	0.6482	0.6827	0.66545	0.0243952	0.6314	0.6491	0.6476	0.6427	0.00981478	0.637	0.6547	0.6566	0.649433	0.0108094	0.6385
	Abs430	99.9986	36.9 °C	0.7533	0.6916	0.6873	0.710733	0.0369265	0.556	0.6376	0.5814	0.591667	0.0417576	0.6369	0.6559	0.6497	0.6464	0.013435	0.7336	0.734	0.7255	0.731033	0.00479618	0.636	0.6674	0.6748	0.6594	0.0206	0.6334	0.6523	0.6538	0.6465	0.0113697	0.6222	0.6509	0.6866	0.66875	0.0252437	0.6324	0.6498	0.647	0.643067	0.00934309	0.638	0.6556	0.6556	0.649733	0.0101614	0.6371
	Abs430	101.999	37.2 °C	0.7545	0.6924	0.6896	0.712167	0.0366885	0.5574	0.6388	0.5822	0.5928	0.0417224	0.6383	0.657	0.6497	0.64765	0.0132229	0.7379	0.7397	0.7319	0.7365	0.00408412	0.6372	0.6691	0.6754	0.660567	0.0204798	0.634	0.6528	0.6549	0.647233	0.0115084	0.6223	0.6533	0.6923	0.6728	0.0275772	0.6327	0.6501	0.648	0.6436	0.00949789	0.6382	0.6558	0.6564	0.650133	0.0103389	0.6384
	Abs430	103.999	37.1 °C	0.7569	0.6937	0.6907	0.713767	0.0373847	0.5592	0.6405	0.5848	0.594833	0.0415683	0.6401	0.6588	0.6541	0.64945	0.0132229	0.7419	0.7465	0.7387	0.742367	0.00392088	0.6391	0.6713	0.6777	0.6627	0.0206872	0.6359	0.6541	0.656	0.648667	0.011097	0.6237	0.6569	0.6982	0.67755	0.0292035	0.6338	0.6509	0.6488	0.6445	0.00932577	0.6394	0.6567	0.6573	0.651133	0.0101658	0.6401
	Abs430	105.999	37.3 °C	0.7565	0.6936	0.6911	0.713733	0.0370581	0.5572	0.638	0.5811	0.5921	0.041508	0.638	0.656	0.6483	0.647	0.0127279	0.7428	0.7494	0.743	0.745067	0.00375411	0.6373	0.6689	0.6743	0.660167	0.0199863	0.6352	0.6542	0.6561	0.6485	0.0115572	0.623	0.6594	0.7024	0.6809	0.0304056	0.6333	0.6506	0.6486	0.644167	0.00946379	0.6384	0.6565	0.6565	0.650467	0.01045	0.6383
	Abs430	107.999	37.0 °C	0.7569	0.6951	0.6921	0.7147	0.036577	0.5593	0.6397	0.5837	0.594233	0.041222	0.6399	0.658	0.6538	0.64895	0.0127986	0.7437	0.7523	0.7478	0.747933	0.00430155	0.6396	0.6707	0.6763	0.6622	0.0197714	0.6358	0.6553	0.6575	0.649533	0.0119442	0.6233	0.6631	0.7086	0.68585	0.0321734	0.6333	0.6508	0.6496	0.644567	0.00977565	0.6387	0.657	0.6577	0.651133	0.0107733	0.64
	Abs430	109.999	37.2 °C	0.7574	0.6946	0.6923	0.714767	0.0369395	0.56	0.6407	0.5837	0.5948	0.0414793	0.6409	0.6589	0.651	0.6499	0.0127279	0.7437	0.7539	0.7507	0.749433	0.00521664	0.6409	0.6721	0.677	0.663333	0.0195817	0.6357	0.6555	0.6585	0.6499	0.0123887	0.6229	0.6665	0.7131	0.6898	0.0329512	0.6333	0.6504	0.6504	0.6447	0.00987269	0.6381	0.656	0.6585	0.650867	0.0111267	0.6412
	Abs430	111.999	37.4 °C	0.7606	0.6981	0.6954	0.718033	0.0368885	0.561	0.6412	0.5844	0.595533	0.0412429	0.6421	0.6599	0.6543	0.651	0.0125865	0.7463	0.757	0.7549	0.752733	0.00566951	0.6425	0.6729	0.6781	0.6645	0.0192291	0.6393	0.6593	0.6612	0.653267	0.0121327	0.6263	0.6745	0.7193	0.6969	0.0316784	0.6362	0.6536	0.6524	0.6474	0.00971802	0.6412	0.6595	0.6606	0.653767	0.0108969	0.6425
	Abs430	113.999	36.7 °C	0.7599	0.6974	0.6945	0.717267	0.03695	0.5607	0.6408	0.5837	0.595067	0.041242	0.6416	0.659	0.6532	0.6503	0.0123037	0.745	0.7561	0.7547	0.751933	0.00604511	0.6424	0.6721	0.6772	0.6639	0.0187933	0.6383	0.6581	0.6608	0.6524	0.0122854	0.6256	0.6781	0.7224	0.70025	0.0313248	0.6352	0.6522	0.652	0.646467	0.00975773	0.64	0.6581	0.6599	0.652667	0.0110065	0.6423
	Abs430	115.999	37.3 °C	0.7608	0.6972	0.6939	0.7173	0.0377082	0.5604	0.6406	0.584	0.595	0.041216	0.6416	0.6589	0.653	0.65025	0.0122329	0.7453	0.7566	0.7547	0.7522	0.00605062	0.6424	0.6724	0.6775	0.6641	0.018965	0.6385	0.6579	0.6603	0.652233	0.0119538	0.6255	0.6827	0.7249	0.7038	0.0298399	0.6347	0.6518	0.6511	0.645867	0.00967695	0.6396	0.6576	0.6591	0.6521	0.0108513	0.6422
	Abs430	117.998	37.2 °C	0.7624	0.6998	0.6958	0.719333	0.0373504	0.5608	0.6405	0.5833	0.594867	0.0410897	0.6421	0.659	0.6512	0.65055	0.0119501	0.7468	0.7591	0.7573	0.7544	0.00664304	0.6433	0.6726	0.6776	0.6645	0.0185292	0.6396	0.6599	0.6623	0.653933	0.0124709	0.6267	0.6885	0.7303	0.7094	0.0295571	0.6355	0.6536	0.6532	0.647433	0.0103365	0.6405	0.6593	0.661	0.6536	0.0113767	0.6432
	Abs430	119.998	37.0 °C	0.7639	0.7009	0.6973	0.7207	0.0374556	0.5622	0.6415	0.5848	0.596167	0.0408537	0.6436	0.6604	0.6524	0.652	0.0118794	0.7474	0.7601	0.7584	0.7553	0.0068942	0.6448	0.674	0.6791	0.665967	0.0185074	0.6402	0.6607	0.6639	0.654933	0.0128594	0.6271	0.6936	0.7343	0.71395	0.0287792	0.6359	0.6538	0.6543	0.648	0.0104819	0.6409	0.6594	0.6621	0.654133	0.0115396	0.6446
	Abs430	121.998	37.1 °C	0.7648	0.7009	0.6975	0.721067	0.0379123	0.5632	0.6425	0.5848	0.596833	0.0409966	0.6446	0.6611	0.6525	0.65285	0.0116673	0.748	0.7593	0.7587	0.755333	0.00635793	0.6457	0.6752	0.6796	0.666833	0.0184338	0.6402	0.6606	0.6644	0.655067	0.0130144	0.6271	0.6978	0.738	0.7179	0.0284257	0.6356	0.6537	0.6547	0.648	0.0107503	0.6404	0.6591	0.6628	0.6541	0.0120079	0.6456
	Abs430	123.998	37.2 °C	0.767	0.7028	0.6987	0.722833	0.0383044	0.5617	0.6407	0.5833	0.595233	0.0408296	0.6433	0.6596	0.6507	0.65145	0.0115258	0.7497	0.761	0.7593	0.756667	0.00609289	0.6448	0.6735	0.678	0.665433	0.0180101	0.6414	0.6624	0.665	0.656267	0.0129404	0.6282	0.7044	0.7393	0.72185	0.024678	0.6366	0.6551	0.655	0.6489	0.0106522	0.6416	0.6603	0.6627	0.654867	0.0115518	0.6448
	Abs430	125.998	37.1 °C	0.7682	0.704	0.6999	0.724033	0.0383044	0.5631	0.6419	0.5844	0.596467	0.0407623	0.6446	0.6606	0.6518	0.6526	0.0113137	0.7516	0.7611	0.7599	0.757533	0.00517333	0.6463	0.6747	0.6789	0.666633	0.017734	0.6422	0.6633	0.6663	0.657267	0.0131341	0.6291	0.709	0.742	0.7255	0.0233345	0.6371	0.6554	0.656	0.6495	0.0107429	0.6419	0.6608	0.6639	0.655533	0.0119081	0.6461
	Abs430	127.998	37.0 °C	0.7696	0.7044	0.7003	0.724767	0.0388809	0.5613	0.6398	0.5837	0.594933	0.0404376	0.6429	0.6588	0.6508	0.65085	0.011243	0.7522	0.7615	0.7597	0.7578	0.00493254	0.6451	0.6728	0.6785	0.665467	0.0178668	0.6426	0.6638	0.6663	0.657567	0.0130216	0.6295	0.7144	0.7431	0.72875	0.020294	0.6372	0.6558	0.6559	0.649633	0.0107677	0.6422	0.6611	0.6634	0.655567	0.0116329	0.6448
	Abs430	129.998	37.0 °C	0.7713	0.7063	0.7029	0.726833	0.0385468	0.5632	0.642	0.5844	0.596533	0.0407771	0.6451	0.661	0.6515	0.65305	0.011243	0.7541	0.763	0.761	0.759367	0.0046694	0.6474	0.6751	0.6792	0.667233	0.0172981	0.6438	0.6657	0.6684	0.6593	0.0134911	0.6309	0.719	0.7459	0.73245	0.0190212	0.6382	0.6573	0.6579	0.651133	0.0112046	0.6434	0.6627	0.6655	0.6572	0.0120329	0.6471
	Abs430	131.998	37.0 °C	0.7724	0.7077	0.7042	0.7281	0.0384048	0.5647	0.6439	0.5862	0.598267	0.0409556	0.6467	0.6625	0.653	0.6546	0.0111723	0.7556	0.7644	0.7622	0.760733	0.00457967	0.6491	0.6768	0.6808	0.6689	0.0172635	0.6444	0.6667	0.6698	0.6603	0.0138568	0.6316	0.723	0.748	0.7355	0.0176777	0.6387	0.658	0.6592	0.651967	0.0115049	0.6439	0.6634	0.6666	0.657967	0.0122867	0.6489
	Abs430	133.998	36.9 °C	0.7731	0.7084	0.7045	0.728667	0.0385298	0.5663	0.6448	0.5875	0.599533	0.0406099	0.6483	0.664	0.6544	0.65615	0.0111016	0.7556	0.7638	0.763	0.7608	0.00452106	0.6507	0.6782	0.6825	0.670467	0.0172529	0.6445	0.6666	0.6707	0.6606	0.0140929	0.6318	0.7264	0.7484	0.7374	0.0155563	0.6385	0.6579	0.66	0.652133	0.0118534	0.6439	0.6632	0.6678	0.6583	0.0126811	0.6502
	Abs430	135.998	37.2 °C	0.7757	0.711	0.7065	0.731067	0.038719	0.5659	0.6441	0.587	0.599	0.0404575	0.6482	0.6638	0.654	0.656	0.0110309	0.758	0.7667	0.7641	0.762933	0.0044658	0.6509	0.6774	0.6816	0.669967	0.0166452	0.6464	0.6693	0.6718	0.6625	0.0139989	0.6341	0.7319	0.7494	0.74065	0.0123744	0.6404	0.6601	0.6609	0.6538	0.0116116	0.646	0.6658	0.6686	0.660133	0.0123196	0.6503
	Abs430	137.998	37.2 °C	0.7757	0.7115	0.7072	0.731467	0.0383675	0.5662	0.6446	0.5875	0.599433	0.0405394	0.6488	0.6643	0.6546	0.65655	0.0109602	0.7585	0.7672	0.7647	0.763467	0.00447921	0.6515	0.6783	0.6824	0.670733	0.0167822	0.6462	0.6692	0.6722	0.662533	0.0142244	0.6342	0.7339	0.7507	0.7423	0.0118794	0.6402	0.6599	0.6612	0.653767	0.011767	0.6456	0.6655	0.6689	0.66	0.0125861	0.6507
	Abs430	139.998	37.1 °C	0.7761	0.7113	0.7074	0.7316	0.0385874	0.5666	0.6448	0.5875	0.599633	0.0404873	0.6498	0.6651	0.6546	0.65745	0.0108187	0.7587	0.7671	0.7651	0.763633	0.00438786	0.6523	0.6787	0.6825	0.671167	0.0164491	0.646	0.6691	0.6728	0.662633	0.0145232	0.6345	0.7359	0.7504	0.74315	0.010253	0.6395	0.6595	0.6618	0.6536	0.012265	0.6454	0.6653	0.6695	0.660067	0.0128741	0.6514
	Abs430	141.998	37.0 °C	0.7781	0.7129	0.7086	0.7332	0.0389439	0.5657	0.6435	0.5857	0.5983	0.0404015	0.649	0.6642	0.6566	0.6566	0.010748	0.7609	0.769	0.7669	0.7656	0.00420357	0.6518	0.6775	0.681	0.6701	0.0159446	0.6478	0.6712	0.6736	0.6642	0.0142534	0.6362	0.74	0.7508	0.7454	0.00763675	0.6411	0.6616	0.6622	0.654967	0.0120126	0.647	0.6673	0.6699	0.6614	0.0125383	0.6511
	Abs430	143.998	37.1 °C	0.7787	0.7137	0.7095	0.733967	0.0387971	0.5671	0.6447	0.5871	0.599633	0.0402896	0.6503	0.6659	0.6559	0.6581	0.0110309	0.7616	0.7701	0.7676	0.766433	0.00436845	0.6529	0.6786	0.682	0.671167	0.0159105	0.648	0.6718	0.6746	0.6648	0.0146164	0.6372	0.742	0.7521	0.74705	0.00714178	0.6412	0.6619	0.6629	0.655333	0.01225	0.6473	0.6677	0.671	0.662	0.0128371	0.6523
	Abs430	145.998	37.2 °C	0.7789	0.714	0.7095	0.734133	0.0388343	0.5679	0.6458	0.5875	0.6004	0.0405205	0.6521	0.6674	0.658	0.65975	0.0108187	0.7626	0.7709	0.7689	0.767467	0.00433167	0.6544	0.6801	0.6831	0.672533	0.0157754	0.6482	0.6721	0.6762	0.6655	0.0151218	0.6379	0.7429	0.7532	0.74805	0.0072832	0.641	0.662	0.6645	0.655833	0.0129067	0.6475	0.668	0.6724	0.662633	0.0132892	0.6535
	Abs430	147.998	37.2 °C	0.7801	0.7149	0.7106	0.7352	0.0389439	0.5666	0.6447	0.5863	0.5992	0.0406166	0.6507	0.6665	0.6573	0.6586	0.0111723	0.764	0.7723	0.769	0.768433	0.00417892	0.6534	0.6782	0.6813	0.670967	0.0152919	0.6494	0.6735	0.676	0.6663	0.0146891	0.6401	0.7448	0.7527	0.74875	0.00558614	0.6422	0.6632	0.6642	0.656533	0.0124231	0.6488	0.6693	0.6724	0.6635	0.0128246	0.6525
	Abs430	149.998	37.0 °C	0.7807	0.7155	0.7115	0.7359	0.0388495	0.5681	0.6454	0.5878	0.600433	0.0401687	0.6525	0.6684	0.6559	0.66045	0.011243	0.7642	0.7735	0.7704	0.769367	0.00473533	0.6549	0.6799	0.6824	0.6724	0.0152069	0.65	0.6743	0.6772	0.667167	0.0149373	0.6416	0.7453	0.7538	0.74955	0.00601041	0.6428	0.6641	0.6654	0.657433	0.0126895	0.6494	0.6697	0.6738	0.6643	0.0130656	0.6543
	Abs430	151.998	37.0 °C	0.7804	0.7147	0.7109	0.735333	0.0390751	0.5689	0.6465	0.5883	0.601233	0.0403843	0.654	0.6698	0.6576	0.6619	0.0111723	0.7645	0.7729	0.7704	0.769267	0.00431316	0.6556	0.6808	0.6836	0.673333	0.0154212	0.65	0.6742	0.6772	0.667133	0.0149135	0.6432	0.7458	0.7538	0.7498	0.00565685	0.6426	0.6639	0.6656	0.657367	0.0128165	0.6494	0.67	0.674	0.664467	0.0132005	0.6551
	Abs430	153.998	37.2 °C	0.7838	0.718	0.7136	0.738467	0.0393214	0.5694	0.6469	0.5892	0.601833	0.0402649	0.6554	0.6716	0.6605	0.6635	0.0114551	0.7675	0.7767	0.7732	0.772467	0.00464363	0.657	0.6815	0.6837	0.674067	0.014821	0.653	0.6776	0.6801	0.670233	0.0149768	0.6478	0.7488	0.7558	0.7523	0.00494975	0.6455	0.6673	0.6682	0.660333	0.0128539	0.6524	0.6734	0.6765	0.667433	0.0131112	0.6563
	Abs430	155.998	37.1 °C	0.7808	0.7167	0.7127	0.736733	0.0382152	0.569	0.6463	0.5881	0.601133	0.0402644	0.6559	0.672	0.6586	0.66395	0.0113844	0.766	0.7754	0.7728	0.7714	0.00485386	0.6567	0.6811	0.6841	0.673967	0.0150284	0.6517	0.6764	0.6794	0.669167	0.0152008	0.6486	0.7481	0.7548	0.75145	0.00473762	0.6444	0.666	0.6674	0.659267	0.0128939	0.6515	0.6725	0.6757	0.666567	0.0131458	0.656
	Abs430	157.998	37.0 °C	0.7814	0.7159	0.7127	0.736667	0.0387732	0.5703	0.6468	0.5893	0.602133	0.0398319	0.6576	0.674	0.6609	0.6658	0.0115966	0.7659	0.7751	0.7732	0.7714	0.00485695	0.6576	0.6823	0.684	0.674633	0.0147758	0.6515	0.6763	0.6797	0.669167	0.0153939	0.6506	0.7481	0.7553	0.7517	0.00509117	0.6439	0.6658	0.6679	0.6592	0.0132917	0.6516	0.6721	0.6767	0.6668	0.013363	0.6569
	Abs430	159.998	37.3 °C	0.7829	0.717	0.7134	0.737767	0.039128	0.5696	0.6463	0.5889	0.6016	0.039896	0.6579	0.6738	0.6588	0.66585	0.011243	0.7671	0.7763	0.7738	0.7724	0.0047571	0.6573	0.6817	0.6835	0.674167	0.0146347	0.653	0.6782	0.6803	0.6705	0.0151918	0.6558	0.7491	0.7556	0.75235	0.00459619	0.6456	0.6671	0.6684	0.660367	0.0128048	0.653	0.6743	0.677	0.6681	0.0131465	0.6563
	Abs430	161.998	37.3 °C	0.7833	0.7178	0.7144	0.7385	0.0388352	0.5709	0.6473	0.5904	0.602867	0.0396964	0.6602	0.6764	0.661	0.6683	0.0114551	0.7674	0.7771	0.7748	0.7731	0.00506853	0.6588	0.6832	0.6849	0.675633	0.0146029	0.6535	0.6786	0.6815	0.6712	0.0153971	0.6596	0.7494	0.7568	0.7531	0.00523259	0.646	0.6669	0.6695	0.6608	0.0128829	0.6536	0.6748	0.6786	0.669	0.0134715	0.6578
	Abs430	163.998	37.0 °C	0.785	0.7193	0.716	0.7401	0.0389195	0.5719	0.6481	0.5914	0.6038	0.0395845	0.6628	0.6788	0.6629	0.6708	0.0113137	0.7695	0.779	0.777	0.775167	0.00500833	0.6601	0.6841	0.6858	0.676667	0.0143723	0.6558	0.6804	0.6834	0.6732	0.0151433	0.6656	0.7519	0.7582	0.75505	0.00445477	0.6482	0.669	0.6714	0.662867	0.0127583	0.656	0.6774	0.6806	0.671333	0.0133751	0.6593
	Abs430	165.998	37.0 °C	0.784	0.7188	0.715	0.739267	0.0387868	0.5726	0.6487	0.5918	0.604367	0.0395758	0.6647	0.681	0.6629	0.67285	0.0115258	0.7684	0.7781	0.776	0.774167	0.00510327	0.6609	0.6844	0.6866	0.6773	0.0142454	0.6548	0.6796	0.6831	0.6725	0.0154282	0.6689	0.7519	0.7578	0.75485	0.00417193	0.6472	0.6683	0.671	0.662167	0.0130316	0.6553	0.6765	0.6809	0.6709	0.013688	0.6598
	Abs430	167.998	37.0 °C	0.7843	0.7192	0.7151	0.739533	0.0388232	0.5724	0.6483	0.5917	0.604133	0.039448	0.666	0.683	0.6632	0.6745	0.0120208	0.769	0.7788	0.7764	0.774733	0.00510816	0.6603	0.6841	0.6866	0.677	0.0145165	0.6555	0.6805	0.6833	0.6731	0.0153062	0.6743	0.752	0.7586	0.7553	0.0046669	0.6481	0.6689	0.6713	0.662767	0.0127583	0.6561	0.6775	0.6813	0.671633	0.0135858	0.6594
	Abs430	169.998	37.0 °C	0.7849	0.7196	0.7159	0.740133	0.0388132	0.5739	0.6499	0.5935	0.605767	0.039457	0.6694	0.6866	0.6635	0.678	0.0121622	0.7691	0.7792	0.7772	0.775167	0.00534821	0.6621	0.6858	0.6883	0.678733	0.014459	0.6559	0.681	0.6842	0.6737	0.0154981	0.6795	0.7523	0.7591	0.7557	0.00480833	0.6485	0.6692	0.6724	0.663367	0.0129739	0.6566	0.6782	0.6824	0.6724	0.0138434	0.6607
	Abs430	171.998	37.2 °C	0.7853	0.7193	0.7157	0.7401	0.0391857	0.5727	0.6479	0.5927	0.604433	0.0389489	0.6702	0.6879	0.6641	0.67905	0.0125158	0.7692	0.7793	0.7764	0.774967	0.00520032	0.6605	0.6841	0.6873	0.6773	0.0146369	0.6561	0.6807	0.6836	0.673467	0.0151097	0.6836	0.7524	0.7595	0.75595	0.00502046	0.6486	0.6696	0.6716	0.663267	0.012741	0.657	0.6786	0.6816	0.6724	0.0134209	0.6592
	Abs430	173.998	37.1 °C	0.7856	0.7202	0.7163	0.7407	0.0389334	0.5741	0.6494	0.593	0.6055	0.0391754	0.6741	0.6924	0.6648	0.68325	0.0129401	0.7699	0.7798	0.7779	0.775867	0.00525389	0.662	0.6854	0.6876	0.678333	0.0141878	0.6571	0.6818	0.6853	0.674733	0.0153709	0.6885	0.7539	0.7607	0.7573	0.00480833	0.6495	0.6708	0.673	0.664433	0.0129793	0.658	0.6799	0.6832	0.6737	0.0136963	0.6608
	Abs430	175.998	37.2 °C	0.7864	0.7206	0.7168	0.741267	0.0391328	0.5753	0.6505	0.5944	0.606733	0.0390876	0.6781	0.6971	0.666	0.6876	0.013435	0.7701	0.7801	0.7778	0.776	0.00523737	0.663	0.6867	0.6888	0.6795	0.0143279	0.6574	0.6822	0.6855	0.675033	0.0153598	0.6928	0.7538	0.7608	0.7573	0.00494975	0.65	0.6709	0.6736	0.664833	0.0129168	0.6585	0.6802	0.684	0.674233	0.0137573	0.6617
	Abs430	177.998	37.1 °C	0.788	0.7216	0.7174	0.742333	0.0396042	0.5758	0.651	0.596	0.6076	0.0389189	0.6815	0.7019	0.668	0.6917	0.014425	0.7721	0.7814	0.7791	0.777533	0.0048439	0.6632	0.6879	0.6907	0.6806	0.0151337	0.6593	0.6838	0.6864	0.6765	0.0149523	0.6988	0.7564	0.7618	0.7591	0.00381838	0.652	0.6726	0.6744	0.666333	0.0124456	0.6605	0.6826	0.6847	0.675933	0.0134068	0.6619
	Abs430	179.998	37.3 °C	0.7892	0.7232	0.7187	0.7437	0.0394683	0.5779	0.6519	0.5954	0.6084	0.0386749	0.6868	0.7075	0.6678	0.69715	0.0146371	0.7733	0.7829	0.7803	0.778833	0.00496521	0.6649	0.6885	0.6903	0.681233	0.0141737	0.6608	0.6855	0.6881	0.678133	0.0150673	0.7039	0.757	0.7635	0.76025	0.00459619	0.6531	0.6737	0.6763	0.6677	0.0127106	0.6619	0.6839	0.6869	0.677567	0.0136504	0.6637
	Abs430	181.998	37.0 °C	0.7894	0.7232	0.7191	0.7439	0.0394574	0.5785	0.6519	0.5961	0.608833	0.0383209	0.6906	0.7117	0.6685	0.70115	0.01492	0.7732	0.7831	0.7809	0.779067	0.0051984	0.6649	0.6886	0.6904	0.6813	0.0142313	0.661	0.6856	0.689	0.678533	0.0152792	0.7079	0.7576	0.7643	0.76095	0.00473762	0.6536	0.6739	0.6774	0.6683	0.0128503	0.6623	0.6844	0.6878	0.678167	0.0138457	0.6636
	Abs430	183.998	37.2 °C	0.7877	0.7209	0.7165	0.7417	0.0398979	0.5788	0.6517	0.5964	0.608967	0.03804	0.6938	0.716	0.6684	0.7049	0.0156978	0.771	0.7804	0.7782	0.776533	0.00491664	0.6641	0.6881	0.6906	0.680933	0.0146316	0.6593	0.683	0.6864	0.676233	0.0147629	0.7093	0.7553	0.7617	0.7585	0.00452548	0.6515	0.6716	0.6746	0.6659	0.0125607	0.6606	0.6824	0.685	0.676	0.0134	0.6627
	Abs430	185.998	37.3 °C	0.7888	0.7222	0.7177	0.7429	0.0398142	0.5791	0.651	0.595	0.608367	0.0377678	0.697	0.7195	0.6677	0.70825	0.0159099	0.7722	0.7818	0.7791	0.7777	0.00495076	0.6641	0.6875	0.6893	0.6803	0.0140584	0.6605	0.6848	0.6877	0.677667	0.0149373	0.7137	0.7573	0.7628	0.76005	0.00388909	0.6529	0.6733	0.6759	0.667367	0.0125958	0.6619	0.684	0.6864	0.677433	0.0135057	0.6629
	Abs430	187.998	37.2 °C	0.789	0.7223	0.7179	0.743067	0.0398402	0.5812	0.6523	0.5961	0.609867	0.0374959	0.701	0.7246	0.6689	0.7128	0.0166877	0.7724	0.7822	0.78	0.7782	0.00514198	0.6654	0.6887	0.6905	0.681533	0.0140008	0.6611	0.6848	0.6883	0.678067	0.0147974	0.7172	0.7571	0.7634	0.76025	0.00445477	0.6533	0.6736	0.6768	0.6679	0.0127448	0.6625	0.6841	0.6875	0.678033	0.0135593	0.6637
	Abs430	189.998	37.1 °C	0.7915	0.7242	0.7196	0.7451	0.0402493	0.5828	0.6524	0.5969	0.6107	0.036795	0.7051	0.7295	0.6698	0.7173	0.0172534	0.7745	0.784	0.7811	0.779867	0.00486861	0.666	0.6892	0.6908	0.682	0.0138795	0.663	0.6869	0.6894	0.679767	0.0145741	0.7216	0.7612	0.7644	0.7628	0.00226274	0.6555	0.6756	0.6783	0.6698	0.0124575	0.6648	0.6865	0.6889	0.680067	0.0132757	0.6645
	Abs430	191.998	37.1 °C	0.7898	0.7235	0.7185	0.743933	0.0398003	0.584	0.6531	0.5971	0.6114	0.0367025	0.7089	0.7339	0.67	0.7214	0.0176777	0.773	0.7829	0.7804	0.778767	0.00514814	0.6665	0.6894	0.6912	0.682367	0.0137704	0.6617	0.6857	0.6891	0.678833	0.014935	0.7227	0.7588	0.7649	0.76185	0.00431335	0.6542	0.6742	0.678	0.6688	0.0127859	0.6635	0.6854	0.6887	0.6792	0.0136963	0.6648
	Abs430	193.998	37.2 °C	0.7923	0.7253	0.7203	0.745967	0.0402036	0.5866	0.655	0.5987	0.613433	0.0365026	0.7135	0.7399	0.6711	0.7267	0.0186676	0.7754	0.7853	0.7823	0.781	0.00507642	0.6677	0.6911	0.6928	0.683867	0.0140265	0.6643	0.6881	0.6911	0.681167	0.0146838	0.727	0.762	0.7665	0.76425	0.00318198	0.6569	0.6754	0.6796	0.670633	0.0120774	0.6663	0.6879	0.6903	0.6815	0.0132182	0.6663
	Abs430	195.998	37.0 °C	0.7906	0.724	0.7192	0.7446	0.0399094	0.5883	0.6546	0.5986	0.613833	0.0356786	0.7161	0.7432	0.6716	0.72965	0.0191626	0.7735	0.7832	0.7814	0.779367	0.00515978	0.6674	0.6905	0.6923	0.6834	0.0138856	0.663	0.6865	0.69	0.679833	0.0146828	0.7271	0.7612	0.7653	0.76325	0.00289914	0.6557	0.6741	0.6789	0.669567	0.0122464	0.6648	0.6864	0.6895	0.680233	0.0134552	0.6655
	Abs430	197.998	36.8 °C	0.7906	0.723	0.7179	0.743833	0.0405813	0.5897	0.6545	0.5992	0.614467	0.0349938	0.7188	0.7468	0.6724	0.7328	0.019799	0.773	0.7825	0.78	0.7785	0.00492443	0.6664	0.6906	0.6927	0.683233	0.0146159	0.6628	0.6859	0.6886	0.6791	0.0141806	0.7279	0.76	0.7636	0.7618	0.00254558	0.6558	0.6741	0.6775	0.669133	0.0116715	0.6648	0.6859	0.6883	0.679667	0.0129307	0.6647
	Abs430	199.998	37.1 °C	0.7914	0.7246	0.7195	0.745167	0.0401204	0.5924	0.6551	0.5985	0.615333	0.0345737	0.722	0.7504	0.672	0.7362	0.0200818	0.7741	0.7836	0.7816	0.779767	0.00500833	0.6672	0.6903	0.6919	0.683133	0.0138218	0.6639	0.6876	0.6902	0.680567	0.0144922	0.7298	0.7621	0.7652	0.76365	0.00219203	0.6569	0.6759	0.6789	0.670567	0.0119304	0.6659	0.6873	0.6899	0.681033	0.0131702	0.6654
	Abs430	201.998	37.0 °C	0.7917	0.7251	0.7197	0.7455	0.0401014	0.5957	0.6562	0.6001	0.617333	0.0337313	0.7255	0.7543	0.6734	0.7399	0.0203647	0.7744	0.7839	0.7819	0.780067	0.00500833	0.6681	0.6918	0.6934	0.684433	0.0141677	0.6643	0.6875	0.6907	0.680833	0.0144074	0.7307	0.7621	0.7654	0.76375	0.00233345	0.6576	0.6764	0.6796	0.6712	0.0118861	0.6666	0.6876	0.6906	0.6816	0.0130767	0.6664
	Abs430	203.997	37.2 °C	0.7919	0.7247	0.7194	0.745333	0.0404149	0.5971	0.6549	0.5995	0.617167	0.0327001	0.7273	0.7561	0.6732	0.7417	0.0203647	0.7744	0.7835	0.7818	0.7799	0.00483839	0.6671	0.6904	0.6927	0.6834	0.014163	0.6646	0.6876	0.6908	0.681	0.0142927	0.7315	0.763	0.766	0.7645	0.00212132	0.658	0.6764	0.6793	0.671233	0.0115518	0.6669	0.6867	0.6903	0.6813	0.0126	0.6653
	Abs430	205.997	37.0 °C	0.7922	0.7258	0.7205	0.746167	0.039954	0.6025	0.6572	0.6007	0.620133	0.0321133	0.7316	0.7606	0.6749	0.7461	0.0205061	0.7752	0.785	0.7827	0.780967	0.00512478	0.6689	0.6922	0.6938	0.684967	0.0139371	0.6657	0.689	0.6918	0.682167	0.0143291	0.7329	0.7637	0.7665	0.7651	0.0019799	0.6593	0.6778	0.6804	0.6725	0.0115052	0.668	0.6889	0.6917	0.682867	0.0129508	0.6667
	Abs430	207.997	37.3 °C	0.792	0.7259	0.7206	0.746167	0.0397812	0.6071	0.6587	0.6024	0.622733	0.0312366	0.7345	0.7642	0.6764	0.74935	0.0210011	0.7749	0.7847	0.7825	0.7807	0.00514198	0.6699	0.6937	0.6952	0.686267	0.0141938	0.6659	0.6886	0.6917	0.682067	0.0140863	0.7331	0.7641	0.7661	0.7651	0.00141421	0.6594	0.6778	0.6806	0.6726	0.0115169	0.6682	0.6889	0.6919	0.683	0.0129047	0.6678
	Abs430	209.997	37.2 °C	0.794	0.7273	0.7217	0.747667	0.0402234	0.6106	0.6591	0.6035	0.6244	0.03026	0.7366	0.7664	0.675	0.7515	0.0210718	0.7767	0.7864	0.784	0.782367	0.00505206	0.6704	0.6936	0.6963	0.686767	0.0142381	0.6677	0.6905	0.6932	0.6838	0.0140082	0.7353	0.7657	0.7669	0.7663	0.000848528	0.6616	0.6798	0.6818	0.6744	0.0111301	0.6702	0.691	0.6933	0.684833	0.0127249	0.6681
	Abs430	211.997	37.2 °C	0.7939	0.7274	0.7215	0.7476	0.0402053	0.6144	0.6601	0.6032	0.6259	0.0301428	0.7382	0.7682	0.6742	0.7532	0.0212132	0.7762	0.7861	0.7838	0.782033	0.00518106	0.6706	0.6935	0.6955	0.686533	0.0138349	0.6674	0.69	0.6932	0.683533	0.0140632	0.7348	0.7655	0.7678	0.76665	0.00162635	0.6611	0.6793	0.6818	0.674067	0.0112988	0.6698	0.6905	0.6932	0.6845	0.012802	0.6682
	Abs430	213.997	37.0 °C	0.7931	0.727	0.7213	0.747133	0.0399102	0.6173	0.66	0.6042	0.627167	0.0291792	0.7402	0.7707	0.6751	0.75545	0.0215668	0.7761	0.7856	0.7835	0.781733	0.00499032	0.6711	0.6941	0.6961	0.6871	0.0138924	0.6671	0.6898	0.6928	0.683233	0.0140522	0.7346	0.7652	0.7671	0.76615	0.0013435	0.6609	0.6789	0.6817	0.673833	0.0112878	0.6696	0.6905	0.6928	0.6843	0.0127824	0.6684
	Abs430	215.997	37.2 °C	0.7927	0.7261	0.7206	0.746467	0.0401336	0.6187	0.659	0.6038	0.627167	0.0285574	0.7399	0.7696	0.6775	0.75475	0.0210011	0.7761	0.7853	0.7827	0.781367	0.00474271	0.6692	0.6924	0.695	0.685533	0.0142047	0.6676	0.6893	0.6918	0.6829	0.013309	0.7351	0.7648	0.7661	0.76545	0.000919239	0.6613	0.6787	0.6807	0.673567	0.0106702	0.6696	0.6905	0.692	0.684033	0.0125221	0.6666
	Abs430	217.997	37.1 °C	0.7953	0.7289	0.7235	0.749233	0.0399862	0.6249	0.6626	0.6062	0.631233	0.0287284	0.7451	0.7738	0.6808	0.75945	0.020294	0.7788	0.7881	0.7858	0.784233	0.0048439	0.6729	0.6958	0.6977	0.6888	0.0138025	0.6701	0.6918	0.6947	0.685533	0.0134441	0.7377	0.7686	0.7685	0.76855	7.07107e-05	0.6639	0.6817	0.6836	0.6764	0.0108669	0.6723	0.6934	0.6952	0.686967	0.0127336	0.6701
	Abs430	219.997	36.9 °C	0.7946	0.7276	0.722	0.748067	0.0403962	0.6271	0.6621	0.6059	0.6317	0.028381	0.7452	0.774	0.6802	0.7596	0.0203647	0.7767	0.7862	0.7842	0.782367	0.00500833	0.6719	0.695	0.6963	0.687733	0.0137275	0.6684	0.69	0.6932	0.683867	0.0134897	0.7365	0.7662	0.7672	0.7667	0.000707107	0.6624	0.6797	0.6819	0.674667	0.01068	0.6708	0.6916	0.6934	0.685267	0.0125608	0.6688
	Abs430	221.997	37.3 °C	0.7947	0.7276	0.7217	0.748	0.0405508	0.6286	0.6609	0.6061	0.631867	0.0275457	0.7449	0.7731	0.6804	0.759	0.0199404	0.7769	0.7866	0.7837	0.7824	0.00497896	0.6708	0.6937	0.6968	0.6871	0.0142011	0.669	0.6906	0.6929	0.684167	0.013185	0.7374	0.7668	0.7665	0.76665	0.000212132	0.6631	0.6803	0.6818	0.675067	0.0103905	0.6713	0.692	0.6935	0.6856	0.0124069	0.6677
	Abs430	223.997	36.9 °C	0.7945	0.7279	0.7222	0.7482	0.0401981	0.6329	0.6623	0.6059	0.6337	0.0282085	0.7469	0.7751	0.6807	0.761	0.0199404	0.7777	0.7868	0.7844	0.782967	0.00471628	0.6716	0.6947	0.697	0.687767	0.0140479	0.6694	0.6914	0.6935	0.684767	0.0133493	0.7382	0.7668	0.7672	0.767	0.000282843	0.6636	0.6806	0.6823	0.6755	0.0103407	0.6719	0.6927	0.6941	0.686233	0.0124328	0.6685
	Abs430	225.997	36.9 °C	0.7948	0.728	0.7223	0.748367	0.0403133	0.6363	0.6638	0.6073	0.6358	0.0282533	0.7484	0.7759	0.6819	0.76215	0.0194454	0.7775	0.7869	0.7845	0.782967	0.00488399	0.6725	0.6958	0.6979	0.688733	0.0140976	0.6697	0.6911	0.6939	0.6849	0.0132378	0.7383	0.7666	0.7675	0.76705	0.000636396	0.6638	0.6804	0.6826	0.6756	0.0102781	0.672	0.6923	0.6947	0.686333	0.0124709	0.6691
	Abs430	227.997	37.2 °C	0.7947	0.7276	0.7219	0.748067	0.0404861	0.6367	0.6623	0.6079	0.635633	0.0272157	0.7456	0.7736	0.6822	0.7596	0.019799	0.7772	0.7868	0.7838	0.7826	0.00491121	0.6714	0.6947	0.6982	0.6881	0.0145681	0.6694	0.6915	0.6932	0.6847	0.0132774	0.7387	0.7669	0.7665	0.7667	0.000282843	0.664	0.6807	0.6816	0.675433	0.00991178	0.6722	0.6928	0.6938	0.686267	0.0121923	0.6681
	Abs430	229.997	37.0 °C	0.795	0.7286	0.7227	0.748767	0.0401478	0.6411	0.6645	0.6084	0.638	0.0281782	0.7489	0.7761	0.683	0.7625	0.0192333	0.778	0.7877	0.7852	0.783633	0.0050362	0.6733	0.6963	0.6987	0.689433	0.0140233	0.6706	0.6923	0.6945	0.6858	0.0132095	0.7397	0.7678	0.7686	0.7682	0.000565685	0.6648	0.6818	0.6831	0.676567	0.0102109	0.6731	0.6936	0.6954	0.687367	0.012388	0.6698
	Abs430	231.997	37.4 °C	0.7977	0.7298	0.724	0.7505	0.0409791	0.6452	0.6674	0.6115	0.641367	0.0281465	0.7518	0.779	0.6856	0.7654	0.0192333	0.7804	0.7884	0.7865	0.7851	0.00417971	0.6751	0.6986	0.7016	0.691767	0.0145115	0.6727	0.693	0.6957	0.687133	0.0125723	0.7425	0.7686	0.7698	0.7692	0.000848528	0.6674	0.6826	0.6844	0.678133	0.00933881	0.6756	0.6945	0.6968	0.688967	0.0116329	0.6714
	Abs430	233.997	37.2 °C	0.7965	0.7286	0.7224	0.749167	0.0411089	0.6448	0.6651	0.611	0.6403	0.0273293	0.7499	0.7767	0.6855	0.7633	0.0189505	0.7784	0.7875	0.7847	0.783533	0.00466083	0.6729	0.6962	0.6996	0.689567	0.0145335	0.6709	0.6919	0.6943	0.6857	0.0128732	0.741	0.7678	0.7677	0.76775	7.07107e-05	0.6658	0.6818	0.6829	0.676833	0.00957096	0.6738	0.6929	0.6947	0.687133	0.011582	0.6691
	Abs430	235.997	37.1 °C	0.7972	0.7299	0.7243	0.750467	0.040569	0.6487	0.6678	0.6116	0.6427	0.0285764	0.7528	0.7795	0.6865	0.76615	0.0188798	0.7794	0.7891	0.7863	0.784933	0.00499233	0.6752	0.6985	0.7004	0.691367	0.0140329	0.6723	0.6936	0.6959	0.687267	0.0130124	0.7428	0.7694	0.7693	0.76935	7.07107e-05	0.6673	0.6835	0.6844	0.6784	0.00962341	0.6754	0.6943	0.6968	0.688833	0.0117006	0.671
	Abs430	237.997	37.3 °C	0.7965	0.7297	0.7235	0.7499	0.0404757	0.6508	0.6681	0.6123	0.643733	0.0285633	0.7537	0.7797	0.6868	0.7667	0.0183848	0.7792	0.7882	0.7858	0.7844	0.00466047	0.6751	0.6985	0.7008	0.691467	0.0142205	0.672	0.6932	0.6954	0.686867	0.0129218	0.7426	0.769	0.7682	0.7686	0.000565685	0.6672	0.6829	0.684	0.678033	0.00939805	0.6752	0.6941	0.6967	0.688667	0.0117347	0.6708
	Abs430	239.997	37.1 °C	0.7964	0.729	0.7228	0.7494	0.0408211	0.65	0.667	0.6116	0.642867	0.0283805	0.7516	0.7784	0.6843	0.765	0.0189505	0.7786	0.7879	0.7851	0.783867	0.00477109	0.6735	0.6966	0.6998	0.689967	0.01435	0.6718	0.6929	0.6946	0.686433	0.0127013	0.7427	0.7684	0.7675	0.76795	0.000636396	0.6672	0.6829	0.6833	0.6778	0.00918205	0.6752	0.6943	0.6959	0.688467	0.0115171	0.6691
	Abs560	0	37.1 °C	0.6785	0.4691	0.466	0.537867	0.121802	0.4518	0.516	0.4683	0.4787	0.0333396	0.5263	0.5093	0.5101	0.5178	0.0120208	0.5043	0.513	0.5106	0.5093	0.00449333	0.5446	0.5475	0.5512	0.547767	0.00330807	0.5186	0.5028	0.5017	0.5077	0.00945569	0.5111	0.5236	0.5148	0.5192	0.00622254	0.537	0.5272	0.5234	0.5292	0.00701712	0.491	0.505	0.504	0.5	0.00781025	0.4821
	Abs560	2	37.1 °C	0.5375	0.4202	0.4184	0.4587	0.0682487	0.4045	0.463	0.4222	0.4299	0.0300005	0.4833	0.479	0.4694	0.48115	0.00304056	0.4446	0.4616	0.4616	0.455933	0.00981495	0.4881	0.4969	0.4964	0.4938	0.00494267	0.4705	0.4672	0.4689	0.468867	0.00165025	0.4512	0.4712	0.4666	0.4689	0.00325269	0.472	0.4766	0.4736	0.474067	0.00233524	0.4576	0.4785	0.4772	0.4711	0.0117094	0.4833
	Abs560	4	37.2 °C	0.513	0.4272	0.426	0.4554	0.0498867	0.411	0.4711	0.4285	0.436867	0.0309112	0.4917	0.491	0.4812	0.49135	0.000494975	0.4511	0.4714	0.4722	0.4649	0.0119578	0.4961	0.5083	0.506	0.503467	0.00648254	0.4778	0.482	0.4843	0.481367	0.00329596	0.4595	0.4819	0.4785	0.4802	0.00240416	0.4787	0.4893	0.4872	0.485067	0.00561278	0.4732	0.4958	0.4971	0.4887	0.0134391	0.4996
	Abs560	6	37.2 °C	0.5012	0.4372	0.4373	0.458567	0.0369216	0.4218	0.4836	0.4385	0.447967	0.0319691	0.5032	0.5054	0.4956	0.5043	0.00155563	0.4605	0.4829	0.485	0.476133	0.0135795	0.5068	0.5215	0.5193	0.515867	0.00792864	0.4848	0.495	0.4985	0.492767	0.00711782	0.4689	0.4935	0.4909	0.4922	0.00183848	0.4862	0.5016	0.5003	0.496033	0.00854069	0.4847	0.5092	0.5118	0.5019	0.0149523	0.5115
	Abs560	8	37.0 °C	0.5012	0.4434	0.4426	0.4624	0.0336042	0.4276	0.4933	0.4449	0.455267	0.0340547	0.5097	0.5145	0.5051	0.5121	0.00339411	0.4675	0.4913	0.4937	0.484167	0.0144836	0.5142	0.531	0.5279	0.524367	0.00893999	0.4883	0.5038	0.5077	0.499933	0.0102617	0.4757	0.5017	0.4999	0.5008	0.00127279	0.4908	0.5102	0.5095	0.5035	0.0110041	0.4918	0.5173	0.5208	0.509967	0.0158298	0.5181
	Abs560	10	36.9 °C	0.4993	0.4466	0.4469	0.464267	0.0303401	0.4308	0.496	0.448	0.458267	0.0337907	0.5128	0.5199	0.5073	0.51635	0.00502046	0.4713	0.4963	0.4989	0.488833	0.0152399	0.5176	0.5371	0.5332	0.5293	0.0103184	0.4896	0.5091	0.5131	0.503933	0.0125731	0.4794	0.5063	0.5046	0.50545	0.00120208	0.4931	0.5149	0.514	0.507333	0.0123346	0.4955	0.5216	0.5255	0.5142	0.0163117	0.5211
	Abs560	11.9997	37.2 °C	0.4958	0.4474	0.4468	0.463333	0.0281186	0.432	0.4975	0.4485	0.459333	0.0340673	0.5132	0.5214	0.508	0.5173	0.00579828	0.4724	0.498	0.5014	0.4906	0.0158531	0.5154	0.5389	0.5343	0.529533	0.012454	0.4883	0.5107	0.5154	0.5048	0.0144814	0.4805	0.5077	0.507	0.50735	0.000494975	0.4927	0.5163	0.5165	0.5085	0.0136836	0.4966	0.5228	0.5274	0.5156	0.0166145	0.522
	Abs560	13.9997	37.2 °C	0.492	0.4475	0.4483	0.4626	0.0254643	0.4317	0.4975	0.4484	0.4592	0.0342037	0.5114	0.5217	0.508	0.51655	0.0072832	0.4726	0.4987	0.5024	0.491233	0.0162426	0.5158	0.5391	0.5346	0.529833	0.0123597	0.4862	0.5112	0.5162	0.504533	0.0160728	0.4802	0.5082	0.5074	0.5078	0.000565685	0.4913	0.5168	0.5168	0.5083	0.0147224	0.4966	0.523	0.5279	0.515833	0.0168358	0.5212
	Abs560	15.9997	37.1 °C	0.4884	0.4471	0.4469	0.4608	0.0239025	0.4319	0.4981	0.4485	0.4595	0.0344436	0.5106	0.5208	0.5079	0.5157	0.00721249	0.4724	0.4986	0.5023	0.4911	0.0163	0.5156	0.5389	0.5342	0.529567	0.0123217	0.4846	0.5107	0.5158	0.5037	0.0167365	0.48	0.5075	0.507	0.50725	0.000353553	0.4906	0.5165	0.5165	0.507867	0.0149534	0.4963	0.5226	0.5273	0.5154	0.0167072	0.5189
	Abs560	17.9997	37.2 °C	0.485	0.4464	0.4463	0.459233	0.0223146	0.4317	0.4965	0.4477	0.458633	0.0337552	0.5091	0.5202	0.5072	0.51465	0.00784889	0.4716	0.4977	0.5017	0.490333	0.0163464	0.5152	0.538	0.5335	0.5289	0.012076	0.4825	0.5098	0.5151	0.502467	0.0174935	0.4792	0.5062	0.5061	0.50615	7.07107e-05	0.4895	0.5155	0.5157	0.5069	0.0150692	0.4954	0.5213	0.5266	0.514433	0.016695	0.5181
	Abs560	19.9997	37.1 °C	0.4826	0.4454	0.4455	0.457833	0.0214486	0.4313	0.496	0.4471	0.458133	0.0337316	0.5075	0.5186	0.5065	0.51305	0.00784889	0.471	0.4965	0.5007	0.4894	0.0160726	0.5145	0.5368	0.5324	0.5279	0.0118114	0.4807	0.5089	0.5142	0.501267	0.0180073	0.4782	0.5049	0.5051	0.505	0.000141421	0.4886	0.5143	0.515	0.505967	0.015044	0.4946	0.5198	0.5251	0.513167	0.0162961	0.5172
	Abs560	21.9997	37.3 °C	0.4731	0.4446	0.4455	0.4544	0.0162009	0.4314	0.4963	0.4471	0.458267	0.0338604	0.5065	0.5179	0.506	0.5122	0.00806102	0.4707	0.4958	0.4997	0.488733	0.0157386	0.5135	0.5362	0.5322	0.5273	0.0121173	0.4797	0.508	0.5129	0.5002	0.0179218	0.478	0.5038	0.5037	0.50375	7.07107e-05	0.488	0.5134	0.5139	0.5051	0.0148111	0.4943	0.519	0.524	0.512433	0.0159017	0.5158
	Abs560	23.9997	37.4 °C	0.472	0.4441	0.4448	0.453633	0.0159099	0.4311	0.496	0.4468	0.457967	0.0338604	0.5051	0.5173	0.5053	0.5112	0.0086267	0.4702	0.4947	0.499	0.487967	0.0155359	0.5124	0.5354	0.5312	0.526333	0.012248	0.4789	0.5066	0.512	0.499167	0.0177579	0.4773	0.5024	0.5021	0.50225	0.000212132	0.4871	0.5116	0.5123	0.503667	0.0143514	0.4936	0.5172	0.5224	0.511067	0.0153484	0.5145
	Abs560	25.9997	37.3 °C	0.4716	0.4437	0.4441	0.453133	0.0159939	0.4304	0.4942	0.446	0.456867	0.0332592	0.5036	0.5152	0.5041	0.5094	0.00820244	0.4692	0.4928	0.4975	0.4865	0.0151654	0.5109	0.5333	0.5297	0.524633	0.0120289	0.4778	0.5049	0.5105	0.497733	0.0174884	0.4753	0.5007	0.5008	0.50075	7.07107e-05	0.4855	0.5104	0.5107	0.5022	0.0144634	0.4926	0.5158	0.5208	0.509733	0.015047	0.5128
	Abs560	27.9997	37.2 °C	0.4719	0.4428	0.4441	0.452933	0.0164385	0.4301	0.4923	0.4461	0.456167	0.0322988	0.5027	0.5142	0.5026	0.50845	0.00813173	0.4685	0.4912	0.4956	0.4851	0.0145434	0.5092	0.5306	0.5281	0.522633	0.0117006	0.477	0.5033	0.5088	0.496367	0.016996	0.4747	0.4988	0.4991	0.49895	0.000212132	0.4848	0.5085	0.5089	0.500733	0.0138001	0.492	0.514	0.5186	0.5082	0.0142169	0.5113
	Abs560	29.9997	36.9 °C	0.4713	0.442	0.4433	0.4522	0.0165539	0.4299	0.4933	0.4457	0.4563	0.0330024	0.5013	0.5124	0.5015	0.50685	0.00784889	0.4678	0.4897	0.4943	0.483933	0.0141599	0.508	0.5303	0.5274	0.5219	0.0121248	0.4762	0.5017	0.5073	0.495067	0.0165772	0.4739	0.4974	0.4973	0.49735	7.07107e-05	0.4842	0.5072	0.5075	0.499633	0.0133665	0.4912	0.5122	0.5172	0.506867	0.0137961	0.5101
	Abs560	31.9997	37.1 °C	0.4707	0.4416	0.4426	0.451633	0.0165198	0.4295	0.4911	0.4446	0.455067	0.0321061	0.4994	0.511	0.5002	0.5052	0.00820244	0.467	0.4881	0.493	0.4827	0.0138156	0.5067	0.5287	0.5261	0.5205	0.0120216	0.4755	0.5002	0.5058	0.493833	0.0161221	0.473	0.4962	0.4955	0.49585	0.000494975	0.4835	0.5057	0.5061	0.498433	0.0129342	0.4903	0.5106	0.5156	0.5055	0.0133989	0.5086
	Abs560	33.9994	37.0 °C	0.4701	0.4405	0.4419	0.450833	0.0167001	0.429	0.4916	0.4448	0.455133	0.0325542	0.4984	0.51	0.4999	0.5042	0.00820244	0.4662	0.4866	0.4911	0.4813	0.0132691	0.5057	0.5278	0.5257	0.519733	0.0121985	0.4747	0.4989	0.504	0.492533	0.0156532	0.4725	0.4946	0.4936	0.4941	0.000707107	0.4831	0.5044	0.5043	0.497267	0.0122688	0.4896	0.5092	0.5136	0.504133	0.0127771	0.507
	Abs560	35.9994	37.3 °C	0.4692	0.4392	0.4406	0.449667	0.0169308	0.4284	0.4898	0.4443	0.454167	0.031867	0.497	0.5085	0.4988	0.50275	0.00813173	0.4651	0.485	0.4889	0.479667	0.0127649	0.5042	0.5257	0.5245	0.518133	0.0120815	0.4737	0.4971	0.5024	0.491067	0.0152717	0.4714	0.4928	0.4919	0.49235	0.000636396	0.4824	0.5026	0.5026	0.495867	0.0116625	0.4885	0.5072	0.512	0.502567	0.0124163	0.5053
	Abs560	37.9994	37.2 °C	0.4682	0.4382	0.4406	0.449	0.0166709	0.4272	0.488	0.4434	0.452867	0.0314861	0.4952	0.5067	0.4975	0.50095	0.00813173	0.464	0.4833	0.4877	0.478333	0.0126065	0.5024	0.5236	0.5232	0.5164	0.012126	0.4727	0.4955	0.5007	0.489633	0.0148934	0.4702	0.4911	0.4902	0.49065	0.000636396	0.4813	0.5011	0.501	0.494467	0.0114028	0.4873	0.5056	0.5102	0.501033	0.0121138	0.5032
	Abs560	39.9994	36.9 °C	0.4663	0.4369	0.4384	0.4472	0.0165581	0.4265	0.4883	0.4424	0.4524	0.0320907	0.4936	0.5049	0.496	0.49925	0.00799031	0.4626	0.4809	0.4851	0.4762	0.0119637	0.5002	0.5215	0.522	0.514567	0.0124444	0.4714	0.4935	0.4983	0.487733	0.0143472	0.4687	0.4891	0.4876	0.48835	0.00106066	0.4801	0.4991	0.4986	0.4926	0.0108282	0.4859	0.5036	0.5076	0.499033	0.0115483	0.5012
	Abs560	41.9994	37.2 °C	0.465	0.4359	0.4381	0.446333	0.0162032	0.4262	0.4875	0.442	0.4519	0.0318266	0.4921	0.5034	0.495	0.49775	0.00799031	0.4613	0.4791	0.4831	0.4745	0.0116052	0.4991	0.5199	0.5204	0.513133	0.0121558	0.4706	0.4919	0.4966	0.486367	0.0138551	0.4679	0.4873	0.486	0.48665	0.000919239	0.4794	0.4976	0.4973	0.491433	0.0104223	0.485	0.5019	0.506	0.497633	0.0111312	0.4997
	Abs560	43.9994	37.4 °C	0.4641	0.4348	0.4364	0.4451	0.0164739	0.4257	0.4856	0.4416	0.450967	0.0310291	0.491	0.5016	0.4942	0.4963	0.00749533	0.4603	0.4774	0.4817	0.473133	0.01132	0.4977	0.5184	0.5199	0.512	0.0124069	0.4699	0.4902	0.4949	0.485	0.0132865	0.4673	0.486	0.4843	0.48515	0.00120208	0.4788	0.4964	0.4958	0.490333	0.00999266	0.4843	0.5006	0.5045	0.496467	0.0107156	0.4981
	Abs560	45.9994	37.2 °C	0.4631	0.4339	0.4364	0.444467	0.0161853	0.4254	0.4851	0.4421	0.450867	0.0308004	0.49	0.5012	0.4942	0.4956	0.0079196	0.4595	0.4763	0.4801	0.471967	0.0109624	0.4967	0.5178	0.5193	0.511267	0.0126374	0.4695	0.489	0.4936	0.484033	0.0127947	0.4669	0.4849	0.4824	0.48365	0.00176777	0.4785	0.4952	0.4939	0.4892	0.00928924	0.4841	0.4996	0.503	0.495567	0.0100749	0.4965
	Abs560	47.9994	37.2 °C	0.4619	0.4329	0.4353	0.443367	0.0160951	0.4256	0.4852	0.4419	0.4509	0.0308024	0.4893	0.5008	0.4939	0.49505	0.00813173	0.4584	0.4741	0.4785	0.470333	0.0105661	0.496	0.5173	0.5191	0.5108	0.0128487	0.4689	0.4876	0.4923	0.482933	0.0123783	0.4662	0.4835	0.4811	0.4823	0.00169706	0.478	0.494	0.4933	0.488433	0.00904231	0.4834	0.4984	0.5019	0.494567	0.00982768	0.4956
	Abs560	49.9994	37.2 °C	0.4605	0.4319	0.4334	0.441933	0.0160967	0.4254	0.4841	0.4415	0.450333	0.0303306	0.4883	0.4997	0.4929	0.494	0.00806102	0.4574	0.4727	0.4768	0.468967	0.0102246	0.4946	0.5158	0.5179	0.509433	0.0128889	0.4686	0.4869	0.4913	0.482267	0.0120384	0.4659	0.4825	0.4793	0.4809	0.00226274	0.478	0.4931	0.4922	0.487767	0.00847014	0.4832	0.4976	0.5007	0.493833	0.00933827	0.4944
	Abs560	51.9994	37.4 °C	0.459	0.4305	0.4334	0.440967	0.0156845	0.4251	0.4854	0.4418	0.450767	0.031134	0.4873	0.4988	0.4929	0.49305	0.00813173	0.4562	0.4709	0.4748	0.4673	0.00980867	0.4932	0.515	0.518	0.508733	0.0135356	0.4684	0.4857	0.4902	0.481433	0.0115093	0.4658	0.4813	0.4776	0.47945	0.0026163	0.4779	0.4921	0.4909	0.486967	0.00787485	0.4829	0.4966	0.4994	0.492967	0.00882968	0.493
	Abs560	53.9992	36.9 °C	0.4578	0.429	0.4307	0.439167	0.0161593	0.4255	0.4843	0.4421	0.450633	0.0303146	0.4872	0.4986	0.4927	0.4929	0.00806102	0.4548	0.4693	0.4735	0.465867	0.00981139	0.4932	0.5146	0.5174	0.5084	0.0132378	0.4681	0.4848	0.4894	0.480767	0.0112082	0.4653	0.4801	0.4762	0.47815	0.00275772	0.4775	0.4912	0.4898	0.486167	0.00753813	0.4826	0.4957	0.4988	0.492367	0.00859903	0.4929
	Abs560	55.9992	37.0 °C	0.4557	0.4274	0.4301	0.437733	0.015618	0.4251	0.4838	0.4422	0.450367	0.0301901	0.486	0.4979	0.4926	0.49195	0.00841457	0.4534	0.4675	0.4716	0.464167	0.0095469	0.4919	0.5138	0.5171	0.5076	0.0136963	0.468	0.4842	0.4883	0.480167	0.0107342	0.4652	0.4791	0.4744	0.47675	0.0033234	0.4775	0.4905	0.4887	0.485567	0.00704367	0.4826	0.4949	0.4974	0.491633	0.00792233	0.4914
	Abs560	57.9992	37.0 °C	0.4532	0.4249	0.4281	0.4354	0.0154981	0.4252	0.4838	0.4423	0.450433	0.0301348	0.4853	0.4976	0.4923	0.49145	0.00869741	0.4513	0.4651	0.4689	0.461767	0.00926139	0.4909	0.5132	0.5171	0.507067	0.0141359	0.4676	0.4831	0.487	0.479233	0.0102617	0.4648	0.4778	0.4724	0.4751	0.00381838	0.4769	0.4894	0.4874	0.484567	0.00671441	0.4824	0.4939	0.4961	0.4908	0.00735731	0.4901
	Abs560	59.9992	36.9 °C	0.4496	0.4218	0.4241	0.431833	0.0154293	0.4245	0.4844	0.442	0.4503	0.0308005	0.4834	0.4964	0.4918	0.4899	0.00919239	0.4488	0.4623	0.4662	0.4591	0.00913072	0.4895	0.5117	0.5158	0.505667	0.01415	0.4669	0.4817	0.4854	0.478	0.00978928	0.4641	0.4761	0.4702	0.47315	0.00417193	0.476	0.4881	0.486	0.483367	0.00646555	0.4814	0.4924	0.4948	0.489533	0.00714516	0.4886
	Abs560	61.9992	37.4 °C	0.445	0.4176	0.4202	0.4276	0.0151248	0.4238	0.4829	0.4408	0.449167	0.0304254	0.4823	0.4944	0.4905	0.48835	0.00855599	0.4454	0.4585	0.4628	0.455567	0.0090633	0.4879	0.5097	0.5144	0.504	0.0141397	0.4658	0.4797	0.4834	0.4763	0.00927955	0.4626	0.4741	0.4673	0.4707	0.00480833	0.475	0.4862	0.4838	0.481667	0.00589689	0.4804	0.4907	0.4929	0.488	0.00667308	0.487
	Abs560	63.9992	37.3 °C	0.4399	0.4132	0.4162	0.4231	0.0146263	0.4235	0.4828	0.4415	0.449267	0.0304033	0.4813	0.4935	0.4905	0.4874	0.0086267	0.4421	0.4554	0.4594	0.4523	0.00905704	0.4869	0.5089	0.5141	0.5033	0.0144388	0.4652	0.4787	0.4819	0.475267	0.0088636	0.4624	0.4727	0.4649	0.4688	0.00551543	0.4747	0.4854	0.4825	0.480867	0.00553384	0.4801	0.4897	0.4914	0.487067	0.00609289	0.4854
	Abs560	65.9992	37.2 °C	0.4336	0.4079	0.4114	0.417633	0.0139378	0.4232	0.4825	0.4415	0.449067	0.0303655	0.4805	0.4931	0.4901	0.4868	0.00890955	0.438	0.4515	0.456	0.4485	0.0093675	0.4859	0.508	0.5136	0.5025	0.0146462	0.4645	0.4775	0.4806	0.4742	0.00854225	0.4616	0.4712	0.4621	0.46665	0.00643467	0.474	0.4844	0.4813	0.4799	0.00533948	0.4794	0.4886	0.4903	0.4861	0.0058643	0.4844
	Abs560	67.9992	37.2 °C	0.4257	0.4012	0.4064	0.4111	0.0129085	0.4222	0.4816	0.4412	0.448333	0.0303357	0.4789	0.4915	0.4889	0.4852	0.00890955	0.4331	0.4469	0.4517	0.4439	0.00965609	0.4841	0.5064	0.5123	0.500933	0.0148736	0.4637	0.476	0.479	0.4729	0.0081074	0.4609	0.4694	0.4592	0.4643	0.00721249	0.4732	0.4829	0.4798	0.478633	0.00495412	0.4787	0.4872	0.4888	0.4849	0.00542863	0.4824
	Abs560	69.9992	37.4 °C	0.4164	0.393	0.3984	0.4026	0.0122523	0.4223	0.4812	0.4413	0.448267	0.0300617	0.4782	0.4911	0.4891	0.48465	0.00912168	0.4276	0.4421	0.447	0.4389	0.0100881	0.4833	0.506	0.5123	0.500533	0.0152533	0.4635	0.4749	0.4776	0.472	0.00748398	0.4605	0.4679	0.4558	0.46185	0.00855599	0.4734	0.4821	0.4786	0.478033	0.00437759	0.4786	0.4866	0.4876	0.484267	0.00493288	0.4814
	Abs560	71.9992	37.1 °C	0.405	0.3834	0.3907	0.393033	0.0109874	0.4221	0.4802	0.4408	0.4477	0.0296582	0.4774	0.4905	0.4882	0.48395	0.0092631	0.4207	0.4364	0.4422	0.4331	0.0111234	0.4823	0.505	0.5113	0.499533	0.0152533	0.463	0.4739	0.4767	0.4712	0.00723809	0.4598	0.4664	0.4531	0.45975	0.00940452	0.4727	0.4806	0.4777	0.477	0.00399625	0.478	0.4856	0.4866	0.4834	0.00470319	0.4805
	Abs560	73.9992	37.0 °C	0.3902	0.3717	0.3798	0.380567	0.0092738	0.4221	0.4797	0.4404	0.4474	0.0294311	0.4768	0.4895	0.4876	0.48315	0.00898026	0.4124	0.4301	0.4366	0.426367	0.0125245	0.4817	0.5038	0.5109	0.4988	0.0152286	0.4624	0.4729	0.4758	0.470367	0.00705006	0.4595	0.4647	0.4498	0.45725	0.0105359	0.4725	0.4798	0.4772	0.4765	0.0037	0.4776	0.485	0.4861	0.4829	0.00462277	0.4796
	Abs560	75.9989	37.1 °C	0.3734	0.3564	0.3661	0.3653	0.00852819	0.4213	0.4789	0.4401	0.446767	0.029373	0.4757	0.4886	0.4873	0.48215	0.00912168	0.4021	0.4217	0.4286	0.417467	0.0137478	0.4802	0.5029	0.5106	0.4979	0.0158047	0.4618	0.4713	0.4736	0.4689	0.0062554	0.4589	0.4625	0.4451	0.4538	0.0123037	0.4719	0.4785	0.4752	0.4752	0.0033	0.4771	0.4837	0.4843	0.4817	0.003995	0.478
	Abs560	77.9989	37.2 °C	0.3552	0.3388	0.3504	0.348133	0.00843169	0.4208	0.4789	0.4403	0.446667	0.0295686	0.4749	0.4881	0.4874	0.4815	0.00933381	0.3899	0.412	0.4207	0.407533	0.0158784	0.4796	0.5022	0.5099	0.497233	0.0157488	0.4611	0.4699	0.4726	0.467867	0.0060136	0.4579	0.4608	0.4411	0.45095	0.01393	0.4714	0.4774	0.4745	0.474433	0.00300056	0.4766	0.4827	0.4835	0.480933	0.00377403	0.477
	Abs560	79.9989	37.3 °C	0.3367	0.3198	0.3319	0.329467	0.00870881	0.4199	0.4794	0.4395	0.446267	0.0303217	0.4733	0.4871	0.4862	0.4802	0.00975807	0.3753	0.4009	0.4109	0.3957	0.0183608	0.4779	0.501	0.5093	0.496067	0.0162709	0.4607	0.4682	0.4711	0.466667	0.00536687	0.4575	0.4586	0.4358	0.4472	0.016122	0.4709	0.4763	0.473	0.4734	0.00272213	0.4761	0.4817	0.4821	0.479967	0.0033546	0.4753
	Abs560	81.9989	37.1 °C	0.3171	0.3004	0.3133	0.310267	0.00875348	0.4198	0.4782	0.4403	0.4461	0.0296289	0.4724	0.487	0.4867	0.4797	0.0103238	0.3587	0.388	0.3995	0.382067	0.0210372	0.4767	0.5007	0.5093	0.495567	0.0168954	0.4598	0.4671	0.4694	0.465433	0.00501232	0.457	0.4565	0.4298	0.44315	0.0188798	0.4708	0.4755	0.4716	0.472633	0.00251462	0.4759	0.4811	0.4802	0.479067	0.00277909	0.4742
	Abs560	83.9989	37.0 °C	0.2955	0.2811	0.294	0.2902	0.00791644	0.4187	0.4774	0.4392	0.4451	0.0297914	0.4715	0.4857	0.4855	0.4786	0.0100409	0.3415	0.3728	0.3865	0.366933	0.0230665	0.4759	0.4992	0.5082	0.494433	0.0166692	0.4585	0.4653	0.4677	0.463833	0.00477214	0.4559	0.4538	0.4231	0.43845	0.0217082	0.4698	0.474	0.4706	0.471467	0.0022301	0.4749	0.4797	0.4796	0.478067	0.00274287	0.4731
	Abs560	85.9989	37.0 °C	0.2751	0.2632	0.2764	0.271567	0.00727484	0.4176	0.4769	0.4387	0.4444	0.0300581	0.4702	0.4843	0.4866	0.47725	0.00997021	0.3247	0.3564	0.3717	0.350933	0.0239721	0.4741	0.4975	0.5071	0.4929	0.0169741	0.4577	0.4638	0.4664	0.462633	0.0044658	0.4551	0.4512	0.4154	0.4333	0.0253144	0.4695	0.4734	0.4695	0.4708	0.00225167	0.4745	0.479	0.4786	0.477367	0.00249065	0.4716
	Abs560	87.9989	37.0 °C	0.2547	0.2427	0.2566	0.251333	0.0075368	0.4163	0.476	0.439	0.443767	0.0301341	0.4679	0.4833	0.4847	0.4756	0.0108894	0.3061	0.339	0.3547	0.333267	0.0248021	0.4722	0.4967	0.5061	0.491667	0.0175015	0.4563	0.4616	0.4634	0.460433	0.00369098	0.4544	0.4477	0.4061	0.4269	0.0294156	0.4688	0.4718	0.4674	0.469333	0.00224796	0.4739	0.4777	0.4766	0.476067	0.00195533	0.4695
	Abs560	89.9989	37.0 °C	0.2327	0.2218	0.2359	0.230133	0.00739211	0.416	0.4763	0.4384	0.443567	0.0304802	0.4672	0.4825	0.4835	0.47485	0.0108187	0.2867	0.3204	0.3367	0.3146	0.0254996	0.4709	0.4951	0.5052	0.4904	0.0176264	0.4547	0.4592	0.4616	0.4585	0.00350286	0.4529	0.4436	0.396	0.4198	0.0336583	0.4676	0.4701	0.4661	0.467933	0.00202073	0.4726	0.4761	0.4756	0.474767	0.00189297	0.4682
	Abs560	91.9989	37.2 °C	0.212	0.2018	0.2155	0.209767	0.00711782	0.4146	0.4742	0.4382	0.442333	0.0300142	0.4652	0.4813	0.4829	0.47325	0.0113844	0.2677	0.3035	0.3198	0.297	0.0266513	0.4691	0.4935	0.5041	0.4889	0.0179477	0.4536	0.4575	0.4595	0.456867	0.00300056	0.4523	0.4398	0.3841	0.41195	0.0393858	0.4673	0.4692	0.4645	0.467	0.00236432	0.4723	0.4753	0.4743	0.473967	0.00152753	0.4664
	Abs560	93.9989	37.1 °C	0.1932	0.1835	0.1962	0.190967	0.00663802	0.4134	0.4741	0.4374	0.441633	0.0305706	0.4634	0.4801	0.4837	0.47175	0.0118087	0.2466	0.2848	0.3026	0.278	0.0286126	0.4668	0.4917	0.504	0.4875	0.0189523	0.4519	0.4548	0.456	0.454233	0.00210792	0.4512	0.4351	0.3705	0.4028	0.0456791	0.4663	0.4675	0.4616	0.465133	0.00311823	0.4716	0.4739	0.4718	0.472433	0.0012741	0.4641
	Abs560	95.9989	37.0 °C	0.1762	0.1683	0.1789	0.174467	0.00550848	0.4121	0.4739	0.4368	0.440933	0.0311066	0.4619	0.4791	0.4823	0.4705	0.0121622	0.225	0.2654	0.2852	0.258533	0.0306818	0.4655	0.491	0.5029	0.486467	0.0191077	0.4501	0.4523	0.4542	0.4522	0.00205183	0.4498	0.4304	0.3574	0.3939	0.0516188	0.4653	0.4662	0.4612	0.464233	0.00266521	0.4706	0.4726	0.4715	0.471567	0.00100167	0.463
	Abs560	97.9986	37.1 °C	0.1638	0.1568	0.1651	0.1619	0.0044643	0.4114	0.4721	0.4363	0.439933	0.0305127	0.4605	0.478	0.481	0.46925	0.0123744	0.2044	0.2454	0.2662	0.238667	0.0314454	0.4636	0.4893	0.5022	0.485033	0.0196505	0.4492	0.4504	0.4521	0.450567	0.00145717	0.4496	0.4255	0.3457	0.3856	0.0564271	0.4654	0.4651	0.4595	0.463333	0.00332315	0.4706	0.472	0.4703	0.470967	0.000907377	0.4611
	Abs560	99.9986	37.2 °C	0.1548	0.148	0.1537	0.152167	0.00365011	0.4101	0.4718	0.4369	0.4396	0.0309385	0.4587	0.4772	0.4818	0.46795	0.0130815	0.1864	0.2248	0.2458	0.219	0.0301218	0.4614	0.4889	0.5019	0.484067	0.0206781	0.4473	0.4475	0.4495	0.4481	0.00121655	0.4483	0.419	0.3326	0.3758	0.061094	0.4646	0.4636	0.4576	0.461933	0.00378594	0.47	0.4707	0.4684	0.4697	0.00117898	0.4592
	Abs560	101.999	37.0 °C	0.1488	0.1427	0.1466	0.146033	0.00308923	0.4092	0.4712	0.4364	0.438933	0.0310775	0.4575	0.4765	0.4808	0.467	0.013435	0.1715	0.206	0.2265	0.201333	0.0277954	0.4598	0.4876	0.502	0.483133	0.0214517	0.4456	0.4453	0.4471	0.446	0.000964365	0.4474	0.4123	0.3186	0.36545	0.0662559	0.4641	0.4623	0.4561	0.460833	0.00419682	0.4698	0.4695	0.4672	0.468833	0.00142244	0.4576
	Abs560	103.999	36.9 °C	0.145	0.1388	0.1412	0.141667	0.00312623	0.4075	0.4704	0.4361	0.438	0.031493	0.4553	0.4755	0.481	0.4654	0.0142836	0.1604	0.1887	0.2074	0.1855	0.0236628	0.4572	0.4866	0.5003	0.481367	0.0220214	0.4441	0.4421	0.4441	0.443433	0.0011547	0.4465	0.4042	0.3036	0.3539	0.0711349	0.4637	0.4609	0.454	0.459533	0.00499233	0.4692	0.4683	0.4653	0.4676	0.00204206	0.455
	Abs560	105.999	37.1 °C	0.1428	0.1368	0.1383	0.1393	0.0031225	0.407	0.4717	0.436	0.438233	0.0324078	0.4541	0.4751	0.48	0.4646	0.0148492	0.1529	0.1751	0.1909	0.172967	0.0190896	0.4557	0.4857	0.5004	0.4806	0.0227822	0.4425	0.4396	0.4414	0.441167	0.00146401	0.4454	0.3958	0.2892	0.3425	0.0753776	0.4635	0.4599	0.4525	0.458633	0.00560833	0.4689	0.4674	0.4639	0.466733	0.0025658	0.4535
	Abs560	107.999	37.0 °C	0.1413	0.1356	0.1365	0.1378	0.00306431	0.4066	0.4705	0.4363	0.4378	0.0319764	0.4528	0.4741	0.4821	0.46345	0.0150614	0.1476	0.1642	0.1775	0.1631	0.0149803	0.4539	0.4845	0.5001	0.4795	0.0235023	0.4404	0.4367	0.4385	0.438533	0.00185023	0.4442	0.3857	0.275	0.33035	0.0782767	0.4625	0.4582	0.4506	0.4571	0.00602578	0.4681	0.466	0.4623	0.465467	0.00293655	0.4513
	Abs560	109.999	37.2 °C	0.1403	0.1348	0.1352	0.136767	0.00306649	0.4045	0.4687	0.4351	0.4361	0.0321117	0.4504	0.4724	0.479	0.4614	0.0155563	0.1441	0.1561	0.1664	0.155533	0.0111608	0.4511	0.4824	0.4985	0.477333	0.0241028	0.4383	0.4336	0.435	0.435633	0.00241316	0.4424	0.374	0.2597	0.31685	0.0808223	0.4615	0.4562	0.4477	0.455133	0.00696156	0.467	0.4644	0.4597	0.4637	0.0037	0.4486
	Abs560	111.999	37.4 °C	0.1397	0.134	0.1341	0.135933	0.00326241	0.4033	0.4675	0.435	0.435267	0.0321008	0.4485	0.4711	0.4805	0.4598	0.0159806	0.142	0.1508	0.1578	0.1502	0.00791707	0.4483	0.4811	0.4979	0.475767	0.0252264	0.4364	0.4306	0.4318	0.432933	0.00306159	0.4413	0.3607	0.2443	0.3025	0.0823072	0.4607	0.4544	0.4453	0.453467	0.00774231	0.4664	0.4627	0.4575	0.4622	0.00447102	0.4459
	Abs560	113.999	37.2 °C	0.1393	0.1336	0.1335	0.135467	0.00332014	0.4018	0.4664	0.4342	0.434133	0.0323001	0.4462	0.4697	0.479	0.45795	0.016617	0.1401	0.1465	0.1518	0.146133	0.00585861	0.4458	0.4789	0.4962	0.473633	0.0256094	0.4338	0.4267	0.4283	0.4296	0.00372424	0.4392	0.3463	0.2294	0.28785	0.0826608	0.4591	0.4518	0.4426	0.451167	0.00826821	0.4647	0.4603	0.455	0.46	0.00485695	0.4434
	Abs560	115.999	37.1 °C	0.1394	0.133	0.1326	0.135	0.00381576	0.4001	0.4651	0.4327	0.432633	0.0325001	0.4438	0.4678	0.4768	0.4558	0.0169706	0.1389	0.1433	0.1471	0.1431	0.00410366	0.4432	0.477	0.4951	0.471767	0.0263428	0.4318	0.423	0.4246	0.426467	0.00468757	0.4378	0.3325	0.2154	0.27395	0.0828022	0.4581	0.4494	0.4398	0.4491	0.00915369	0.4636	0.4579	0.4522	0.4579	0.0057	0.4405
	Abs560	117.998	36.9 °C	0.1394	0.1333	0.1327	0.135133	0.0037072	0.3994	0.465	0.433	0.432467	0.0328033	0.4422	0.4669	0.476	0.45455	0.0174655	0.1384	0.1418	0.1442	0.141467	0.00291433	0.4409	0.476	0.4951	0.470667	0.0274908	0.4297	0.4203	0.4215	0.423833	0.00511599	0.436	0.3213	0.2027	0.262	0.0838629	0.457	0.4477	0.4374	0.447367	0.00980425	0.4627	0.4562	0.4499	0.456267	0.00640026	0.4382
	Abs560	119.998	37.1 °C	0.1396	0.1336	0.1329	0.135367	0.00368284	0.3984	0.4641	0.4323	0.4316	0.0328556	0.4405	0.466	0.4752	0.45325	0.0180312	0.1378	0.1405	0.1424	0.140233	0.00231157	0.4387	0.4744	0.4939	0.469	0.0279934	0.4274	0.4171	0.4183	0.420933	0.00563235	0.4342	0.3077	0.1918	0.24975	0.0819537	0.4557	0.4455	0.4346	0.445267	0.0105519	0.4612	0.4539	0.4473	0.454133	0.00695294	0.4361
	Abs560	121.998	37.1 °C	0.1412	0.1339	0.1331	0.136067	0.00446356	0.3968	0.4634	0.4321	0.430767	0.03332	0.4384	0.4643	0.4744	0.45135	0.0183141	0.1375	0.1394	0.141	0.1393	0.00175214	0.436	0.4726	0.4932	0.467267	0.0289706	0.4255	0.414	0.4154	0.4183	0.00627455	0.4323	0.2939	0.182	0.23795	0.0791252	0.4548	0.4434	0.4321	0.443433	0.01135	0.4599	0.4517	0.4447	0.4521	0.00760789	0.4333
	Abs560	123.998	37.1 °C	0.1402	0.1337	0.1326	0.1355	0.00410731	0.3959	0.4624	0.432	0.4301	0.0332907	0.4363	0.4634	0.474	0.44985	0.0191626	0.1375	0.1385	0.1392	0.1384	0.0008544	0.4337	0.4712	0.4924	0.465767	0.0297248	0.4235	0.4107	0.4114	0.4152	0.00719653	0.4305	0.2796	0.1728	0.2262	0.075519	0.4536	0.4414	0.4287	0.441233	0.0124508	0.4585	0.4493	0.441	0.4496	0.00875386	0.4306
	Abs560	125.998	37.0 °C	0.1405	0.1343	0.1331	0.135967	0.00397157	0.3948	0.4628	0.4316	0.429733	0.0340384	0.4343	0.4619	0.4732	0.4481	0.0195161	0.1373	0.1382	0.1386	0.138033	0.000665833	0.4314	0.4694	0.4911	0.463967	0.0302186	0.4214	0.4077	0.4085	0.412533	0.00768917	0.4282	0.2652	0.1661	0.21565	0.0700743	0.4522	0.439	0.4262	0.439133	0.0130005	0.4571	0.4467	0.4385	0.447433	0.00932166	0.4281
	Abs560	127.998	37.1 °C	0.141	0.135	0.1339	0.136633	0.00382143	0.3936	0.4618	0.4306	0.428667	0.0341411	0.4323	0.4603	0.4724	0.4463	0.019799	0.1377	0.1381	0.1387	0.138167	0.000503322	0.429	0.4678	0.49	0.462267	0.0308742	0.4195	0.405	0.4057	0.410067	0.008177	0.4264	0.2512	0.1609	0.20605	0.0638517	0.4511	0.4369	0.4235	0.437167	0.0138019	0.4558	0.4446	0.4357	0.445367	0.0100719	0.4256
	Abs560	129.998	37.0 °C	0.1411	0.1347	0.1334	0.1364	0.00412189	0.3923	0.4601	0.4305	0.427633	0.0339908	0.4301	0.4588	0.4716	0.44445	0.020294	0.1377	0.1374	0.1372	0.137433	0.000251661	0.4263	0.4661	0.4895	0.460633	0.0319527	0.4174	0.4012	0.4015	0.4067	0.00926769	0.4239	0.2366	0.1555	0.19605	0.0573464	0.4496	0.4339	0.4198	0.434433	0.0149072	0.4538	0.4413	0.4317	0.442267	0.0110817	0.4226
	Abs560	131.998	37.1 °C	0.1421	0.1353	0.134	0.137133	0.0043501	0.3912	0.4592	0.4297	0.4267	0.0340991	0.4279	0.4575	0.4704	0.4427	0.0209304	0.138	0.1375	0.1375	0.137667	0.000288675	0.4239	0.4643	0.488	0.458733	0.0324105	0.4147	0.3978	0.3982	0.403567	0.00964382	0.4207	0.2223	0.1524	0.18735	0.0494268	0.4477	0.4309	0.4168	0.4318	0.0154696	0.4514	0.438	0.4283	0.439233	0.0115993	0.4201
	Abs560	133.998	37.2 °C	0.1421	0.1357	0.1345	0.137433	0.00408575	0.3899	0.4576	0.4289	0.425467	0.0339803	0.4254	0.4552	0.4695	0.4403	0.0210718	0.1382	0.1379	0.1374	0.137833	0.000404145	0.4211	0.4621	0.4865	0.456567	0.0330493	0.4127	0.3947	0.3952	0.400867	0.010251	0.418	0.2094	0.1492	0.1793	0.0425678	0.4461	0.4287	0.4135	0.429433	0.0163124	0.4496	0.4352	0.4251	0.436633	0.0123127	0.4172
	Abs560	135.998	37.0 °C	0.1428	0.136	0.1346	0.1378	0.00438634	0.3884	0.4568	0.4282	0.424467	0.0343525	0.4229	0.4531	0.4683	0.438	0.0213546	0.1386	0.138	0.137	0.137867	0.00080829	0.4181	0.46	0.4851	0.4544	0.0338492	0.4102	0.3913	0.3914	0.397633	0.0108832	0.4147	0.1971	0.1465	0.1718	0.0357796	0.4442	0.4257	0.4097	0.426533	0.0172651	0.4471	0.4319	0.4211	0.433367	0.0130619	0.4141
	Abs560	137.998	37.2 °C	0.1432	0.1363	0.1353	0.138267	0.00430155	0.388	0.4576	0.4278	0.424467	0.0349195	0.4214	0.4518	0.468	0.4366	0.021496	0.1389	0.1382	0.1374	0.138167	0.000750555	0.4166	0.4586	0.4845	0.453233	0.0342667	0.4084	0.3882	0.3886	0.395067	0.0115487	0.4117	0.1862	0.1449	0.16555	0.0292035	0.4429	0.4229	0.407	0.424267	0.017989	0.4453	0.429	0.4182	0.430833	0.0136427	0.4121
	Abs560	139.998	37.2 °C	0.1435	0.1366	0.1354	0.1385	0.0043715	0.3865	0.4553	0.4266	0.4228	0.0345571	0.4188	0.4497	0.4671	0.43425	0.0218496	0.1393	0.1384	0.1376	0.138433	0.00085049	0.414	0.4568	0.4831	0.4513	0.0348768	0.4063	0.3854	0.3853	0.392333	0.0120956	0.4084	0.1771	0.1432	0.16015	0.0239709	0.441	0.4205	0.4039	0.4218	0.0185841	0.4431	0.4259	0.4149	0.427967	0.0142131	0.4092
	Abs560	141.998	37.3 °C	0.1441	0.1369	0.1357	0.1389	0.00454313	0.3853	0.4541	0.4259	0.421767	0.0345857	0.4163	0.4474	0.4686	0.43185	0.021991	0.1398	0.1385	0.1376	0.138633	0.00110604	0.4114	0.4549	0.4818	0.449367	0.0355247	0.4043	0.3824	0.382	0.389567	0.012761	0.4049	0.1686	0.1421	0.15535	0.0187383	0.4398	0.418	0.4005	0.419433	0.0196892	0.441	0.4229	0.4111	0.425	0.0150602	0.4065
	Abs560	143.998	37.1 °C	0.1442	0.1373	0.1362	0.139233	0.00433628	0.3846	0.4549	0.4254	0.421633	0.035301	0.4144	0.4458	0.468	0.4301	0.0222032	0.1402	0.1394	0.1383	0.1393	0.000953939	0.4095	0.4537	0.4808	0.448	0.0359901	0.4023	0.3794	0.379	0.3869	0.0133383	0.401	0.162	0.142	0.152	0.0141421	0.4379	0.4153	0.3975	0.4169	0.0202475	0.439	0.4196	0.4079	0.422167	0.0157081	0.4041
	Abs560	145.998	37.1 °C	0.1445	0.1376	0.1365	0.139533	0.00433628	0.3831	0.4531	0.4242	0.420133	0.0351767	0.4115	0.4431	0.4659	0.4273	0.0223446	0.1407	0.1397	0.1384	0.1396	0.00115326	0.4067	0.4516	0.4796	0.445967	0.036775	0.4005	0.3766	0.3763	0.384467	0.0138861	0.3971	0.1568	0.1409	0.14885	0.011243	0.4367	0.413	0.3946	0.414767	0.0211055	0.437	0.4172	0.4046	0.4196	0.0163328	0.4012
	Abs560	147.998	37.2 °C	0.1449	0.1376	0.1365	0.139667	0.00456545	0.3823	0.4528	0.4239	0.419667	0.0354401	0.4091	0.4408	0.4666	0.42495	0.0224153	0.141	0.1399	0.1384	0.139767	0.00130512	0.4047	0.4502	0.4785	0.444467	0.0372326	0.3984	0.3737	0.3729	0.381667	0.014497	0.3924	0.1525	0.1401	0.1463	0.00876812	0.4348	0.4104	0.3911	0.4121	0.0218995	0.4348	0.4143	0.401	0.4167	0.0170273	0.399
	Abs560	149.998	37.1 °C	0.145	0.138	0.137	0.14	0.0043589	0.3813	0.4514	0.4229	0.418533	0.0352534	0.4062	0.438	0.4624	0.4221	0.022486	0.1411	0.14	0.1389	0.14	0.0011	0.4026	0.4486	0.477	0.442733	0.0375454	0.3964	0.3708	0.3704	0.3792	0.014897	0.3873	0.1491	0.1401	0.1446	0.00636396	0.433	0.4076	0.3883	0.409633	0.0224193	0.4324	0.4107	0.3979	0.413667	0.0174403	0.3964
	Abs560	151.998	37.1 °C	0.1455	0.1381	0.1372	0.140267	0.00455448	0.3801	0.4497	0.4217	0.417167	0.0350208	0.4031	0.4347	0.4622	0.4189	0.0223446	0.1414	0.1402	0.1393	0.1403	0.00105357	0.4004	0.4465	0.4759	0.440933	0.0380566	0.3944	0.368	0.3675	0.376633	0.0153884	0.3815	0.1465	0.14	0.14325	0.00459619	0.4311	0.4048	0.385	0.406967	0.0231262	0.4302	0.4079	0.3943	0.4108	0.0181248	0.3939
	Abs560	153.998	37.0 °C	0.1459	0.1384	0.1376	0.140633	0.00457857	0.3789	0.4491	0.4217	0.416567	0.0353804	0.3999	0.4313	0.4628	0.4156	0.0222032	0.1418	0.1407	0.1396	0.1407	0.0011	0.3982	0.4448	0.4749	0.4393	0.0386447	0.3927	0.3655	0.3649	0.374367	0.01588	0.3755	0.1447	0.1401	0.1424	0.00325269	0.4296	0.4026	0.382	0.404733	0.0238716	0.4283	0.4051	0.3909	0.4081	0.0188796	0.3913
	Abs560	155.998	36.9 °C	0.1461	0.1388	0.1379	0.140933	0.00449704	0.3781	0.4478	0.42	0.4153	0.0350869	0.3969	0.4278	0.4601	0.41235	0.0218496	0.1421	0.141	0.14	0.141033	0.0010504	0.3964	0.4436	0.4731	0.4377	0.0386889	0.3906	0.363	0.3622	0.371933	0.0161708	0.3684	0.1429	0.1401	0.1415	0.0019799	0.4276	0.3998	0.3792	0.4022	0.0242891	0.4262	0.4022	0.3876	0.405333	0.0194898	0.3894
	Abs560	157.998	37.3 °C	0.1463	0.139	0.1383	0.1412	0.00443058	0.3764	0.4466	0.4193	0.4141	0.0353877	0.3928	0.4232	0.4598	0.408	0.021496	0.1424	0.1416	0.1401	0.141367	0.00116762	0.3939	0.4414	0.4719	0.435733	0.0393075	0.3888	0.3603	0.3597	0.3696	0.0166304	0.3605	0.1418	0.1404	0.1411	0.000989949	0.426	0.3973	0.3766	0.399967	0.0248077	0.4243	0.3994	0.3848	0.402833	0.0199726	0.3865
	Abs560	159.998	37.1 °C	0.1469	0.1391	0.1384	0.141467	0.0047184	0.3753	0.4458	0.4187	0.413267	0.0355627	0.3885	0.4181	0.4576	0.4033	0.0209304	0.1429	0.1419	0.1403	0.1417	0.00131149	0.3921	0.44	0.4706	0.434233	0.0395664	0.3873	0.358	0.357	0.367433	0.0172123	0.351	0.1412	0.1403	0.14075	0.000636396	0.4244	0.3945	0.3733	0.3974	0.0256731	0.4224	0.3968	0.3814	0.4002	0.0207104	0.3844
	Abs560	161.998	37.2 °C	0.1478	0.1394	0.1387	0.141967	0.00506392	0.3742	0.4446	0.4173	0.412033	0.0354943	0.384	0.4127	0.4576	0.39835	0.020294	0.143	0.1419	0.1407	0.141867	0.00115036	0.3901	0.4381	0.4691	0.432433	0.0398037	0.385	0.3553	0.3546	0.364967	0.0173529	0.3406	0.1402	0.1406	0.1404	0.000282843	0.4224	0.3917	0.3707	0.394933	0.0260012	0.42	0.3939	0.3786	0.3975	0.0209335	0.3821
	Abs560	163.998	37.4 °C	0.1473	0.1399	0.1395	0.142233	0.00439242	0.373	0.4437	0.4162	0.410967	0.0356394	0.3792	0.4077	0.4561	0.39345	0.0201525	0.1434	0.1424	0.1415	0.142433	0.000950438	0.3885	0.4366	0.4676	0.4309	0.0398569	0.3831	0.353	0.3526	0.3629	0.0174949	0.3295	0.1401	0.1416	0.14085	0.00106066	0.4205	0.3894	0.3683	0.392733	0.0262592	0.418	0.3915	0.3759	0.395133	0.0212839	0.3802
	Abs560	165.998	37.2 °C	0.1477	0.14	0.1395	0.1424	0.00459674	0.3711	0.4429	0.415	0.409667	0.0361959	0.3735	0.4007	0.4544	0.3871	0.0192333	0.1436	0.1426	0.1416	0.1426	0.001	0.3859	0.4343	0.4658	0.428667	0.0402468	0.3813	0.3502	0.3495	0.360333	0.018161	0.3174	0.1401	0.1416	0.14085	0.00106066	0.4183	0.3865	0.3651	0.389967	0.0267689	0.4156	0.3885	0.3723	0.392133	0.0218775	0.3773
	Abs560	167.998	36.9 °C	0.148	0.1403	0.1399	0.142733	0.00456545	0.3695	0.4408	0.4143	0.4082	0.0360393	0.3676	0.3939	0.4533	0.38075	0.0185969	0.1441	0.143	0.1418	0.142967	0.00115036	0.3842	0.4328	0.4652	0.4274	0.0407691	0.3794	0.348	0.3472	0.3582	0.0183641	0.3048	0.1396	0.1419	0.14075	0.00162635	0.4168	0.3845	0.3624	0.3879	0.0273589	0.4137	0.3862	0.3694	0.389767	0.0223643	0.3752
	Abs560	169.998	37.0 °C	0.1482	0.1403	0.14	0.142833	0.00465009	0.3678	0.4398	0.4128	0.4068	0.0363731	0.3611	0.3859	0.4511	0.3735	0.0175362	0.144	0.1428	0.142	0.142933	0.00100664	0.3819	0.4311	0.4634	0.425467	0.041041	0.3768	0.3453	0.3446	0.355567	0.0183919	0.2909	0.1393	0.1422	0.14075	0.00205061	0.414	0.3813	0.3597	0.385	0.0273384	0.411	0.3829	0.3669	0.386933	0.0223249	0.373
	Abs560	171.998	37.1 °C	0.1492	0.1413	0.1411	0.143867	0.00461988	0.3664	0.4386	0.4117	0.405567	0.0364887	0.354	0.3779	0.4505	0.36595	0.0168999	0.1448	0.1438	0.143	0.143867	0.00090185	0.3808	0.4297	0.4623	0.424267	0.0410208	0.3757	0.3439	0.3432	0.354267	0.0185651	0.2797	0.1401	0.1437	0.1419	0.00254558	0.413	0.38	0.3582	0.383733	0.0275901	0.4098	0.3815	0.3644	0.385233	0.0229291	0.3715
	Abs560	173.998	37.2 °C	0.1496	0.1411	0.141	0.1439	0.0049366	0.3639	0.4378	0.4107	0.404133	0.0373851	0.3452	0.368	0.4489	0.3566	0.016122	0.1449	0.1435	0.1428	0.143733	0.00106927	0.3782	0.4273	0.4609	0.422133	0.0415914	0.3739	0.3416	0.3409	0.352133	0.0188537	0.2683	0.1399	0.1437	0.1418	0.00268701	0.4111	0.3775	0.3553	0.3813	0.0280934	0.4078	0.379	0.3612	0.382667	0.0235154	0.3686
	Abs560	175.998	37.1 °C	0.1495	0.1414	0.1414	0.1441	0.00467654	0.362	0.4362	0.4093	0.4025	0.0375645	0.3366	0.3576	0.4475	0.3471	0.0148492	0.1451	0.1434	0.1428	0.143767	0.00119304	0.3767	0.4262	0.4598	0.4209	0.0418028	0.3721	0.3393	0.3387	0.350033	0.0191126	0.2561	0.1403	0.1441	0.1422	0.00268701	0.4091	0.3752	0.3531	0.379133	0.0282064	0.4059	0.3765	0.3586	0.380333	0.0238819	0.3668
	Abs560	177.998	37.0 °C	0.15	0.1412	0.1413	0.144167	0.00505206	0.3592	0.434	0.4075	0.400233	0.0379258	0.3262	0.3457	0.4453	0.33595	0.0137886	0.1457	0.1438	0.1427	0.144067	0.00151767	0.3743	0.4239	0.4574	0.418533	0.0418091	0.3703	0.3371	0.3363	0.3479	0.0194031	0.2436	0.1402	0.1442	0.1422	0.00282843	0.4073	0.3729	0.3503	0.376833	0.0287028	0.4039	0.3742	0.3555	0.377867	0.0244074	0.3644
	Abs560	179.998	37.2 °C	0.1503	0.1418	0.142	0.1447	0.00485077	0.3571	0.433	0.407	0.399033	0.0385721	0.3158	0.3332	0.4441	0.3245	0.0123037	0.146	0.1441	0.1433	0.144467	0.00138684	0.3731	0.4228	0.4572	0.4177	0.0422813	0.3684	0.3353	0.3346	0.3461	0.0193155	0.2308	0.1407	0.145	0.14285	0.00304056	0.4055	0.3707	0.3485	0.3749	0.0287312	0.4021	0.372	0.3532	0.375767	0.0246666	0.3628
	Abs560	181.998	37.1 °C	0.1506	0.142	0.1423	0.144967	0.00488092	0.3545	0.4324	0.4057	0.397533	0.0395869	0.3045	0.3198	0.4428	0.31215	0.0108187	0.1461	0.1443	0.1434	0.1446	0.00137477	0.3714	0.4211	0.4557	0.416067	0.0423748	0.3666	0.3333	0.3327	0.3442	0.0194013	0.2182	0.1409	0.1455	0.1432	0.00325269	0.4035	0.3686	0.3464	0.372833	0.0287844	0.4002	0.3698	0.3508	0.3736	0.0249183	0.361
	Abs560	183.998	37.2 °C	0.1508	0.1418	0.1423	0.144967	0.005058	0.3509	0.4303	0.4034	0.394867	0.040382	0.2923	0.3053	0.4397	0.2988	0.00919239	0.1464	0.144	0.1434	0.1446	0.00158745	0.3693	0.4188	0.4536	0.4139	0.0423631	0.3645	0.3306	0.3304	0.341833	0.0196302	0.2057	0.1408	0.1454	0.1431	0.00325269	0.4014	0.3658	0.3437	0.3703	0.029112	0.3981	0.367	0.3478	0.370967	0.0253835	0.3588
	Abs560	185.998	37.1 °C	0.1515	0.1425	0.143	0.145667	0.005058	0.3481	0.4297	0.403	0.3936	0.0416042	0.2825	0.2931	0.4392	0.2878	0.00749533	0.1468	0.1445	0.1437	0.145	0.00160935	0.3678	0.4177	0.4529	0.4128	0.0427611	0.3631	0.3295	0.3289	0.3405	0.0195745	0.1942	0.1419	0.1461	0.144	0.00296985	0.3999	0.3646	0.342	0.368833	0.0291812	0.3966	0.3658	0.3457	0.369367	0.0256368	0.3573
	Abs560	187.998	37.1 °C	0.1519	0.1428	0.1435	0.146067	0.00506392	0.3447	0.4274	0.4012	0.3911	0.042265	0.2738	0.2816	0.4375	0.2777	0.00551543	0.1471	0.1448	0.1441	0.145333	0.0015695	0.3665	0.4162	0.4514	0.411367	0.0426559	0.3614	0.3277	0.3274	0.338833	0.0195439	0.1835	0.1426	0.147	0.1448	0.00311127	0.3984	0.3628	0.3404	0.3672	0.0292493	0.395	0.3638	0.3439	0.367567	0.0257574	0.3559
	Abs560	189.998	37.0 °C	0.1519	0.1435	0.1443	0.146567	0.00463609	0.3413	0.4275	0.4	0.3896	0.044031	0.2649	0.2698	0.4357	0.26735	0.00346482	0.1474	0.1454	0.1446	0.1458	0.00144222	0.3655	0.4152	0.4501	0.410267	0.0425152	0.3598	0.3264	0.3263	0.3375	0.0193124	0.1741	0.1432	0.1477	0.14545	0.00318198	0.3966	0.3612	0.3391	0.365633	0.0290052	0.3935	0.3621	0.3422	0.365933	0.0258639	0.3547
	Abs560	191.998	37.1 °C	0.1524	0.1432	0.1442	0.1466	0.00504777	0.3358	0.4249	0.3985	0.3864	0.0457658	0.2542	0.2564	0.4333	0.2553	0.00155563	0.1476	0.145	0.1445	0.1457	0.00166433	0.3631	0.413	0.4486	0.408233	0.0429488	0.3579	0.324	0.324	0.3353	0.0195722	0.1657	0.1435	0.148	0.14575	0.00318198	0.3946	0.3587	0.3367	0.363333	0.0292268	0.3915	0.3597	0.3395	0.363567	0.0262148	0.3522
	Abs560	193.998	37.3 °C	0.153	0.1435	0.1444	0.146967	0.00524436	0.331	0.423	0.3972	0.383733	0.0474554	0.2445	0.2439	0.4307	0.2442	0.000424264	0.1482	0.1452	0.1445	0.145967	0.00196554	0.3617	0.4118	0.4473	0.406933	0.043007	0.3563	0.3223	0.322	0.333533	0.0197171	0.1588	0.144	0.1477	0.14585	0.0026163	0.393	0.3563	0.3346	0.3613	0.0295193	0.3899	0.3578	0.3372	0.361633	0.0265583	0.3507
	Abs560	195.998	37.1 °C	0.1533	0.1439	0.145	0.1474	0.00513907	0.3259	0.4214	0.3959	0.381067	0.0494478	0.2349	0.2318	0.4302	0.23335	0.00219203	0.1482	0.1454	0.1449	0.146167	0.00177858	0.3602	0.4104	0.446	0.405533	0.0431065	0.3545	0.3206	0.3208	0.331967	0.0195147	0.153	0.1445	0.1485	0.1465	0.00282843	0.3913	0.3547	0.3331	0.3597	0.0294204	0.3883	0.356	0.3354	0.3599	0.0266648	0.3494
	Abs560	197.998	37.2 °C	0.1536	0.1436	0.1449	0.147367	0.00543722	0.3193	0.4195	0.3937	0.3775	0.0520273	0.2249	0.2194	0.4278	0.22215	0.00388909	0.1483	0.1451	0.1445	0.145967	0.00204287	0.3583	0.4084	0.4441	0.4036	0.0431009	0.3529	0.3187	0.3188	0.330133	0.0197166	0.1482	0.1447	0.1485	0.1466	0.00268701	0.3895	0.3527	0.331	0.357733	0.029573	0.3864	0.354	0.3328	0.357733	0.0269943	0.3475
	Abs560	199.998	37.0 °C	0.1539	0.1446	0.1458	0.1481	0.00505866	0.313	0.4186	0.3932	0.374933	0.0551189	0.2162	0.2083	0.4265	0.21225	0.00558614	0.1489	0.1456	0.1452	0.146567	0.0020306	0.3573	0.4074	0.4435	0.402733	0.0432891	0.3517	0.3176	0.3178	0.329033	0.0196302	0.1449	0.1455	0.1488	0.14715	0.00233345	0.3884	0.3518	0.3297	0.356633	0.029647	0.3853	0.3526	0.3313	0.3564	0.0271998	0.3462
	Abs560	201.998	37.0 °C	0.1544	0.1448	0.1461	0.148433	0.00520801	0.3059	0.418	0.3913	0.371733	0.0585555	0.2075	0.1978	0.4246	0.20265	0.00685894	0.149	0.1458	0.1455	0.146767	0.00193993	0.356	0.4059	0.4418	0.401233	0.0430899	0.3499	0.316	0.3165	0.327467	0.0194294	0.1421	0.1462	0.1495	0.14785	0.00233345	0.3866	0.3501	0.3284	0.355033	0.029412	0.3836	0.3507	0.3298	0.3547	0.0271221	0.3451
	Abs560	203.997	36.9 °C	0.1548	0.1455	0.1469	0.149067	0.00501431	0.2977	0.4152	0.3895	0.367467	0.0617711	0.1994	0.1884	0.4222	0.1939	0.00777817	0.1495	0.1463	0.146	0.147267	0.00193993	0.3547	0.4043	0.4405	0.399833	0.043074	0.3484	0.3149	0.3154	0.326233	0.0191985	0.1401	0.1469	0.1503	0.1486	0.00240416	0.3853	0.3489	0.3275	0.3539	0.0292226	0.382	0.349	0.3284	0.353133	0.027038	0.3438
	Abs560	205.997	37.2 °C	0.1549	0.1453	0.1469	0.149033	0.00514328	0.2884	0.4131	0.3879	0.363133	0.0659361	0.1915	0.1795	0.4203	0.1855	0.00848528	0.1497	0.1463	0.1458	0.147267	0.00212211	0.3525	0.4025	0.4391	0.398033	0.0434724	0.3467	0.3129	0.3132	0.324267	0.0194284	0.1383	0.147	0.1502	0.1486	0.00226274	0.3833	0.3471	0.325	0.3518	0.0294328	0.3802	0.3473	0.3256	0.351033	0.0274908	0.3416
	Abs560	207.997	37.1 °C	0.155	0.1455	0.1473	0.149267	0.00504612	0.2786	0.4113	0.3857	0.358533	0.0703978	0.1848	0.1722	0.4169	0.1785	0.00890955	0.1499	0.1464	0.1461	0.147467	0.00211266	0.3509	0.4009	0.4371	0.3963	0.0432837	0.3449	0.3113	0.3119	0.3227	0.0192281	0.1369	0.1474	0.1505	0.14895	0.00219203	0.3816	0.3452	0.3236	0.350133	0.029313	0.3783	0.3454	0.324	0.349233	0.0273522	0.3402
	Abs560	209.997	37.2 °C	0.1553	0.1462	0.1481	0.149867	0.00480035	0.2692	0.4109	0.3837	0.3546	0.0751986	0.179	0.1659	0.4128	0.17245	0.0092631	0.1503	0.1468	0.1468	0.147967	0.00202073	0.3502	0.3996	0.4355	0.3951	0.0428277	0.3434	0.3101	0.3111	0.321533	0.0189437	0.1361	0.1482	0.1516	0.1499	0.00240416	0.3801	0.3441	0.3226	0.348933	0.0290531	0.3767	0.3443	0.3228	0.347933	0.0271331	0.3394
	Abs560	211.997	37.1 °C	0.1559	0.1461	0.1481	0.150033	0.00517816	0.259	0.4074	0.3822	0.349533	0.0794102	0.1723	0.1594	0.4115	0.16585	0.00912168	0.1507	0.1466	0.1464	0.1479	0.00242693	0.3479	0.3975	0.4344	0.393267	0.0434051	0.3419	0.3083	0.309	0.319733	0.0192001	0.1356	0.1486	0.1507	0.14965	0.00148492	0.3783	0.3422	0.3202	0.3469	0.0293338	0.3748	0.3423	0.3202	0.345767	0.0274646	0.3372
	Abs560	213.997	37.3 °C	0.1561	0.1462	0.1484	0.150233	0.0051984	0.2517	0.4058	0.3804	0.345967	0.0826193	0.1675	0.1549	0.4089	0.1612	0.00890955	0.151	0.1467	0.1468	0.148167	0.00245425	0.3472	0.3964	0.4323	0.391967	0.0427229	0.3404	0.3071	0.3079	0.318467	0.018999	0.1348	0.1484	0.151	0.1497	0.00183848	0.3769	0.3409	0.3194	0.345733	0.0290531	0.3734	0.3409	0.319	0.344433	0.0273716	0.3363
	Abs560	215.997	37.0 °C	0.1566	0.1469	0.1491	0.150867	0.0050856	0.2437	0.4039	0.3786	0.342067	0.0861221	0.1628	0.1508	0.41	0.1568	0.00848528	0.1515	0.1474	0.1474	0.148767	0.00236714	0.3456	0.3947	0.4307	0.390333	0.0427177	0.3394	0.3061	0.3072	0.317567	0.0189162	0.1348	0.1493	0.1518	0.15055	0.00176777	0.3757	0.3399	0.3183	0.344633	0.0289913	0.3721	0.34	0.3179	0.343333	0.0272533	0.335
	Abs560	217.997	37.2 °C	0.1566	0.1465	0.1488	0.150633	0.00529371	0.2357	0.4024	0.3773	0.338467	0.089879	0.1588	0.1477	0.4077	0.15325	0.00784889	0.1517	0.1471	0.1469	0.148567	0.00271539	0.3445	0.3935	0.43	0.389333	0.042902	0.3377	0.3043	0.3055	0.315833	0.0189466	0.1344	0.1494	0.1515	0.15045	0.00148492	0.3744	0.3382	0.3164	0.343	0.0292964	0.3705	0.3382	0.3158	0.3415	0.0274989	0.3336
	Abs560	219.997	37.1 °C	0.1568	0.1469	0.1492	0.150967	0.00518106	0.2268	0.4004	0.3751	0.3341	0.0937816	0.1551	0.1451	0.4058	0.1501	0.00707107	0.1517	0.1473	0.1474	0.1488	0.00251197	0.343	0.3923	0.4281	0.3878	0.0427281	0.3364	0.3031	0.3042	0.314567	0.0189162	0.1343	0.1499	0.1521	0.151	0.00155563	0.3729	0.3368	0.3154	0.3417	0.0290615	0.3689	0.3367	0.3146	0.340067	0.0273061	0.3324
	Abs560	221.997	37.2 °C	0.1573	0.1475	0.1498	0.151533	0.00512478	0.2178	0.3994	0.3733	0.330167	0.0981835	0.1517	0.1426	0.4037	0.14715	0.00643467	0.1523	0.1477	0.1475	0.149167	0.00271539	0.3417	0.3908	0.4274	0.386633	0.0430017	0.3352	0.3023	0.3031	0.313533	0.0187681	0.1347	0.1501	0.1524	0.15125	0.00162635	0.3717	0.3358	0.3139	0.340467	0.0291812	0.3678	0.3355	0.3128	0.3387	0.0276393	0.3309
	Abs560	223.997	36.8 °C	0.1577	0.1472	0.1496	0.1515	0.00550182	0.2097	0.397	0.3719	0.3262	0.10167	0.1491	0.1412	0.4024	0.14515	0.00558614	0.1524	0.1474	0.1473	0.149033	0.00291605	0.3405	0.3899	0.4266	0.385667	0.0432058	0.3337	0.3008	0.3016	0.312033	0.0187681	0.1346	0.1504	0.1525	0.15145	0.00148492	0.3702	0.3342	0.3124	0.338933	0.0291893	0.3661	0.334	0.3112	0.3371	0.027581	0.33
	Abs560	225.997	36.9 °C	0.1577	0.1475	0.1502	0.1518	0.00528488	0.2012	0.3957	0.3697	0.3222	0.105592	0.1467	0.1396	0.4	0.14315	0.00502046	0.1526	0.1476	0.1477	0.1493	0.00285832	0.3393	0.3882	0.4251	0.3842	0.0430396	0.3324	0.2997	0.3009	0.311	0.0185427	0.1347	0.1504	0.1525	0.15145	0.00148492	0.3688	0.3328	0.3117	0.337767	0.0288722	0.3645	0.3326	0.3102	0.335767	0.0272882	0.329
	Abs560	227.997	37.3 °C	0.1582	0.1474	0.15	0.151867	0.00563678	0.1926	0.3923	0.3666	0.317167	0.108641	0.1441	0.1384	0.3974	0.14125	0.00403051	0.1529	0.1476	0.1474	0.1493	0.00311929	0.3376	0.3863	0.4229	0.382267	0.0427928	0.3311	0.2985	0.2993	0.309633	0.018595	0.1351	0.1509	0.1523	0.1516	0.000989949	0.3675	0.3316	0.31	0.336367	0.0290449	0.363	0.3312	0.3085	0.334233	0.0273763	0.3273
	Abs560	229.997	37.0 °C	0.1586	0.1481	0.1507	0.152467	0.00546839	0.1855	0.391	0.3656	0.314033	0.112035	0.1428	0.1377	0.3958	0.14025	0.00360624	0.1534	0.1481	0.1481	0.149867	0.00305996	0.3365	0.3856	0.4228	0.381633	0.0432865	0.3299	0.2976	0.2985	0.308667	0.0183941	0.1354	0.151	0.1532	0.1521	0.00155563	0.3662	0.3304	0.3089	0.335167	0.0289459	0.3616	0.3299	0.3072	0.3329	0.0273238	0.3264
	Abs560	231.997	37.3 °C	0.159	0.1484	0.1511	0.152833	0.00550848	0.1785	0.3895	0.3629	0.3103	0.114914	0.1415	0.1373	0.3931	0.1394	0.00296985	0.1534	0.1482	0.1483	0.149967	0.00297377	0.3352	0.3837	0.4203	0.379733	0.0426884	0.3283	0.2961	0.2973	0.307233	0.0182541	0.1357	0.1514	0.1534	0.1524	0.00141421	0.3645	0.3288	0.3079	0.333733	0.0286207	0.3596	0.3282	0.306	0.331267	0.0269313	0.3253
	Abs560	233.997	37.1 °C	0.1591	0.1485	0.1512	0.152933	0.00550848	0.1714	0.3866	0.3602	0.306067	0.117369	0.1397	0.1359	0.3909	0.1378	0.00268701	0.1539	0.1486	0.1482	0.150233	0.00318172	0.3335	0.382	0.4185	0.378	0.0426409	0.3271	0.2952	0.296	0.3061	0.0181909	0.1363	0.1519	0.1533	0.1526	0.000989949	0.3634	0.328	0.3064	0.3326	0.0287771	0.3583	0.327	0.3043	0.329867	0.0271139	0.3236
	Abs560	235.997	37.2 °C	0.1594	0.1485	0.1513	0.153067	0.00566068	0.1658	0.385	0.3585	0.3031	0.119641	0.1389	0.1364	0.3894	0.13765	0.00176777	0.1542	0.1484	0.1484	0.150333	0.00334863	0.3326	0.3813	0.4178	0.377233	0.0427453	0.3259	0.2939	0.295	0.304933	0.018166	0.1366	0.1521	0.1537	0.1529	0.00113137	0.3621	0.3267	0.3053	0.331367	0.0286861	0.3568	0.3256	0.3032	0.328533	0.0269201	0.3229
	Abs560	237.997	37.3 °C	0.1595	0.1489	0.1516	0.153333	0.00550848	0.1602	0.3829	0.356	0.2997	0.121557	0.1378	0.136	0.3869	0.1369	0.00127279	0.1543	0.1485	0.1487	0.1505	0.00329242	0.3315	0.3798	0.4166	0.375967	0.0426793	0.3247	0.293	0.2942	0.303967	0.0179656	0.137	0.1526	0.154	0.1533	0.000989949	0.361	0.3256	0.3047	0.330433	0.0284595	0.3555	0.3246	0.3023	0.327467	0.0267156	0.3217
	Abs560	239.997	37.2 °C	0.1597	0.1495	0.1522	0.1538	0.00528488	0.1553	0.3816	0.3538	0.2969	0.123414	0.1367	0.1352	0.3848	0.13595	0.00106066	0.1547	0.1492	0.1495	0.151133	0.00309246	0.3307	0.3789	0.4159	0.375167	0.0427225	0.3239	0.2925	0.2938	0.3034	0.0177654	0.1377	0.1531	0.1548	0.15395	0.00120208	0.3603	0.3253	0.3044	0.33	0.0282448	0.3545	0.3239	0.3016	0.326667	0.0265583	0.3209
[truncated: 25 more columns]

## Sheet: S2_pA promoters
Raw data and averages/SD				background								mCh								mt12								mt13								mt15									Growth index Ratio A430/A560	background		mCh
	Reads	Time (h)	Temp	biorep a	biorep b	biorep c	biorep d	biorep e	biorep f	mean	SD	biorep a	biorep b	biorep c	biorep d	biorep e	biorep f	mean	SD	biorep a	biorep b	biorep c	biorep d	biorep e	biorep f	mean	SD	biorep a	biorep b	biorep c	biorep d	biorep e	biorep f	mean	SD	biorep a	biorep b	biorep c	biorep d	biorep e	biorep f	mean	SD		Time (h)	ratio	SD	ratio	SD
infinite 200Pro	Abs430	2	37.0 °C	0.6132	0.6272	0.6172	0.5859	0.6103	0.6096	0.610567	0.0136898	0.6141	0.6074	0.6194	0.6055	0.6045	0.6108	0.610283	0.00570243	0.6111	0.6175	0.6141	0.5964	0.6043	0.6055	0.60815	0.00763459	0.606	0.6113	0.6069	0.5945	0.6055	0.6021	0.604383	0.00567324	0.5884	0.6071	0.6064	0.5927	0.6038	0.604	0.6004	0.00785748		2	1.21401	0.0307244	1.22506	0.019138
Instrument serial number: 1409005592	Abs430	4	36.9 °C	0.6037	0.6202	0.6104	0.5809	0.6038	0.6037	0.603783	0.0129379	0.6049	0.6012	0.6125	0.5966	0.5985	0.6053	0.603167	0.00571723	0.609	0.6169	0.6122	0.5913	0.6021	0.6038	0.605883	0.00897004	0.6027	0.6102	0.6047	0.5892	0.6029	0.6005	0.6017	0.00694809	0.5883	0.6063	0.6064	0.5897	0.603	0.6036	0.59955	0.0082991		4	1.15701	0.0295447	1.16806	0.0169471
Plate	Abs430	6	37.0 °C	0.6	0.6199	0.6098	0.579	0.6015	0.6022	0.602067	0.0135242	0.6015	0.6009	0.6116	0.5918	0.5964	0.604	0.601033	0.00674408	0.6079	0.617	0.6122	0.5881	0.6018	0.604	0.605167	0.0100093	0.6008	0.6099	0.6046	0.5863	0.6031	0.6009	0.600933	0.00790814	0.5903	0.6078	0.6073	0.5879	0.6036	0.6047	0.600267	0.0088233		6	1.14847	0.0330354	1.15739	0.0212686
Plate Description: [GRE96fb_chimney] - Greiner 96 Flat Black	Abs430	8	37.1 °C	0.5991	0.6207	0.6103	0.5794	0.6015	0.603	0.602333	0.0136991	0.6005	0.6017	0.6119	0.5897	0.5965	0.6047	0.600833	0.00749684	0.609	0.6194	0.6134	0.5864	0.6029	0.6065	0.606267	0.0112864	0.6014	0.6119	0.6055	0.5846	0.6044	0.6035	0.601883	0.00917942	0.5923	0.6097	0.6088	0.5875	0.6054	0.6069	0.601767	0.00943518		8	1.15989	0.0370555	1.16795	0.0271515
Plate with Cover: Yes	Abs430	9.99972	37.2 °C	0.5992	0.6232	0.6123	0.5807	0.6032	0.6053	0.603983	0.014183	0.601	0.6044	0.6138	0.5887	0.5984	0.6076	0.602317	0.00856281	0.6107	0.6227	0.6154	0.5853	0.6052	0.6094	0.608117	0.012674	0.5981	0.6146	0.6074	0.5839	0.607	0.6062	0.602867	0.0106665	0.5941	0.6111	0.6106	0.5869	0.6064	0.6082	0.602883	0.0100031		9.99972	1.18262	0.0424677	1.18964	0.0337459
Barcode: No	Abs430	11.9997	37.2 °C	0.6002	0.6265	0.615	0.5827	0.606	0.6082	0.606433	0.0147071	0.6023	0.6082	0.6168	0.5888	0.6014	0.611	0.60475	0.00967259	0.6136	0.6253	0.6178	0.5848	0.6068	0.6118	0.610017	0.0138305	0.6013	0.6168	0.6093	0.5838	0.6092	0.6087	0.60485	0.0114198	0.5974	0.6142	0.6131	0.5873	0.6077	0.6091	0.6048	0.0104418		11.9997	1.21258	0.0491179	1.22012	0.0413968
Temperature	Abs430	13.9997	36.8 °C	0.6024	0.6296	0.6183	0.5852	0.6083	0.6112	0.609167	0.0150068	0.6048	0.6116	0.62	0.5894	0.604	0.614	0.6073	0.010604	0.6177	0.6299	0.6208	0.5846	0.6085	0.6139	0.612567	0.0154598	0.6061	0.6209	0.612	0.5846	0.6112	0.6107	0.607583	0.012248	0.6008	0.6171	0.6148	0.5882	0.6103	0.6129	0.60735	0.0109517		13.9997	1.24838	0.0562959	1.25523	0.0495078
Mode: On	Abs430	15.9997	37.2 °C	0.6055	0.6343	0.6222	0.5883	0.6105	0.6136	0.6124	0.0155507	0.6088	0.6167	0.6244	0.5912	0.6065	0.6166	0.6107	0.0114891	0.6228	0.6346	0.6232	0.5852	0.6121	0.6191	0.616167	0.0168365	0.6115	0.6248	0.6141	0.5861	0.6157	0.6158	0.611333	0.0131512	0.6045	0.6211	0.6207	0.5913	0.6142	0.6165	0.611383	0.0115416		15.9997	1.2904	0.0635859	1.29816	0.0585551
Temperature: 37.0 °C	Abs430	17.9997	37.3 °C	0.6094	0.6381	0.6259	0.5911	0.6157	0.6194	0.6166	0.0158712	0.6136	0.6214	0.6284	0.593	0.6118	0.6224	0.6151	0.0124211	0.6281	0.6403	0.6295	0.5885	0.6167	0.6241	0.6212	0.0177722	0.6168	0.6308	0.6197	0.5903	0.6208	0.62	0.6164	0.0136524	0.6091	0.6257	0.624	0.5933	0.6166	0.619	0.614617	0.0119906		17.9997	1.34297	0.0707074	1.35345	0.0677437
Wait for Temperature	Abs430	19.9997	37.0 °C	0.6137	0.6448	0.6326	0.5976	0.6209	0.6246	0.622367	0.0161469	0.6186	0.6285	0.6356	0.5989	0.6173	0.6281	0.621167	0.0128648	0.6346	0.6455	0.6331	0.59	0.6202	0.6286	0.625333	0.0191747	0.6236	0.6362	0.623	0.5928	0.6248	0.6242	0.620767	0.0145698	0.6149	0.6318	0.6286	0.5963	0.6209	0.624	0.619417	0.0127724		19.9997	1.40225	0.076592	1.41652	0.0780732
Minimum Temperature: 36.5 °C	Abs430	21.9997	36.9 °C	0.6186	0.6488	0.637	0.602	0.6255	0.6296	0.626917	0.0159986	0.6246	0.6338	0.6407	0.6026	0.6224	0.6326	0.626117	0.0132883	0.6419	0.6523	0.6389	0.5932	0.6253	0.6351	0.631117	0.0205571	0.6307	0.6429	0.6283	0.5975	0.6309	0.6308	0.62685	0.0152837	0.6203	0.6375	0.6339	0.6015	0.626	0.6292	0.624733	0.0128687		21.9997	1.46744	0.078454	1.48645	0.0843487
Maximum Temperature: 37.5 °C	Abs430	23.9997	37.1 °C	0.6241	0.6549	0.6432	0.6076	0.6306	0.6352	0.6326	0.0162337	0.6306	0.6402	0.6474	0.6084	0.6278	0.6391	0.63225	0.0136455	0.6493	0.6593	0.6445	0.5972	0.6311	0.6418	0.6372	0.0216632	0.6375	0.6495	0.6335	0.6031	0.6374	0.6374	0.633067	0.0156554	0.6256	0.6426	0.6398	0.6065	0.6314	0.6345	0.630067	0.0130276		23.9997	1.54205	0.0817176	1.56575	0.0900053
Kinetic Cycle	Abs430	25.9994	37.2 °C	0.6308	0.6617	0.6494	0.6135	0.6371	0.642	0.639083	0.016453	0.6374	0.6475	0.6537	0.6139	0.6349	0.6465	0.638983	0.0140994	0.6563	0.6663	0.6503	0.6014	0.6368	0.6479	0.643167	0.0226535	0.6443	0.6559	0.6402	0.6088	0.6439	0.643	0.63935	0.0159151	0.6325	0.6497	0.6458	0.6108	0.6359	0.64	0.635783	0.0137604		25.9994	1.62782	0.0882205	1.65561	0.0996183
Number of Cycles: 60	Abs430	27.9994	37.1 °C	0.637	0.6687	0.6565	0.6194	0.6426	0.6479	0.64535	0.0168922	0.6444	0.6543	0.6605	0.6201	0.6406	0.6523	0.645367	0.0142755	0.6647	0.6747	0.6548	0.6055	0.6417	0.6541	0.64925	0.0241321	0.6526	0.6641	0.6461	0.6139	0.6498	0.6485	0.645833	0.0168648	0.6393	0.6566	0.6527	0.6178	0.6435	0.6468	0.642783	0.0137273		27.9994	1.72262	0.0987656	1.75427	0.115911
Kinetic Interval: 02:00:00	Abs430	29.9994	37.2 °C	0.6437	0.6767	0.6633	0.6255	0.6487	0.6534	0.651883	0.0174453	0.6516	0.661	0.6684	0.626	0.6461	0.658	0.65185	0.0148108	0.6728	0.6829	0.6611	0.612	0.6505	0.6632	0.657083	0.0246694	0.661	0.6715	0.6524	0.6213	0.659	0.6572	0.653733	0.0170992	0.6483	0.6667	0.662	0.6245	0.6503	0.6531	0.650817	0.0147087		29.9994	1.83629	0.113072	1.86937	0.137135
Fluorescence Intensity	Abs430	31.9994	37.1 °C	0.6512	0.6842	0.6699	0.6329	0.6578	0.662	0.659667	0.0173417	0.6591	0.6681	0.6759	0.633	0.6554	0.6669	0.659733	0.0149437	0.6832	0.6937	0.6703	0.6183	0.6586	0.6713	0.6659	0.0262286	0.6699	0.6816	0.6614	0.6294	0.6678	0.6648	0.662483	0.0176055	0.6572	0.6764	0.6717	0.6326	0.6586	0.6616	0.659683	0.0152864		31.9994	1.98924	0.128391	2.02155	0.164576
Excitation Wavelength: 585 nm	Abs430	33.9994	37.2 °C	0.6591	0.6941	0.6791	0.6415	0.6664	0.6697	0.668317	0.0178366	0.6672	0.6782	0.6859	0.641	0.6637	0.6745	0.668417	0.0155807	0.6907	0.7038	0.6802	0.6253	0.6678	0.6809	0.674783	0.0270534	0.6777	0.6913	0.6704	0.6382	0.6772	0.6735	0.671383	0.0177594	0.6671	0.6866	0.6807	0.6419	0.6683	0.6708	0.669233	0.0154148		33.9994	2.17197	0.151702	2.20527	0.199619
Excitation Bandwidth: 9 nm	Abs430	35.9994	37.0 °C	0.6672	0.7041	0.6888	0.6508	0.6757	0.6784	0.6775	0.0182114	0.6747	0.6873	0.6956	0.6502	0.6726	0.6833	0.677283	0.0157108	0.6982	0.713	0.6905	0.6339	0.6777	0.6903	0.683933	0.0271081	0.6862	0.701	0.6801	0.6479	0.6873	0.6825	0.680833	0.0176931	0.6767	0.6975	0.6914	0.6524	0.6792	0.6812	0.679733	0.0155596		35.9994	2.4049	0.174725	2.437	0.241264
Emission Wavelength: 625 nm	Abs430	37.9994	37.0 °C	0.6749	0.7128	0.698	0.6602	0.6852	0.687	0.68635	0.0181769	0.6821	0.6953	0.7045	0.6591	0.6818	0.6916	0.685733	0.0155957	0.7049	0.7223	0.7006	0.6426	0.6885	0.7	0.69315	0.0270819	0.694	0.711	0.6904	0.6574	0.6978	0.692	0.690433	0.0177968	0.6862	0.7075	0.7028	0.6634	0.6892	0.6916	0.690117	0.015461		37.9994	2.69174	0.204437	2.72026	0.289634
Emission Bandwidth: 20 nm	Abs430	39.9994	37.2 °C	0.6818	0.722	0.7072	0.6693	0.6951	0.6962	0.695267	0.0185127	0.6884	0.7039	0.713	0.6681	0.6916	0.7002	0.6942	0.0155251	0.7102	0.7297	0.7109	0.6524	0.6983	0.7081	0.7016	0.0261681	0.7009	0.7191	0.7007	0.6669	0.7069	0.7006	0.699183	0.0173533	0.6941	0.7165	0.7125	0.6733	0.7001	0.7018	0.699717	0.0153556		39.9994	3.03698	0.227446	3.05995	0.333548
ReadingMode: Top	Abs430	41.9992	36.9 °C	0.687	0.729	0.7147	0.6784	0.7037	0.7035	0.702717	0.0182992	0.6943	0.7098	0.72	0.6775	0.7	0.7075	0.701517	0.0146781	0.7133	0.7355	0.7196	0.6618	0.7074	0.7154	0.708833	0.024917	0.705	0.7264	0.7101	0.6751	0.7149	0.7079	0.706567	0.0171445	0.7018	0.7255	0.7218	0.6835	0.711	0.7118	0.709233	0.0151637		41.9992	3.42621	0.237237	3.44387	0.360137
Lag Time: 0 μs	Abs430	43.9992	37.0 °C	0.6921	0.7353	0.7207	0.6845	0.7109	0.7101	0.708933	0.0185431	0.6987	0.7151	0.7267	0.6854	0.707	0.7138	0.707783	0.0143646	0.716	0.7399	0.728	0.6721	0.7161	0.722	0.715683	0.0231423	0.7087	0.7328	0.7189	0.6841	0.7219	0.7155	0.71365	0.0165135	0.7066	0.731	0.7284	0.692	0.7193	0.7186	0.715983	0.0145655		43.9992	3.83207	0.225357	3.85118	0.353974
Integration Time: 20 μs	Abs430	45.9992	37.2 °C	0.6963	0.7399	0.7271	0.6909	0.718	0.7161	0.714717	0.0184751	0.7019	0.7195	0.7317	0.6927	0.7135	0.7191	0.713067	0.0138901	0.716	0.7421	0.7339	0.6811	0.722	0.7245	0.719933	0.0211426	0.7097	0.7348	0.7255	0.69	0.7264	0.7188	0.717533	0.0158825	0.7071	0.7343	0.7326	0.698	0.7252	0.7258	0.7205	0.0146481		45.9992	4.22368	0.203524	4.24739	0.317194
Number of Reads: 25	Abs430	47.9992	37.1 °C	0.6993	0.7422	0.7295	0.6953	0.7218	0.7192	0.717883	0.0178811	0.7037	0.7209	0.7351	0.6976	0.7175	0.7222	0.716167	0.0135587	0.7152	0.7424	0.7376	0.6866	0.7254	0.7283	0.722583	0.0200406	0.7099	0.7374	0.729	0.6935	0.7288	0.7227	0.720217	0.0159529	0.7067	0.7354	0.7353	0.7035	0.7308	0.7299	0.7236	0.0145415		47.9992	4.55173	0.173454	4.59277	0.258725
Settle Time: 0 ms	Abs430	49.9992	37.2 °C	0.7002	0.7436	0.7319	0.6979	0.724	0.7216	0.719867	0.0178744	0.7043	0.7215	0.7368	0.7007	0.7196	0.7243	0.717867	0.0133777	0.7138	0.741	0.7402	0.6946	0.7301	0.7287	0.724733	0.0177534	0.7091	0.7366	0.7325	0.6974	0.7317	0.725	0.72205	0.0154794	0.7071	0.7358	0.736	0.7054	0.7331	0.7318	0.724867	0.0145186		49.9992	4.789	0.147204	4.83955	0.187967
Gain: Manual	Abs430	51.9992	37.0 °C	0.7	0.7425	0.7322	0.6996	0.7272	0.7243	0.720967	0.017527	0.7039	0.7204	0.7363	0.7041	0.7227	0.7274	0.719133	0.012926	0.7144	0.7402	0.7408	0.6991	0.7301	0.728	0.725433	0.0161105	0.7101	0.7369	0.7339	0.6987	0.7312	0.7251	0.72265	0.0150986	0.7068	0.7358	0.7358	0.7063	0.734	0.7327	0.725233	0.0145201		51.9992	4.9699	0.139094	5.03066	0.153014
Gain Value: 150	Abs430	53.9992	37.0 °C	0.7004	0.7427	0.7316	0.6999	0.7266	0.724	0.720867	0.0172805	0.7047	0.7207	0.7368	0.7028	0.722	0.7271	0.719017	0.0131245	0.7149	0.7402	0.7405	0.702	0.7298	0.7274	0.7258	0.0150151	0.7106	0.7368	0.7346	0.699	0.731	0.7252	0.722867	0.01499	0.7058	0.7331	0.7346	0.7055	0.7328	0.7314	0.723867	0.0141475		53.9992	5.08249	0.130698	5.14871	0.119632
Z-Position: Manual	Abs430	55.9992	37.1 °C	0.7011	0.7426	0.7315	0.6998	0.7276	0.7247	0.721217	0.0172002	0.7053	0.7207	0.7365	0.7034	0.7222	0.727	0.719183	0.0127611	0.7148	0.7391	0.7396	0.7023	0.7288	0.7263	0.72515	0.0144727	0.7102	0.7372	0.7347	0.6979	0.7301	0.7243	0.7224	0.0153774	0.7054	0.7323	0.7342	0.7047	0.7324	0.7316	0.723433	0.0142673		55.9992	5.16323	0.131454	5.22156	0.10837
Z-Position height: 20000 μm	Abs430	57.9989	37.2 °C	0.7012	0.7422	0.7303	0.6984	0.7262	0.7243	0.720433	0.017174	0.7052	0.7212	0.7354	0.7023	0.7212	0.7275	0.7188	0.0128061	0.7147	0.7391	0.7395	0.7023	0.7276	0.7267	0.724983	0.0144228	0.7098	0.7376	0.7336	0.6978	0.7298	0.725	0.722267	0.0153741	0.705	0.7322	0.7339	0.7051	0.7326	0.7314	0.723367	0.0142111		57.9989	5.23064	0.132663	5.28983	0.100452
Label: mCherry	Abs430	59.9989	37.3 °C	0.7006	0.7432	0.7314	0.6985	0.7262	0.7242	0.720683	0.017664	0.7051	0.7214	0.7357	0.7027	0.7213	0.7265	0.718783	0.0126871	0.7149	0.7402	0.7392	0.7019	0.728	0.7276	0.7253	0.0147209	0.7095	0.738	0.7337	0.6982	0.7299	0.7251	0.7224	0.0154055	0.7049	0.732	0.7338	0.7053	0.7318	0.7313	0.723183	0.0140333		59.9989	5.25663	0.139912	5.32169	0.104171
Absorbance	Abs430	61.9989	37.1 °C	0.7	0.742	0.7311	0.6987	0.7284	0.7244	0.720767	0.0175914	0.7042	0.7223	0.7363	0.7018	0.7212	0.7274	0.718867	0.013419	0.7152	0.7394	0.7392	0.7012	0.728	0.727	0.725	0.0147274	0.7094	0.7369	0.7338	0.6982	0.7299	0.7245	0.722117	0.0151989	0.7051	0.7326	0.7341	0.7054	0.7325	0.7313	0.7235	0.0141646		61.9989	5.29262	0.137037	5.33746	0.110612
Measurement Wavelength: 430 nm	Abs430	63.9989	36.9 °C	0.6989	0.7412	0.7305	0.6986	0.7274	0.7232	0.719967	0.0174806	0.7036	0.7209	0.736	0.7018	0.7207	0.7267	0.718283	0.0133019	0.7159	0.7401	0.7399	0.7018	0.7282	0.7269	0.725467	0.0147215	0.7103	0.7368	0.7338	0.698	0.7302	0.7243	0.722233	0.015122	0.7061	0.7337	0.7344	0.7057	0.7331	0.7309	0.723983	0.0140568		63.9989	5.31014	0.136946	5.35699	0.107498
Measurement Bandwidth: 9 nm	Abs430	65.9989	37.1 °C	0.6981	0.7404	0.7303	0.6986	0.7259	0.7224	0.719283	0.017305	0.7033	0.721	0.7366	0.7027	0.7214	0.726	0.7185	0.0132605	0.7166	0.7411	0.7399	0.7023	0.7286	0.7273	0.725967	0.014695	0.7107	0.7377	0.7332	0.6986	0.7305	0.7237	0.7224	0.0149757	0.7054	0.7334	0.7351	0.7057	0.7329	0.7307	0.723867	0.0142577		65.9989	5.31949	0.136123	5.36594	0.107463
Number of Reads: 25	Abs430	67.9989	37.2 °C	0.6975	0.7395	0.7293	0.6981	0.7263	0.7219	0.718767	0.017244	0.7033	0.7225	0.7356	0.7029	0.7208	0.7251	0.718367	0.0128961	0.7171	0.7413	0.7402	0.7022	0.7286	0.7275	0.72615	0.0147666	0.7111	0.738	0.7336	0.6986	0.7305	0.7233	0.722517	0.0150284	0.7065	0.7355	0.7354	0.7063	0.7336	0.7299	0.724533	0.0141916		67.9989	5.32485	0.136794	5.36628	0.104733
Settle Time: 100 ms	Abs430	69.9989	37.0 °C	0.6964	0.7396	0.7286	0.6987	0.7245	0.721	0.718133	0.0171413	0.7027	0.721	0.7355	0.7025	0.7224	0.725	0.718183	0.0130977	0.719	0.743	0.741	0.7022	0.7297	0.7277	0.7271	0.0150915	0.7121	0.7391	0.7338	0.6992	0.7312	0.7234	0.723133	0.0150226	0.7074	0.7357	0.7366	0.7064	0.733	0.7302	0.724883	0.0141119		69.9989	5.31557	0.138163	5.35358	0.115584
Label: Abs430	Abs430	71.9989	37.2 °C	0.6966	0.7395	0.729	0.6976	0.7266	0.7202	0.71825	0.017526	0.7032	0.7221	0.7372	0.7023	0.7225	0.7241	0.718567	0.0134649	0.72	0.7441	0.7418	0.702	0.7288	0.7275	0.727367	0.0154151	0.7133	0.7401	0.7349	0.6997	0.731	0.723	0.723667	0.0150488	0.7083	0.7367	0.7364	0.707	0.7342	0.7317	0.725717	0.0141152		71.9989	5.32497	0.13574	5.35777	0.112465
Absorbance	Abs430	73.9989	37.0 °C	0.6957	0.7394	0.7289	0.6979	0.7233	0.7191	0.717383	0.0173499	0.7031	0.7217	0.7366	0.7029	0.7206	0.7234	0.71805	0.0130044	0.7216	0.7457	0.742	0.7025	0.7309	0.73	0.728783	0.0155514	0.7151	0.7417	0.7345	0.6999	0.733	0.7249	0.72485	0.0152383	0.7097	0.739	0.7401	0.7102	0.737	0.734	0.728333	0.0143908		73.9989	5.27488	0.137668	5.31233	0.110377
Measurement Wavelength: 560 nm	Abs430	75.9986	37.1 °C	0.6953	0.7387	0.7292	0.6969	0.7246	0.7195	0.717367	0.0176513	0.7054	0.723	0.7368	0.7026	0.7222	0.7249	0.71915	0.0128971	0.7226	0.7483	0.7454	0.7059	0.7335	0.7321	0.7313	0.0155829	0.7161	0.7442	0.7386	0.7037	0.7359	0.7266	0.727517	0.0152962	0.711	0.7396	0.7405	0.7108	0.7378	0.7341	0.728967	0.0141654		75.9986	5.29487	0.138895	5.31261	0.110894
Measurement Bandwidth: 9 nm	Abs430	77.9986	37.1 °C	0.6952	0.7404	0.7316	0.7011	0.7253	0.7203	0.718983	0.0175781	0.7059	0.7261	0.7392	0.7054	0.7253	0.7255	0.721233	0.0131684	0.724	0.7486	0.7461	0.7061	0.7345	0.7328	0.732017	0.0155953	0.7173	0.7445	0.7393	0.7041	0.736	0.727	0.728033	0.0151699	0.7128	0.7416	0.742	0.7131	0.7393	0.7355	0.730717	0.0139547		77.9986	5.2615	0.14233	5.29281	0.105979
Number of Reads: 25	Abs430	79.9986	37.0 °C	0.6956	0.7401	0.7298	0.6993	0.7248	0.7191	0.718117	0.0174727	0.7073	0.7249	0.7398	0.7058	0.7246	0.7254	0.7213	0.0127997	0.725	0.7505	0.748	0.708	0.7361	0.7345	0.733683	0.01568	0.7188	0.7464	0.7411	0.7058	0.7375	0.7286	0.7297	0.0152376	0.7134	0.7426	0.7433	0.7141	0.741	0.7369	0.731883	0.0142222		79.9986	5.24939	0.135315	5.27459	0.103954
Settle Time: 0 ms	Abs430	81.9986	37.0 °C	0.6957	0.7418	0.732	0.7012	0.7257	0.7195	0.719317	0.01785	0.708	0.7265	0.7409	0.7073	0.726	0.7269	0.7226	0.0128639	0.7256	0.7513	0.7495	0.7095	0.7376	0.7353	0.7348	0.0156279	0.7192	0.7472	0.7421	0.7073	0.7384	0.7297	0.73065	0.0151149	0.714	0.7431	0.7442	0.7149	0.742	0.7377	0.73265	0.0142718		81.9986	5.24538	0.140431	5.26229	0.104876
Label: Abs560	Abs430	83.9986	36.9 °C	0.696	0.741	0.7319	0.7009	0.7264	0.7198	0.719333	0.0176734	0.709	0.7264	0.7419	0.7085	0.7266	0.7276	0.723333	0.0127159	0.7262	0.7525	0.7501	0.7111	0.7387	0.7361	0.735783	0.015454	0.7204	0.7479	0.743	0.7083	0.7394	0.7304	0.731567	0.0150084	0.7147	0.7441	0.7447	0.7176	0.7428	0.7386	0.73375	0.0138288		83.9986	5.21067	0.138535	5.24535	0.102298
	Abs430	85.9986	36.8 °C	0.6965	0.7417	0.7322	0.7018	0.7272	0.7212	0.7201	0.0176434	0.7092	0.7274	0.743	0.7093	0.7279	0.7283	0.724183	0.0129706	0.7269	0.7525	0.7508	0.7122	0.7393	0.7366	0.736383	0.0151717	0.7206	0.7482	0.7438	0.7092	0.7401	0.7313	0.7322	0.0149488	0.7155	0.7448	0.7456	0.7172	0.7435	0.7388	0.734233	0.0140617		85.9986	5.19928	0.139026	5.22373	0.107055
	Abs430	87.9986	37.3 °C	0.6969	0.7428	0.7325	0.7019	0.7275	0.7226	0.7207	0.0178739	0.71	0.7277	0.7431	0.7105	0.7291	0.729	0.7249	0.012672	0.7272	0.7531	0.7513	0.7129	0.7398	0.7371	0.7369	0.0151548	0.7211	0.7488	0.7441	0.7094	0.7404	0.7316	0.732567	0.0150134	0.7151	0.7449	0.7457	0.7188	0.7442	0.7393	0.734667	0.0139529		87.9986	5.19423	0.139452	5.21949	0.0990622
	Abs560	2	37.2 °C	0.5059	0.5051	0.5018	0.4915	0.5059	0.5074	0.502933	0.00590345	0.5033	0.488	0.4988	0.5042	0.4937	0.501	0.498167	0.00623688	0.5078	0.5149	0.523	0.5239	0.5219	0.5177	0.5182	0.00614036	0.5173	0.5221	0.5247	0.5207	0.5231	0.5185	0.521067	0.00280404	0.5194	0.5367	0.5388	0.5364	0.5445	0.5423	0.53635	0.00889106
	Abs560	4	37.2 °C	0.5152	0.5253	0.5218	0.5113	0.5288	0.5287	0.52185	0.00724783	0.5132	0.5069	0.5203	0.5216	0.5157	0.5206	0.516383	0.00567218	0.5035	0.5195	0.5297	0.5287	0.5292	0.5224	0.522167	0.010045	0.5149	0.5294	0.5328	0.5241	0.5302	0.5231	0.52575	0.00648529	0.5176	0.5368	0.5397	0.5349	0.5458	0.5423	0.536183	0.00989574
	Abs560	6	37.3 °C	0.5098	0.5284	0.5251	0.5165	0.5351	0.5305	0.524233	0.00941906	0.509	0.5105	0.5264	0.5244	0.5218	0.5237	0.5193	0.00755725	0.4924	0.516	0.5294	0.5267	0.5287	0.519	0.5187	0.0139826	0.5057	0.5277	0.5337	0.5207	0.5289	0.5196	0.522717	0.00986963	0.513	0.5332	0.5363	0.5304	0.5441	0.5389	0.53265	0.0107236
	Abs560	8	37.1 °C	0.4987	0.523	0.5212	0.5145	0.5322	0.5262	0.5193	0.0116509	0.4981	0.5059	0.5238	0.5206	0.5194	0.5188	0.514433	0.0100905	0.4797	0.5087	0.5251	0.5224	0.525	0.5126	0.51225	0.0173374	0.4948	0.5221	0.5302	0.5149	0.5244	0.5134	0.516633	0.0123646	0.5058	0.5274	0.5316	0.525	0.5403	0.5332	0.527217	0.0117457
	Abs560	9.99972	37.2 °C	0.4852	0.5134	0.5129	0.5091	0.5268	0.5169	0.510717	0.0138751	0.4851	0.4974	0.5166	0.5136	0.5143	0.5108	0.5063	0.012428	0.4648	0.4985	0.5188	0.5166	0.5195	0.5044	0.503767	0.0209035	0.4775	0.5146	0.5255	0.5074	0.5179	0.5047	0.507933	0.0166691	0.4979	0.52	0.5244	0.519	0.5348	0.5275	0.5206	0.0125052
	Abs560	11.9997	37.2 °C	0.4695	0.5017	0.5026	0.5019	0.518	0.507	0.500117	0.0162261	0.4699	0.486	0.5072	0.5053	0.5056	0.4999	0.49565	0.0148309	0.4489	0.4867	0.5102	0.5104	0.5126	0.4955	0.49405	0.0243594	0.4649	0.505	0.518	0.4988	0.5097	0.4961	0.49875	0.0183433	0.4872	0.5106	0.5169	0.5127	0.5284	0.5203	0.512683	0.0139753
	Abs560	13.9997	37.1 °C	0.4536	0.4882	0.4892	0.4922	0.5089	0.4957	0.487967	0.0184314	0.4539	0.4729	0.4953	0.4949	0.4967	0.4892	0.483817	0.0171105	0.4319	0.4729	0.5007	0.504	0.5041	0.4843	0.482983	0.02798	0.45	0.4933	0.5101	0.4906	0.4994	0.4849	0.48805	0.0205271	0.4758	0.4993	0.5055	0.5043	0.5198	0.5097	0.5024	0.0147407
	Abs560	15.9997	36.9 °C	0.4373	0.4737	0.475	0.482	0.4969	0.4826	0.474583	0.0200415	0.4371	0.4577	0.4821	0.4851	0.4848	0.4758	0.470433	0.0192856	0.4152	0.4572	0.4878	0.4964	0.4935	0.4709	0.470167	0.0307687	0.4338	0.4786	0.4987	0.48	0.4872	0.4715	0.474967	0.0221728	0.4634	0.4868	0.4941	0.4957	0.5107	0.5001	0.4918	0.0159885
	Abs560	17.9997	37.0 °C	0.4201	0.4573	0.4595	0.4682	0.4826	0.4671	0.459133	0.0210877	0.4187	0.4407	0.4656	0.4714	0.4705	0.4599	0.454467	0.0208137	0.4001	0.4423	0.4746	0.4888	0.4818	0.4572	0.457467	0.0328283	0.4155	0.4627	0.4871	0.469	0.4734	0.458	0.46095	0.0244176	0.4477	0.4717	0.4799	0.4847	0.4984	0.4864	0.478133	0.0172794
	Abs560	19.9997	37.1 °C	0.4041	0.4421	0.4456	0.4535	0.4674	0.4503	0.443833	0.0213331	0.3999	0.4242	0.4494	0.4578	0.4555	0.4443	0.438517	0.0223982	0.3845	0.4253	0.4587	0.4787	0.4674	0.4388	0.442233	0.034252	0.3965	0.4444	0.4727	0.4552	0.4562	0.4409	0.444317	0.025936	0.4312	0.455	0.463	0.4711	0.484	0.4724	0.462783	0.0182753
	Abs560	21.9997	37.4 °C	0.3895	0.4267	0.4305	0.4366	0.4491	0.4309	0.427217	0.0200703	0.3828	0.4085	0.4323	0.4415	0.4378	0.4244	0.421217	0.0221673	0.3671	0.4111	0.4425	0.467	0.4503	0.4203	0.426383	0.0354022	0.3768	0.4252	0.4557	0.4392	0.4382	0.4233	0.4264	0.0269547	0.4132	0.4371	0.4465	0.4567	0.4676	0.4555	0.4461	0.019113
	Abs560	23.9997	37.2 °C	0.3741	0.4109	0.4162	0.4184	0.4302	0.4116	0.410233	0.0190205	0.3665	0.392	0.416	0.4236	0.4193	0.4054	0.4038	0.0215138	0.3476	0.3935	0.4259	0.4535	0.4321	0.4005	0.40885	0.0370993	0.3573	0.4056	0.4377	0.4219	0.4192	0.4034	0.407517	0.0275563	0.3946	0.419	0.4288	0.4398	0.4493	0.4372	0.428117	0.0193633
	Abs560	25.9994	37.0 °C	0.3571	0.3934	0.3991	0.4016	0.4118	0.3926	0.3926	0.0187231	0.3488	0.3742	0.3985	0.4058	0.4022	0.3862	0.38595	0.0216048	0.3267	0.3733	0.4079	0.4381	0.414	0.3814	0.390233	0.0389087	0.3379	0.3851	0.4182	0.4029	0.3998	0.3843	0.388033	0.0275877	0.3755	0.3999	0.4102	0.4224	0.4316	0.4182	0.409633	0.019895
	Abs560	27.9994	37.2 °C	0.3389	0.3736	0.3792	0.3845	0.3953	0.3763	0.374633	0.0191104	0.3294	0.3533	0.3793	0.3895	0.386	0.3698	0.367883	0.0229048	0.3037	0.3521	0.391	0.4216	0.395	0.3622	0.370933	0.0412317	0.3167	0.3649	0.4001	0.385	0.3795	0.364	0.368367	0.0286641	0.3542	0.3775	0.3888	0.4036	0.4118	0.3979	0.388967	0.0207631
	Abs560	29.9994	37.3 °C	0.3186	0.352	0.3597	0.3665	0.3761	0.3571	0.355	0.0196872	0.3086	0.3323	0.3591	0.3736	0.3673	0.3513	0.3487	0.0243223	0.2785	0.3267	0.3712	0.4031	0.3748	0.3412	0.34925	0.0438481	0.2933	0.3411	0.3787	0.3649	0.3577	0.3429	0.346433	0.0295742	0.3327	0.3539	0.3662	0.3846	0.3913	0.3774	0.367683	0.0216995
	Abs560	31.9994	37.2 °C	0.297	0.326	0.3333	0.3447	0.3539	0.3348	0.331617	0.0195476	0.2859	0.3071	0.3343	0.3544	0.3459	0.3305	0.32635	0.0255194	0.2536	0.3009	0.3493	0.3855	0.3542	0.3184	0.326983	0.0464803	0.2687	0.3164	0.3572	0.345	0.3349	0.3219	0.324017	0.0309267	0.3084	0.3279	0.3404	0.3617	0.3667	0.3538	0.34315	0.0221802
	Abs560	33.9994	37.0 °C	0.2732	0.3002	0.3084	0.3215	0.3303	0.3126	0.3077	0.0198605	0.2623	0.2819	0.3087	0.3335	0.3234	0.3088	0.3031	0.0265111	0.2283	0.2735	0.3253	0.3657	0.3298	0.2937	0.302717	0.0483387	0.2435	0.2895	0.3339	0.3222	0.3088	0.2986	0.299417	0.031692	0.2817	0.2989	0.3118	0.3365	0.3403	0.3278	0.316167	0.0229624
	Abs560	35.9994	37.2 °C	0.2498	0.2727	0.2813	0.2957	0.3037	0.2871	0.281717	0.0190154	0.2381	0.2552	0.2816	0.3097	0.298	0.2849	0.277917	0.026748	0.2042	0.2448	0.298	0.3439	0.3035	0.2672	0.276933	0.0490949	0.2182	0.2609	0.3072	0.297	0.2813	0.2741	0.273117	0.0315122	0.2541	0.2688	0.2819	0.3091	0.3115	0.2997	0.287517	0.0231862
	Abs560	37.9994	37.4 °C	0.2257	0.2446	0.2531	0.2682	0.2763	0.262	0.254983	0.0181504	0.2146	0.2285	0.2533	0.284	0.2718	0.2603	0.252083	0.0262206	0.1834	0.2175	0.2696	0.3208	0.2758	0.2402	0.251217	0.0482523	0.1954	0.2327	0.2793	0.2705	0.2532	0.2483	0.246567	0.0300053	0.2267	0.2381	0.2508	0.2795	0.2804	0.2706	0.257683	0.0225819
	Abs560	39.9994	37.0 °C	0.2038	0.219	0.2263	0.2407	0.2479	0.2359	0.228933	0.0160251	0.1936	0.2044	0.2263	0.2577	0.2442	0.235	0.226867	0.0242034	0.1669	0.1933	0.2411	0.2949	0.2468	0.2144	0.226233	0.0449537	0.1758	0.2064	0.251	0.2423	0.225	0.2231	0.2206	0.0269419	0.2013	0.2097	0.2212	0.2486	0.249	0.2412	0.2285	0.02065
	Abs560	41.9992	37.1 °C	0.1848	0.1965	0.2027	0.2143	0.2209	0.2114	0.2051	0.0131589	0.1758	0.184	0.2021	0.231	0.2181	0.2112	0.2037	0.0208708	0.1554	0.174	0.2137	0.2675	0.2191	0.1912	0.203483	0.0394425	0.1611	0.184	0.2228	0.2153	0.1996	0.1996	0.197067	0.0222344	0.1797	0.1855	0.1941	0.2189	0.2188	0.2135	0.20175	0.0175024
	Abs560	43.9992	37.0 °C	0.17	0.179	0.1827	0.1912	0.197	0.1901	0.185	0.00974413	0.1621	0.1683	0.1817	0.2058	0.1946	0.1902	0.183783	0.0164751	0.1479	0.1603	0.1893	0.2396	0.1943	0.1729	0.18405	0.0322913	0.1513	0.1668	0.1971	0.1907	0.1782	0.18	0.17735	0.0165284	0.1628	0.1659	0.1729	0.1927	0.1925	0.1879	0.179117	0.0135671
	Abs560	45.9992	37.2 °C	0.1589	0.1649	0.1672	0.1727	0.1779	0.1737	0.169217	0.0068814	0.1522	0.1563	0.1657	0.1838	0.1758	0.1735	0.167883	0.0121035	0.1426	0.1504	0.1704	0.2134	0.1744	0.1585	0.168283	0.02511	0.1443	0.1541	0.1761	0.1711	0.1625	0.1635	0.161933	0.0114873	0.15	0.1544	0.1581	0.1709	0.171	0.1687	0.162183	0.00918551
	Abs560	47.9992	37.2 °C	0.151	0.155	0.1563	0.1592	0.1636	0.1612	0.157717	0.00454859	0.1453	0.148	0.1544	0.167	0.161	0.1599	0.155933	0.00827325	0.1401	0.1456	0.1573	0.1888	0.1598	0.1497	0.156883	0.0172508	0.1411	0.1476	0.1608	0.1561	0.152	0.1527	0.151717	0.00681804	0.143	0.1463	0.149	0.1557	0.1565	0.1553	0.150967	0.00567298
	Abs560	49.9992	37.0 °C	0.1457	0.1497	0.1502	0.1503	0.1537	0.1523	0.150317	0.00272354	0.141	0.144	0.148	0.1545	0.1514	0.1511	0.148333	0.00505477	0.1377	0.1416	0.1489	0.1693	0.1503	0.1439	0.148617	0.0111478	0.1382	0.1425	0.1509	0.1468	0.1456	0.1456	0.144933	0.00427161	0.1392	0.1417	0.1436	0.1465	0.1477	0.1469	0.144267	0.00335897
	Abs560	51.9992	36.9 °C	0.142	0.145	0.1447	0.1442	0.1477	0.1468	0.145067	0.00201163	0.1377	0.1399	0.1428	0.1465	0.1453	0.1455	0.14295	0.00350756	0.1368	0.1393	0.1439	0.1554	0.1444	0.1403	0.14335	0.00656072	0.137	0.14	0.1453	0.1412	0.1415	0.1412	0.141033	0.00267632	0.1372	0.1396	0.1401	0.1411	0.1423	0.1419	0.140367	0.00186082
	Abs560	53.9992	37.2 °C	0.1399	0.1426	0.1421	0.1405	0.1431	0.1428	0.141833	0.0013201	0.1363	0.1382	0.14	0.141	0.141	0.1414	0.13965	0.00200774	0.1363	0.1384	0.1407	0.1465	0.1409	0.1382	0.140167	0.00354608	0.1362	0.1386	0.1418	0.138	0.1392	0.1388	0.138767	0.00182172	0.1354	0.1375	0.1379	0.1373	0.1388	0.139	0.13765	0.0012973
	Abs560	55.9992	37.1 °C	0.1382	0.1407	0.1401	0.138	0.1406	0.1405	0.139683	0.00124486	0.1352	0.137	0.1383	0.1378	0.1387	0.1394	0.137733	0.00148279	0.1357	0.1372	0.1382	0.1405	0.1382	0.1367	0.13775	0.00164773	0.1355	0.1371	0.1392	0.1353	0.1372	0.1369	0.136867	0.00140949	0.1345	0.1364	0.1368	0.1355	0.137	0.1371	0.136217	0.00102258
	Abs560	57.9989	37.4 °C	0.1371	0.1388	0.1381	0.1356	0.1384	0.1384	0.137733	0.00119276	0.1344	0.1357	0.1365	0.1356	0.1361	0.137	0.135883	0.000893122	0.1355	0.1368	0.1372	0.1372	0.1371	0.1359	0.136617	0.00073598	0.1348	0.1366	0.1378	0.1342	0.1367	0.1357	0.135967	0.00133066	0.134	0.1362	0.1362	0.1349	0.1365	0.1358	0.1356	0.000961249
	Abs560	59.9989	36.9 °C	0.136	0.1381	0.137	0.135	0.1376	0.1389	0.1371	0.00142267	0.1335	0.135	0.1359	0.134	0.1355	0.1365	0.135067	0.0011431	0.1354	0.1369	0.1366	0.1355	0.1366	0.1352	0.136033	0.000744759	0.1347	0.1363	0.1368	0.1336	0.1362	0.1348	0.1354	0.00122474	0.1339	0.1357	0.1365	0.1341	0.1353	0.1351	0.1351	0.000979796
	Abs560	61.9989	37.2 °C	0.1354	0.1377	0.1365	0.1343	0.1367	0.1365	0.136183	0.00117714	0.1331	0.1354	0.1362	0.1334	0.1347	0.1353	0.134683	0.0012123	0.1359	0.1369	0.1365	0.1341	0.1357	0.1348	0.13565	0.00104642	0.135	0.136	0.1369	0.1329	0.1355	0.1341	0.135067	0.00141798	0.134	0.1361	0.1361	0.134	0.1353	0.1347	0.135033	0.000958471
	Abs560	63.9989	37.2 °C	0.1348	0.1371	0.1365	0.1338	0.1357	0.1356	0.135583	0.00117884	0.1326	0.1346	0.1352	0.133	0.1344	0.1347	0.134083	0.00103618	0.1363	0.1373	0.1363	0.1338	0.1358	0.1349	0.135733	0.00122746	0.1353	0.1364	0.1363	0.1332	0.1358	0.134	0.135167	0.00130026	0.1343	0.1364	0.1363	0.1337	0.1352	0.1345	0.135067	0.00110393
	Abs560	65.9989	37.1 °C	0.1344	0.1369	0.1359	0.1335	0.1354	0.1352	0.135217	0.00117884	0.1325	0.1345	0.135	0.1327	0.1345	0.1342	0.1339	0.00104115	0.1368	0.1379	0.1365	0.1331	0.1359	0.135	0.135867	0.00166213	0.1357	0.1371	0.1366	0.1331	0.1361	0.134	0.135433	0.00155906	0.1349	0.1372	0.1369	0.1337	0.1353	0.1356	0.1356	0.00129923
	Abs560	67.9989	37.1 °C	0.1341	0.1369	0.1356	0.1333	0.1351	0.1349	0.134983	0.00124003	0.1326	0.1347	0.1351	0.1327	0.1341	0.134	0.133867	0.00102502	0.1376	0.139	0.1369	0.1325	0.136	0.1362	0.136367	0.00218419	0.1364	0.1379	0.137	0.1329	0.1362	0.1347	0.13585	0.00178746	0.1351	0.1372	0.1374	0.1347	0.136	0.1352	0.135933	0.00114134
	Abs560	69.9989	37.0 °C	0.1344	0.1371	0.1361	0.1331	0.1352	0.1347	0.1351	0.00138996	0.1326	0.1352	0.1364	0.1323	0.1343	0.1341	0.13415	0.00155016	0.1381	0.1388	0.1373	0.1332	0.1371	0.1363	0.1368	0.00196163	0.1368	0.1375	0.1369	0.1338	0.1372	0.1345	0.136117	0.00155874	0.1365	0.139	0.1389	0.1355	0.137	0.1367	0.137267	0.00139809
	Abs560	71.9989	37.2 °C	0.134	0.1363	0.1352	0.1336	0.1355	0.1347	0.134883	0.00099482	0.1328	0.1346	0.136	0.1326	0.1346	0.1341	0.134117	0.00126873	0.1396	0.1405	0.1392	0.1338	0.138	0.1379	0.138167	0.00235514	0.1383	0.1395	0.1385	0.1348	0.1382	0.1359	0.137533	0.00178736	0.1369	0.1392	0.1386	0.1357	0.1369	0.1367	0.137333	0.00130639
	Abs560	73.9989	37.4 °C	0.1344	0.138	0.137	0.1351	0.1362	0.1353	0.136	0.00133417	0.1337	0.1367	0.1368	0.1337	0.1353	0.1348	0.135167	0.00137647	0.1404	0.1408	0.1389	0.1339	0.1381	0.1379	0.138333	0.00247279	0.1391	0.1394	0.1383	0.1346	0.1382	0.1356	0.137533	0.00196537	0.1379	0.1404	0.1401	0.1373	0.1388	0.1381	0.138767	0.00124847
	Abs560	75.9986	37.2 °C	0.1345	0.1371	0.1362	0.1338	0.1362	0.1351	0.135483	0.00123194	0.1348	0.1374	0.1364	0.1332	0.1355	0.1349	0.135367	0.00144591	0.1413	0.1424	0.1406	0.1353	0.1402	0.1394	0.139867	0.00245737	0.1399	0.1412	0.1399	0.1364	0.1397	0.1369	0.139	0.00190368	0.1387	0.1411	0.1412	0.138	0.1393	0.1387	0.1395	0.00134313
	Abs560	77.9986	37.1 °C	0.135	0.1388	0.1371	0.135	0.138	0.136	0.13665	0.00158209	0.1354	0.1372	0.1376	0.1348	0.1369	0.1357	0.136267	0.00112012	0.1421	0.1428	0.1415	0.136	0.1405	0.14	0.140483	0.00242274	0.1406	0.1415	0.1411	0.1371	0.1402	0.1375	0.139667	0.00188962	0.1391	0.1419	0.1419	0.1387	0.14	0.1391	0.140117	0.00144557
	Abs560	79.9986	37.1 °C	0.136	0.1385	0.1376	0.1354	0.1372	0.1361	0.1368	0.00116447	0.1361	0.1378	0.1383	0.1353	0.1371	0.1359	0.13675	0.0011726	0.1421	0.1439	0.1422	0.1368	0.1412	0.1406	0.141133	0.00239972	0.1407	0.1425	0.1418	0.1378	0.1408	0.1381	0.140283	0.00192813	0.14	0.1425	0.1426	0.1397	0.141	0.1403	0.141017	0.00126399
	Abs560	81.9986	37.1 °C	0.1358	0.1391	0.1383	0.136	0.1375	0.1361	0.137133	0.00137792	0.1365	0.1383	0.1391	0.1359	0.1376	0.1365	0.137317	0.00123031	0.1429	0.1442	0.143	0.1379	0.1423	0.1415	0.141967	0.00218144	0.1416	0.143	0.1426	0.1386	0.1416	0.1389	0.14105	0.00186735	0.1404	0.1429	0.1433	0.1405	0.1418	0.1411	0.141667	0.0012242
	Abs560	83.9986	37.2 °C	0.1361	0.1397	0.1393	0.1371	0.1387	0.1374	0.13805	0.0014025	0.1371	0.139	0.1395	0.1366	0.1381	0.1371	0.1379	0.00116447	0.1433	0.1446	0.1439	0.1388	0.143	0.1422	0.142633	0.00204613	0.142	0.1433	0.1432	0.1392	0.1421	0.1397	0.141583	0.00174518	0.1408	0.1434	0.1437	0.1419	0.1422	0.1414	0.142233	0.00112901
	Abs560	85.9986	37.2 °C	0.1366	0.1406	0.1393	0.1374	0.1393	0.1378	0.1385	0.00148324	0.1375	0.1396	0.1408	0.1372	0.1388	0.1379	0.138633	0.00138082	0.1434	0.1449	0.1442	0.1396	0.1432	0.1423	0.142933	0.00185867	0.1426	0.1434	0.1435	0.1395	0.1424	0.1398	0.141867	0.00177276	0.1414	0.144	0.1441	0.1424	0.1428	0.1417	0.142733	0.00113431
	Abs560	87.9986	36.9 °C	0.1371	0.1402	0.14	0.1375	0.1399	0.1378	0.13875	0.00142653	0.1382	0.1396	0.1403	0.1377	0.1394	0.1381	0.138883	0.00102648	0.1436	0.1454	0.1446	0.1401	0.1437	0.1428	0.143367	0.00183376	0.1426	0.144	0.1438	0.14	0.1428	0.1403	0.14225	0.00171785	0.1416	0.1441	0.1442	0.1429	0.1433	0.1422	0.14305	0.00103296
	mCherry	2	37.1 °C	14595	14324	14253	13647	13880	14365	14177.3	348.299	14499	14045	14155	14069	13465	14168	14066.8	336.886	15403	15136	15235	14755	14900	14560	14998.2	316.144	15682	15392	15110	14576	15266	14749	15129.2	410.93	14440	15000	14794	14715	14989	15076	14835.7	237.118
	mCherry	4	37.3 °C	14614	14873	15208	14395	14550	14069	14618.2	392.147	14777	14860	14836	14908	14858	14772	14835.2	52.5677	14922	15166	15031	14956	14287	14899	14876.8	304.659	15308	15465	15380	14797	14909	15053	15152	271.722	14851	15541	14846	14723	14886	15241	15014.7	311.485
	mCherry	6	37.3 °C	14742	15240	15166	14492	14690	14337	14777.8	360.362	14658	14888	15222	14698	14702	14705	14812.2	216.396	14892	15351	15208	14566	14744	15411	15028.7	345.257	15202	15547	15689	14828	15432	15206	15317.3	306.325	15075	15435	14892	15081	15230	15950	15277.2	376.177
	mCherry	8	37.1 °C	14502	15419	15203	13976	14881	14738	14786.5	514.327	14866	15562	15433	14613	14615	14968	15009.5	404.911	15445	15410	15507	15069	15176	15636	15373.8	212.084	15594	15916	15653	14956	15886	15461	15577.7	350.874	15191	15760	16066	15800	15892	16279	15831.3	367.492
	mCherry	9.99972	37.3 °C	14981	15335	15092	14110	15139	15656	15052.2	518.937	15230	15050	15109	15131	15494	15658	15278.7	243.11	15105	15947	16176	15354	15606	15780	15661.3	391.814	15783	16523	16294	15489	16076	15666	15971.8	395.157	15840	15606	16390	15645	16028	16555	16010.7	391.685
	mCherry	11.9997	37.0 °C	14669	15975	15896	15094	15588	15362	15430.7	497.149	15000	15965	15852	15241	15485	15574	15519.5	363.491	15576	16172	16479	15531	15770	15922	15908.3	365.33	15853	17270	16486	15827	16579	16737	16458.7	550.78	15356	15759	16519	16022	16635	16480	16128.5	505.413
	mCherry	13.9997	37.3 °C	14958	16067	16331	15058	15665	15799	15646.3	545.77	15464	15828	16191	15688	15765	15785	15786.8	236.438	15405	16283	16599	15835	16505	16442	16178.2	464.773	15677	17098	16821	16219	16692	16513	16503.3	500.78	16037	16501	16159	15877	16380	15851	16134.2	265.095
	mCherry	15.9997	37.0 °C	15029	16202	15779	15423	15919	15820	15695.3	411.69	15586	15891	16366	15994	16082	15922	15973.5	255.289	16032	16556	16567	15651	16140	15743	16114.8	389.866	16273	17050	16887	15896	16815	16171	16515.3	463.61	15770	16433	16649	15867	16182	16048	16158.2	336.038
	mCherry	17.9997	37.1 °C	14883	16040	16062	15146	15460	15700	15548.5	477.689	15594	16168	16751	15786	16072	15893	16044	401.964	15930	16225	16317	15468	15428	15581	15824.8	389.277	16716	17394	16772	16193	16577	15869	16586.8	524.018	15334	15489	16104	14939	15803	16029	15616.3	446.691
	mCherry	19.9997	37.0 °C	15206	16045	16276	15281	15768	15628	15700.7	419.572	15575	15840	16565	15619	15935	15585	15853.2	378.867	15088	15534	15865	14991	15584	15039	15350.2	360.023	15940	16880	16529	15781	16256	16426	16302	401.395	15363	16044	16311	15530	15973	16104	15887.5	363.575
	mCherry	21.9997	37.4 °C	14765	15732	15602	14786	15277	15424	15264.3	409.028	14827	16067	16210	15382	15388	15357	15538.5	513.136	15237	16003	15555	15326	15872	15928	15653.5	327.314	16642	16392	16553	15866	16513	16616	16430.3	290.206	15201	15609	16140	15714	16419	15683	15794.3	427.77
	mCherry	23.9997	36.9 °C	14941	15337	15292	14988	15737	15141	15239.3	290.457	14641	15289	15534	15412	15634	15632	15357	375.23	15125	16237	16127	15456	16261	15991	15866.2	467.887	16327	16652	17266	16344	16789	16769	16691.2	346.623	15226	16223	16133	15846	16205	16356	15998.2	414.476
	mCherry	25.9994	37.1 °C	14293	15605	15642	15158	15159	14787	15107.3	510.789	15021	15825	16232	15610	16073	15350	15685.2	453.453	14861	15689	16141	15483	16280	15665	15686.5	506.388	16372	17008	17293	16229	17287	16880	16844.8	453.221	15634	16176	16823	15709	16469	16514	16220.8	472.968
	mCherry	27.9994	37.1 °C	14259	15822	15266	14946	15173	15194	15110	508.606	15340	15411	15931	15127	16260	15747	15636	420.962	15253	16019	16421	15567	16284	16017	15926.8	440.891	16673	17442	17142	16090	17336	16906	16931.5	498.826	15348	16047	15983	15308	16556	15985	15871.2	472.491
	mCherry	29.9994	37.1 °C	14375	15578	15255	15375	15802	15816	15366.8	535.167	15058	15741	16348	15644	15638	15758	15697.8	410.869	15840	16071	16364	15432	15921	15870	15916.3	305.582	16633	17930	17152	16046	16754	16744	16876.5	627.271	14729	15551	16051	15219	15772	15195	15419.5	470.687
	mCherry	31.9994	37.2 °C	14696	15138	15517	14429	14991	14801	14928.7	377.873	15008	16059	16192	15520	15645	15494	15653	427.648	14697	15890	15477	15118	15258	15337	15296.2	394.767	16609	16987	16600	15986	17078	16495	16625.8	390.474	15119	15406	15852	14912	15506	15496	15381.8	328.608
	mCherry	33.9994	37.2 °C	13856	15066	14694	14564	14491	14817	14581.3	409.317	14905	15277	15404	15000	15217	15478	15213.5	224.076	14215	15530	15807	14973	15267	15246	15173	547.966	16354	17178	16418	15846	16833	16641	16545	454.766	14560	15340	15598	14712	16215	15782	15367.8	636.504
	mCherry	35.9994	37.4 °C	13473	14776	14342	13983	14413	14163	14191.7	441.334	14232	15308	15384	14804	15021	14809	14926.3	418.311	14279	14871	15378	15276	15428	15070	15050.3	430.912	16995	17220	16936	16584	17583	17284	17100.3	342.263	14429	15148	15250	15339	15698	15821	15280.8	492.627
	mCherry	37.9994	37.2 °C	13382	14697	14583	14367	14364	14785	14363	509.984	14123	14936	15593	14895	14859	15105	14918.5	474.753	14077	14947	15599	15232	15140	15094	15014.8	508.818	16978	17422	17470	16803	17379	17193	17207.5	268.637	14459	15387	14921	15186	15670	15727	15225	481.033
	mCherry	39.9994	37.1 °C	12946	14144	14877	14107	13987	14819	14146.7	700.585	14046	14551	15568	14894	15160	15222	14906.8	541.919	14373	14829	15356	15075	15363	14880	14979.3	373.721	17466	17598	17820	16919	17805	17711	17553.2	338.026	14139	15109	15043	15094	15280	15369	15005.7	442.325
	mCherry	41.9992	37.1 °C	13016	14531	14533	13542	14610	13820	14008.7	655.457	13794	14394	15457	14809	14831	15340	14770.8	615.802	14110	15132	15265	14941	14969	14814	14871.8	405.025	17793	18487	17522	16979	17775	17107	17610.5	545.666	14231	14840	14837	14688	14956	14966	14753	274.923
	mCherry	43.9992	37.1 °C	12953	13943	14121	13311	13519	14050	13649.5	465.957	13875	14438	14932	14257	15012	14842	14559.3	446.795	13868	14913	14702	14636	14498	14722	14556.5	363.16	18525	18351	17607	16309	18123	17618	17755.5	801.889	13831	14697	14833	14985	14980	14932	14709.7	444.015
	mCherry	45.9992	37.4 °C	12931	13457	13741	13102	14368	13592	13531.8	509.49	13815	14287	14914	14148	14906	14868	14489.7	471.065	14324	14402	15050	14914	14908	14139	14622.8	379.666	18825	19453	18288	17303	19031	18680	18596.7	741.604	13781	14140	14657	13968	14885	14793	14370.7	466.464
	mCherry	47.9992	36.9 °C	12918	13453	13868	12636	13781	13524	13363.3	487.919	14061	14512	15107	14201	15065	14820	14627.7	441.486	13875	14925	14530	14283	14088	14168	14311.5	370.409	20088	20339	19087	18033	19154	18536	19206.2	883.55	13942	14835	14867	14058	14507	14465	14445.7	383.98
	mCherry	49.9992	37.1 °C	12433	13693	13608	12993	13570	12967	13210.7	496.217	14086	14967	15143	14000	14191	14283	14445	485.253	14677	15119	14618	13969	14481	14007	14478.5	436.122	20845	20780	19221	18405	20183	19451	19814.2	959.268	13821	14351	14271	13636	14312	13915	14051	300.047
	mCherry	51.9992	37.3 °C	12751	13900	13410	12614	12875	13195	13124.2	479.634	14173	14488	14966	14162	14962	14563	14552.3	357.618	13544	14328	14181	13377	13967	13831	13871.3	365.166	20720	20627	19829	18030	19924	19647	19796.2	969.821	13998	14582	14159	13633	14404	14370	14191	340.567
	mCherry	53.9992	37.3 °C	12580	13037	13145	12513	12698	12507	12746.7	277.543	14114	14560	15043	13700	14209	14358	14330.7	451.718	14068	14609	13937	13530	14240	14331	14119.2	369.413	21282	21482	20329	19119	20779	20253	20540.7	853.367	13295	14474	14447	13952	14548	14801	14252.8	544.458
	mCherry	55.9992	37.2 °C	11856	12821	12821	12152	12900	12734	12547.3	434.335	14307	14739	14590	13969	14175	14737	14419.5	318.542	14012	13757	14295	13291	14323	14240	13986.3	402.42	21914	21518	20901	19587	20876	20917	20952.2	789.763	13480	14677	14743	14055	14995	14863	14468.8	583.056
	mCherry	57.9989	37.2 °C	12445	13124	12637	12580	12681	12878	12724.2	241.541	14791	14629	14648	13607	14511	14827	14502.2	453.364	14470	14932	14556	13573	14027	14668	14371	490.326	23330	22447	21652	21034	21483	21391	21889.5	847.098	14605	14743	15194	13769	14866	14549	14621	476.357
	mCherry	59.9989	37.2 °C	12282	13385	13039	12879	13127	13258	12995	390.501	14896	15251	15289	14348	15242	14915	14990.2	359.903	14516	15315	14823	13915	14197	14718	14580.7	492.204	25806	23483	22603	21502	22819	21991	23034	1520.03	14656	15199	15358	14290	15441	15069	15002.2	444.84
	mCherry	61.9989	37.1 °C	12161	13369	13065	12428	13261	12890	12862.3	477.074	15251	15791	16028	14381	15248	15333	15338.7	567.952	15143	15750	15265	14418	14544	15242	15060.3	497.304	29827	25915	23431	22782	23604	24138	24949.5	2615.15	15293	15664	15006	14361	15210	15102	15106	429.462
	mCherry	63.9989	37.0 °C	12574	13369	13300	12562	13046	12812	12943.8	351.572	16151	16657	16589	14794	15760	15734	15947.5	688.132	15698	15632	14822	14092	14958	15396	15099.7	606.919	30323	31452	24819	24515	27337	25956	27400.3	2899.54	16228	16830	16175	14792	15806	15494	15887.5	699.787
	mCherry	65.9989	37.2 °C	12369	13817	13289	12384	13179	12920	12993	559.781	15864	16346	17393	15545	16060	16778	16331	668.91	15398	16530	15774	14226	15410	15414	15458.7	744.943	29497	32467	29357	29156	31683	29739	30316.5	1397.46	16119	17156	16866	15886	16609	16862	16583	487.451
	mCherry	67.9989	37.4 °C	12418	13543	13439	12325	12846	13304	12979.2	528.289	15911	16809	17835	15960	16685	16774	16662.3	702.483	15437	16119	16129	14211	15764	16039	15616.5	737.98	29203	31827	32084	30935	31255	30917	31036.8	1015.5	16336	16914	16862	16363	17198	16895	16761.3	341.046
	mCherry	69.9989	37.2 °C	12470	13189	13302	12494	13091	13347	12982.2	397.654	16013	16621	16948	16139	16928	16528	16529.5	390.277	15791	16141	15971	15113	16238	16380	15939	453.848	28484	31083	32507	30323	30995	29933	30554.2	1342.57	15972	16714	16993	15867	16980	16715	16540.2	497.044
	mCherry	71.9989	37.1 °C	12605	13774	13451	12432	12817	13283	13060.3	523.997	15873	16331	17216	16648	17102	16808	16663	500.82	15384	16087	16434	15263	15808	15648	15770.7	439.034	28127	30469	31821	29619	29960	29710	29951	1205.04	16020	16873	16739	16244	16820	16368	16510.7	349.665
	mCherry	73.9989	37.0 °C	12610	13819	13577	12444	13116	12757	13053.8	551.37	15944	16337	17026	15853	16910	16220	16381.7	488.564	15784	16222	16625	15490	15630	15646	15899.5	435.495	28021	30391	31053	28267	28934	28349	29169.2	1257.13	16132	17225	16945	16303	16475	16260	16556.7	432.861
	mCherry	75.9986	37.2 °C	12905	13875	13264	12632	12909	13159	13124	429.203	16146	16542	17570	15756	16725	16132	16478.5	633.844	15572	16624	16047	14894	15596	15566	15716.5	577.467	28010	29526	29890	27674	28787	27832	28619.8	932.693	15779	16228	16200	15537	16521	16330	16099.2	367.84
	mCherry	77.9986	37.0 °C	12656	13604	13263	12770	13166	12971	13071.7	347.218	16438	16261	16850	16125	16138	16276	16348	270.808	15219	15927	16246	14625	15549	15406	15495.3	564.719	26801	29204	29382	26762	27664	27352	27860.8	1161.58	15705	16612	16207	15493	16775	16305	16182.8	500.909
	mCherry	79.9986	37.2 °C	12762	13404	13297	12254	12987	12773	12912.8	417.3	15434	16498	16947	15571	16266	15657	16062.2	602.4	15177	16373	15960	14746	15460	15471	15531.2	573.269	27042	29256	29248	27100	27648	26983	27879.5	1089.39	16080	16439	16365	15425	16622	16234	16194.2	419.144
	mCherry	81.9986	37.1 °C	12419	13915	13429	12657	13760	12846	13171	616.822	15242	16476	16785	15431	16216	16329	16079.8	609.554	15330	16394	15903	14803	15651	15751	15638.7	537.919	27039	29242	28838	27133	28378	26907	27922.8	1021.94	15589	17007	16319	15853	16568	16489	16304.2	512.441
	mCherry	83.9986	37.2 °C	12613	13481	13107	12842	13030	12916	12998.2	291.712	15455	16498	17059	15714	16301	16505	16255.3	583.569	14897	16140	15675	14987	15693	15517	15484.8	469.715	26986	29555	28877	26667	27717	26480	27713.7	1256.25	15855	16930	16697	15958	17336	16818	16599	578.742
	mCherry	85.9986	37.3 °C	12360	13492	13420	12526	13242	13351	13065.2	491.737	15876	16679	17015	15699	16514	16256	16339.8	496.801	15500	16628	16042	15178	15808	16169	15887.5	512.117	26594	28918	29041	26954	27967	27318	27798.7	1021.8	16087	17066	16580	15957	16779	17128	16599.5	490.917
	mCherry	87.9986	37.3 °C	12984	13769	13556	12525	13021	12996	13141.8	448.583	15979	16635	16995	15954	16717	16467	16457.8	417.209	15629	16506	16213	14933	15918	15936	15855.8	541.045	26426	28966	28533	26567	27858	27365	27619.2	1029.7	15993	17059	17049	16172	16838	16215	16554.3	480.889
[truncated: 26 more columns]

## Sheet: S2_pLs and S8_pCs promoters
Raw data and averages/SD				background								p438								p119								pC119synth								p309								pC309synth
	Reads	Time (h)	Temp	biorep a	biorep b	biorep c	biorep d	biorep e	biorep f	mean	SD	biorep a	biorep b	biorep c	biorep d	biorep e	biorep f	mean	SD	biorep a	biorep b	biorep c	biorep d	biorep e	biorep f	mean	SD	biorep a	biorep b	biorep c	biorep d	biorep e	biorep f	mean	SD	biorep a	biorep b	biorep c	biorep d	biorep e	biorep f	mean	SD	biorep a	biorep b	biorep c	biorep d	biorep e	biorep f
infinite 200Pro	Abs430	2	37.0 °C	0.5627	0.5612	0.5694	0.5653	0.561	0.5612	0.563467	0.00333207	0.5597	0.5529	0.5676	0.5675	0.5666	0.5649	0.5632	0.00584192	0.5482	0.5548	0.5578	0.554	0.5657	0.5631	0.557267	0.00639364	0.5399	0.5641	0.5696	0.5721	0.5731	0.5699	0.564783	0.0125835	0.5578	0.5624	0.5625	0.5576	0.5442	0.5618	0.557717	0.00698868	0.5456	0.5524	0.5548	0.5585	0.5569	0.5546
Instrument serial number: 1409005592	Abs430	4	37.3 °C	0.5512	0.5552	0.5636	0.5592	0.5508	0.554	0.555667	0.00494072	0.5496	0.5461	0.562	0.5616	0.56	0.5585	0.5563	0.00675337	0.5435	0.5524	0.5544	0.5496	0.5619	0.5587	0.553417	0.00655421	0.5332	0.5573	0.564	0.5657	0.5655	0.563	0.558117	0.0125856	0.5471	0.5554	0.5566	0.5511	0.5377	0.5552	0.550517	0.00719817	0.5409	0.5498	0.5499	0.5541	0.5533	0.5502
Plate	Abs430	6	36.8 °C	0.5448	0.5525	0.5603	0.5553	0.5448	0.5502	0.551317	0.00606875	0.5443	0.5437	0.5583	0.5572	0.5561	0.5545	0.55235	0.00659143	0.5418	0.5508	0.5528	0.5479	0.5598	0.5568	0.55165	0.00641989	0.53	0.555	0.5604	0.5611	0.5618	0.5588	0.554517	0.0122527	0.5413	0.5528	0.5531	0.5469	0.5342	0.551	0.54655	0.00750966	0.5384	0.5481	0.5475	0.5524	0.5516	0.5487
Plate Description: [GRE96fb_chimney] - Greiner 96 Flat Black	Abs430	8	37.2 °C	0.5414	0.5512	0.5585	0.5537	0.5411	0.5486	0.549083	0.00689156	0.5419	0.5422	0.5567	0.5557	0.5542	0.5526	0.55055	0.00672926	0.5409	0.5506	0.5521	0.548	0.5593	0.5563	0.5512	0.00646715	0.5293	0.5537	0.5587	0.5596	0.5598	0.557	0.553017	0.0118361	0.5384	0.5515	0.5515	0.5451	0.5326	0.5494	0.54475	0.00775648	0.5375	0.5475	0.5463	0.5522	0.5513	0.5484
Plate with Cover: Yes	Abs430	9.99972	37.4 °C	0.5392	0.5512	0.5586	0.5536	0.5393	0.548	0.548317	0.00782928	0.5407	0.5421	0.5562	0.5556	0.554	0.5523	0.55015	0.00692611	0.5408	0.5509	0.5527	0.5486	0.5594	0.5565	0.551483	0.00651319	0.5296	0.5535	0.5584	0.5597	0.5594	0.5567	0.552883	0.0116312	0.5365	0.5511	0.5511	0.5452	0.5323	0.5493	0.54425	0.00803884	0.5371	0.5477	0.5461	0.5528	0.5516	0.5488
Barcode: No	Abs430	11.9997	37.2 °C	0.5377	0.5516	0.5593	0.5542	0.5381	0.5486	0.54825	0.00875414	0.5403	0.5425	0.557	0.5561	0.5544	0.5527	0.5505	0.00723464	0.5414	0.552	0.5535	0.5497	0.5601	0.557	0.552283	0.00648118	0.5304	0.5543	0.5589	0.5603	0.5595	0.557	0.5534	0.0114703	0.5354	0.5516	0.5517	0.5459	0.5325	0.5498	0.544483	0.00847477	0.5375	0.5483	0.5462	0.554	0.5525	0.5492
Temperature	Abs430	13.9997	37.3 °C	0.5367	0.5528	0.5601	0.5553	0.5373	0.5492	0.548567	0.00963777	0.5401	0.5435	0.5577	0.5572	0.5554	0.5537	0.551267	0.00754471	0.5423	0.5532	0.5544	0.5507	0.5609	0.558	0.55325	0.00646243	0.5317	0.5553	0.5596	0.5616	0.5604	0.5574	0.554333	0.0113133	0.535	0.5525	0.5522	0.5471	0.5334	0.5504	0.5451	0.00867364	0.5386	0.5496	0.5467	0.5551	0.5538	0.5503
Mode: On	Abs430	15.9997	37.4 °C	0.5364	0.5545	0.5617	0.5569	0.5377	0.5503	0.549583	0.0103928	0.5412	0.5452	0.5592	0.5588	0.5566	0.5549	0.55265	0.0075894	0.5435	0.5547	0.5564	0.5523	0.5623	0.559	0.5547	0.00648598	0.5333	0.5569	0.5609	0.5627	0.5613	0.5587	0.555633	0.0111317	0.5354	0.5539	0.5533	0.5483	0.5344	0.5518	0.546183	0.00895933	0.5402	0.5508	0.5482	0.5565	0.5555	0.5514
Temperature: 37.0 °C	Abs430	17.9997	37.0 °C	0.5368	0.5563	0.5644	0.559	0.5375	0.5522	0.551033	0.0114628	0.5424	0.5471	0.5614	0.5607	0.5586	0.5568	0.5545	0.00786537	0.5454	0.5572	0.5584	0.5543	0.5641	0.5607	0.556683	0.00643969	0.5353	0.559	0.563	0.5645	0.5626	0.5602	0.557433	0.0110237	0.5364	0.5556	0.5553	0.5498	0.5358	0.5533	0.5477	0.00922215	0.5422	0.5525	0.5498	0.5587	0.5578	0.553
Wait for Temperature	Abs430	19.9997	37.0 °C	0.5381	0.5591	0.5669	0.5616	0.5395	0.554	0.5532	0.0119113	0.5443	0.5497	0.5638	0.5635	0.561	0.5592	0.556917	0.00804821	0.547	0.5596	0.561	0.5568	0.5662	0.5628	0.5589	0.0066245	0.5377	0.5616	0.5652	0.5667	0.5647	0.5616	0.559583	0.0109123	0.5374	0.5578	0.5574	0.5521	0.5378	0.5553	0.549633	0.00953827	0.5446	0.5543	0.5516	0.5609	0.5602	0.5552
Minimum Temperature: 36.5 °C	Abs430	21.9997	37.3 °C	0.5399	0.562	0.5701	0.5647	0.5425	0.5567	0.555983	0.0122674	0.5465	0.5526	0.5668	0.5663	0.564	0.562	0.5597	0.00827526	0.5487	0.5621	0.5635	0.5595	0.5686	0.565	0.561233	0.00684738	0.5404	0.5641	0.5678	0.5695	0.567	0.5637	0.562083	0.0108509	0.5391	0.5602	0.5597	0.5546	0.5399	0.5579	0.5519	0.00980673	0.5473	0.5565	0.5539	0.5637	0.5631	0.5576
Maximum Temperature: 37.5 °C	Abs430	23.9997	37.4 °C	0.5423	0.5652	0.5737	0.5681	0.5455	0.5594	0.559033	0.0126383	0.549	0.5558	0.57	0.5699	0.5673	0.5653	0.562883	0.00858077	0.5507	0.5649	0.5664	0.5625	0.5713	0.5676	0.5639	0.00709789	0.5432	0.5671	0.5705	0.5726	0.5696	0.5661	0.56485	0.0108618	0.5411	0.5631	0.562	0.5576	0.5425	0.5608	0.554517	0.0100306	0.5507	0.5584	0.5562	0.5663	0.566	0.5598
Kinetic Cycle	Abs430	25.9997	37.0 °C	0.5451	0.5687	0.5776	0.5718	0.5486	0.5622	0.562333	0.0130295	0.5521	0.559	0.5735	0.5735	0.5708	0.5687	0.566267	0.00877056	0.5528	0.5685	0.5698	0.566	0.5747	0.5706	0.567067	0.00754922	0.5465	0.5702	0.5738	0.5755	0.5726	0.5686	0.567867	0.0107554	0.5435	0.5659	0.5647	0.5606	0.5452	0.5637	0.557267	0.0101726	0.5542	0.5611	0.5591	0.5696	0.5698	0.5629
Number of Cycles: 54	Abs430	27.9994	37.3 °C	0.5484	0.573	0.5823	0.5763	0.5526	0.5662	0.566467	0.0134821	0.5555	0.5631	0.5779	0.5778	0.5752	0.5728	0.570383	0.00911162	0.5562	0.5726	0.5739	0.5701	0.5784	0.574	0.570867	0.00767429	0.5502	0.574	0.5775	0.5793	0.5762	0.5719	0.571517	0.0107613	0.5457	0.5696	0.5678	0.5643	0.5485	0.5676	0.560583	0.0106202	0.5586	0.5641	0.5628	0.5741	0.5742	0.5663
Kinetic Interval: 02:00:00	Abs430	29.9994	37.2 °C	0.5532	0.5776	0.5871	0.581	0.5569	0.5701	0.570983	0.013559	0.5607	0.5677	0.583	0.5825	0.5797	0.5773	0.57515	0.00900306	0.5593	0.5765	0.5778	0.5739	0.5818	0.5773	0.574433	0.00784083	0.5542	0.5783	0.5818	0.5838	0.5801	0.5755	0.575617	0.0108737	0.5492	0.574	0.572	0.569	0.5524	0.5716	0.5647	0.0109309	0.5617	0.5666	0.5661	0.578	0.5785	0.5697
[truncated: 269 more rows]
[truncated: 67 more columns]

## Sheet: S2_pTs promoters
Raw data and averages/SD				background					p438					pXyltetO2					pTB					pTC					pTD						Growth index	background		p438		pXyltetO2		pTB		pTC		pTD			mCherry fluorescence reads
[truncated: 125 more rows]
[truncated: 23 more columns]

[truncated: 4 more sheets: S3_AraR system, S6_apoI, S7_KS1s, S11_polyclonalC5+TKS2]
