# Supplementary material for: A genetic toolkit and gene switches to limit Mycoplasma growth for biosafety applications
Source: Nat Commun. 2022 Apr 7;13:1910. doi: 10.1038/s41467-022-29574-0 (PMC8991246; doi:10.1038/s41467-022-29574-0)
Supplement: Supplementary file 10 — Source Data [file 41467_2022_29574_MOESM10_ESM.zip › Source Data/SourceData&analysis_Fluorimetries.xlsx]

## Sheet: Fig1C AraR system
infinite 200Pro	Raw data							analysis
Instrument serial number: 1409005592	series	sample & bioreplicate	A600	mCherry	mCh/A600			average and SD from 3xbioreplicates
Plate	0% L-arabinose	blank a	0.1084	612	5645.76			serie	sample	mean A600	SD A600	mean mCh	SD mCh	mCh/A600	SD mC/A600
Plate Description: [GRE96fb_chimney] - Greiner 96 Flat Black	0% L-arabinose	blank b	0.108	608	5629.63			0% L-arabinose	blank	0.107267	0.00162891	588.667	37.0045	5487.88	354.9
Plate with Cover: Yes	0% L-arabinose	blank c	0.1054	546	5180.27			0% L-arabinose	pA12	0.1098	0.00247588	639.333	35.2184	5822.71	346.582
Barcode: No	0% L-arabinose	pA12 a	0.1089	655	6014.69			0% L-arabinose	pA13	0.1303	0.00315753	681	52.915	5226.4	425.392
Part of Plate	0% L-arabinose	pA12 b	0.1079	599	5551.44			0% L-arabinose	pA15	0.1237	0.00465188	607.667	45.7857	4912.42	413.676
Range: A6:F10	0% L-arabinose	pA12 b	0.1126	664	5896.98			0.2% L-arabinose	blank	0.104933	0.00665833	545.333	22.1886	5196.95	391.734
Fluorescence Intensity	0% L-arabinose	pA13 a	0.1267	621	4901.34			0.2% L-arabinose	pA13	0.1375	0.00343948	3789	176.077	27556.4	1454.29
Excitation Wavelength: 585 nm	0% L-arabinose	pA13 b	0.1326	701	5286.58			0.5% L-arabinose	blank	0.108433	0.00557704	599.333	158.09	5527.21	1485.4
Excitation Bandwidth: 9 nm	0% L-arabinose	pA13 c	0.1316	721	5478.72			0.5% L-arabinose	pA12	0.1089	0.00072111	1224.67	77.0087	11245.8	711.06
Emission Wavelength: 625 nm	0% L-arabinose	pA15 a	0.1245	575	4618.47			0.5% L-arabinose	pA13	0.136233	0.00803638	8335.67	675.211	61186.7	6131.26
Emission Bandwidth: 20 nm	0% L-arabinose	pA15 b	0.1279	660	5160.28			0.5% L-arabinose	pA15	0.1168	0.00983209	1096	154.477	9383.56	1540.5
ReadingMode: Top	0% L-arabinose	pA15.c	0.1187	588	4953.66
Lag Time: 0 μs	0.2% L-arabinose	blank a	0.1016	542	5334.65			average values and SD with propagation of error
Integration Time: 20 μs	0.2% L-arabinose	blank b	0.1006	569	5656.06			serie	sample	mCh/A600-[background par]	SD
Number of Reads: 25	0.2% L-arabinose	blank c	0.1126	525	4662.52			0% L-arabinose	pA12	334.827	496.058
Settle Time: 0 ms	0.2% L-arabinose	pA13 a	0.1413	3991	28244.9			0% L-arabinose	pA13	-261.48	553.997
Gain: Manual	0.2% L-arabinose	pA13 b	0.1346	3708	27548.3			0% L-arabinose	pA15	-575.458	545.052
Gain Value: 150	0.2% L-arabinose	pA13 c	0.1366	3668	26852.1
Z-Position: Manual	0.5% L-arabinose	blank a	0.1119	781	6979.45			0.2% L-arabinose	pA13	22359.4	1506.13
Z-Position height: 20000 μm	0.5% L-arabinose	blank b	0.102	524	5137.25
Label: mCherry	0.5% L-arabinose	blank c	0.1114	493	4425.49			0.5% L-arabinose	pA12	5718.59	1646.82
Absorbance	0.5% L-arabinose	pA12 a	0.1081	1147	10610.5			0.5% L-arabinose	pA13	55659.5	6308.63
Measurement Wavelength: 600 nm	0.5% L-arabinose	pA12 b	0.1091	1226	11237.4			0.5% L-arabinose	pA15	3856.36	2139.99
Measurement Bandwidth: 9 nm	0.5% L-arabinose	pA12 b	0.1095	1301	11881.3
Number of Reads: 25	0.5% L-arabinose	pA13 a	0.1304	8133	62369.6			bioreplicate values
Settle Time: 0 ms	0.5% L-arabinose	pA13 b	0.1329	7785	58577.9			series	sample	sample code	column position	mCh/A600-[background par]
Label: Abs600	0.5% L-arabinose	pA13 c	0.1454	9089	62510.3			0% L-arabinose	pA12	1	0.79	526.812
Meas. temperature: mCherry: 37.0 °C	0.5% L-arabinose	pA15 a	0.1234	1149	9311.18			0% L-arabinose	pA12	1	0.78	63.5558
Meas. temperature: Abs600: 37.4 °C	0.5% L-arabinose	pA15 b	0.1055	922	8739.34			0% L-arabinose	pA12	1	0.77	409.1
Meas. temperature: A430: 37.1 °C	0.5% L-arabinose	pA15.c	0.1215	1217	10016.5			0% L-arabinose	pA13	2	1.78	-586.539
Meas. temperature: A560: 37.1 °C								0% L-arabinose	pA13	2	1.78	-201.305
								0% L-arabinose	pA13	2	1.78	-9.15727
								0% L-arabinose	pA15	3	2.78	-869.407
								0% L-arabinose	pA15	3	2.78	-327.599
								0% L-arabinose	pA15	3	2.78	-534.216
								0.2% L-arabinose	pA13	2	1.99	23047.9
								0.2% L-arabinose	pA13	2	2.01	22351.3
								0.2% L-arabinose	pA13	2	1.99	21655.2
								0.5% L-arabinose	pA12	1	1.21	5083.34
								0.5% L-arabinose	pA12	1	1.23	5710.19
								0.5% L-arabinose	pA12	1	1.21	6354.07
								0.5% L-arabinose	pA13	2	2.21	56842.4
								0.5% L-arabinose	pA13	2	2.22	53050.7
								0.5% L-arabinose	pA13	2	2.23	56983.1
								0.5% L-arabinose	pA15	3	3.23	3783.98
								0.5% L-arabinose	pA15	3	3.21	3212.13
								0.5% L-arabinose	pA15	3	3.21	4489.26

## Sheet: Fig1C LacI system
infinite 200Pro	Raw data							analysis
Instrument serial number: 1409005592	series	sample & bioreplicate	A600	mCherry	mCh/A600			average and SD from 3xbioreplicates
Plate	0 mM IPTG	blank a	0.0929	613	6598.49			serie	sample	mean A600	SD A600	mean mCh	SD mCh	mCh/A600	SD mC/A600
Plate Description: [GRE96fb_chimney] - Greiner 96 Flat Black	0 mM IPTG	blank b	0.0948	645	6803.8			0 mM IPTG	blank	0.0948	0.0019	617.333	25.7747	6511.95	301.588
Plate with Cover: Yes	0 mM IPTG	blank c	0.0967	594	6142.71			0 mM IPTG	pL52b62	0.102233	0.00168028	834.333	31.3741	8161.07	334.92
Barcode: No	0 mM IPTG	pL52b62 a	0.1004	811	8077.69			0 mM IPTG	pLT32	0.105333	0.00247857	1008	48.5695	9569.62	513.15
Part of Plate	0 mM IPTG	pL52b62 b	0.1026	822	8011.7			0 mM IPTG	pLG64	0.1053	0.00587963	623.667	82.0325	5922.76	846.325
Range: A1:F12 G1:H10	0 mM IPTG	pL52b62 b	0.1037	870	8389.59			0.4 mM IPTG	pL52b62	0.100833	0.0018037	2764	353.904	27411.6	3543.88
Fluorescence Intensity	0 mM IPTG	pLT32 a	0.108	990	9166.67			1 mM IPTG	pL52b62	0.102867	0.00247049	3876.33	558.04	37683.1	5499.86
Excitation Wavelength: 585 nm	0 mM IPTG	pLT32 b	0.1049	1063	10133.5			1 mM IPTG	pLT32	0.1056	0.00276225	3715	304.848	35179.9	3029.93
Excitation Bandwidth: 9 nm	0 mM IPTG	pLT32 c	0.1031	971	9418.04			1 mM IPTG	pLG64	0.112533	0.00283608	2674.67	166.341	23767.8	1594.91
Emission Wavelength: 625 nm	0 mM IPTG	pLG64 a	0.1096	717	6541.97
Emission Bandwidth: 20 nm	0 mM IPTG	pLG64 b	0.0986	591	5993.91			average values and SD with propagation of error
ReadingMode: Top	0 mM IPTG	pLG64 c	0.1077	563	5227.48			serie	sample	mCh/A600-[background par]	SD
Lag Time: 0 μs	0.4 mM IPTG	pL52b62 a	0.1007	2668	26494.5			0 mM IPTG	pL52b62	1649.11	450.696
Integration Time: 20 μs	0.4 mM IPTG	pL52b62 b	0.1027	3156	30730.3			0 mM IPTG	pLT32	3057.67	595.212
Number of Reads: 25	0.4 mM IPTG	pL52b62 c	0.0991	2468	24904.1			0 mM IPTG	pLG64	-589.195	898.455
Settle Time: 0 ms	1 mM IPTG	pL52b62 a	0.1025	3333	32517.1			0.4 mM IPTG	pL52b62	20899.6	3556.69
Gain: Manual	1 mM IPTG	pL52b62 b	0.1006	3848	38250.5
Gain Value: 150	1 mM IPTG	pL52b62 b	0.1055	4448	42161.1
Z-Position: Manual	1 mM IPTG	pLT32 a	0.1078	3993	37040.8			1 mM IPTG	pL52b62	31171.1	5508.12
Z-Position height: 20000 μm	1 mM IPTG	pLT32 b	0.1025	3389	33063.4			1 mM IPTG	pLT32	28668	3044.91
Label: mCherry	1 mM IPTG	pLT32 c	0.1065	3763	35333.3			1 mM IPTG	pLG64	17255.8	1623.17
Absorbance	1 mM IPTG	pLG64 a	0.1158	2864	24732.3
Measurement Wavelength: 600 nm	1 mM IPTG	pLG64 b	0.1107	2552	23053.3			bioreplicate values
Measurement Bandwidth: 9 nm	1 mM IPTG	pLG64 c	0.1111	2608	23474.3			series	sample	sample code	column position	mCh/A600-[background par]
Number of Reads: 25								0 mM IPTG	pL52b62	1	0.8	1565.73
Settle Time: 0 ms								0 mM IPTG	pL52b62	1	0.8	1499.74
Label: Abs600								0 mM IPTG	pL52b62	1	0.8	1877.63
Meas. temperature: mCherry: 37.1 °C								0 mM IPTG	pLT32	2	1.8	2654.71
Meas. temperature: Abs600: 37.0 °C								0 mM IPTG	pLT32	2	1.8	3621.51
Meas. temperature: A430: 37.2 °C								0 mM IPTG	pLT32	2	1.8	2906.09
Meas. temperature: A560: 37.1 °C								0 mM IPTG	pLG64	3	2.8	30.0158
								0 mM IPTG	pLG64	3	2.8	-518.04
								0 mM IPTG	pLG64	3	2.8	-1284.47
								0.4 mM IPTG	pL52b62	1	1	19982.6
								0.4 mM IPTG	pL52b62	1	1	24218.3
								0.4 mM IPTG	pL52b62	1	1	18392.2
								1 mM IPTG	pL52b62	1	1.22	26005.1
								1 mM IPTG	pL52b62	1	1.22	31738.5
								1 mM IPTG	pL52b62	1	1.22	35649.2
								1 mM IPTG	pLT32	2	2.22	30528.9
								1 mM IPTG	pLT32	2	2.22	26551.5
								1 mM IPTG	pLT32	2	2.22	28821.4
								1 mM IPTG	pLG64	3	3.22	18220.3
								1 mM IPTG	pLG64	3	3.22	16541.3
								1 mM IPTG	pLG64	3	3.22	16962.4

## Sheet: Fig1C CI system
infinite 200Pro	Raw data							analysis
Instrument serial number: 1409005592	series	sample & bioreplicate	A600	mCherry	mCh/A600			average and SD from 3xbioreplicates
Plate	No CI	blank a	0.1303	536	4113.58			serie	sample	mean A600	SD A600	mean mCh	SD mCh	mCh/A600	SD mC/A600
Plate Description: [GRE96fb_chimney] - Greiner 96 Flat Black	No CI	blank b	0.1368	704	5146.2			No CI	blank	0.134733	0.00384231	624.333	84.3347	4633.84	639.735
Plate with Cover: Yes	No CI	blank c	0.1371	633	4617.07			No CI	pC27	0.113467	0.000585947	4888.33	205.841	43081.7	1827.7
Barcode: No	No CI	pC27 a	0.1139	4676	41053.6			No CI	pC28	0.120567	0.000472582	5966	394.82	49483	3280.44
Part of Plate	No CI	pC27 b	0.1137	4902	43113.5			With CI	blank	0.13	0.0042332	585.667	39.5011	4505.13	337.415
Range: A3:F5	No CI	pC27 b	0.1128	5087	45097.5			With CI	pC27	0.137333	0.00525484	647.667	86.6333	4716.02	656.127
Fluorescence Intensity	No CI	pC28 a	0.1202	5545	46131.4			With CI	pC28	0.1307	0.00441928	922.333	6.1101	7056.87	243.146
Excitation Wavelength: 585 nm	No CI	pC28 b	0.1211	6328	52254.3
Excitation Bandwidth: 9 nm	No CI	pC28 c	0.1204	6025	50041.5
Emission Wavelength: 625 nm	With CI	blank a	0.1284	616	4797.51			average values and SD with propagation of error
Emission Bandwidth: 20 nm	With CI	blank b	0.1268	541	4266.56			serie	sample	mCh/A600-[background par]	SD
ReadingMode: Top	With CI	blank c	0.1348	600	4451.04			No CI	pC27	38447.8	1936.42
Lag Time: 0 μs	With CI	pC27 a	0.1344	619	4605.65			No CI	pC28	44849.2	3342.24
Integration Time: 20 μs	With CI	pC27 b	0.1342	579	4314.46			With CI	pC27	210.891	737.802
Number of Reads: 25	With CI	pC27 b	0.1434	745	5195.26			With CI	pC28	2551.75	415.895
Settle Time: 0 ms	With CI	pC28 a	0.1358	917	6752.58
Gain: Manual	With CI	pC28 b	0.1283	929	7240.84			bioreplicate values
Gain Value: 150	With CI	pC28 c	0.128	921	7195.31			series	sample	sample code	column position	mCh/A600-[background par]
Z-Position: Manual								No CI	pC27	1	0.86	36419.7
Z-Position height: 20000 μm								No CI	pC27	1	0.86	38479.6
Label: mCherry								No CI	pC27	1	0.86	40463.7
Absorbance								No CI	pC28	2	1.86	41497.6
Measurement Wavelength: 600 nm								No CI	pC28	2	1.86	47620.5
Measurement Bandwidth: 9 nm								No CI	pC28	2	1.86	45407.7
Number of Reads: 25								With CI	pC27	1	1.13	100.527
Settle Time: 0 ms								With CI	pC27	1	1.14	-190.672
Label: Abs600								With CI	pC27	1	1.15	690.13
Meas. temperature: mCherry: 37.3 °C								With CI	pC28	2	2.14	2247.45
Meas. temperature: Abs600: 36.9 °C								With CI	pC28	2	2.13	2735.71
Meas. temperature: A430: 37.3 °C								With CI	pC28	2	2.15	2690.18
Meas. temperature: A560: 37.2 °C

## Sheet: Fig1C TetR system
infinite 200Pro	Raw data							analysis
Instrument serial number: 1409005592	series	sample & bioreplicate	A600	mCherry	mCh/A600			average and SD from 3xbioreplicates
Plate	0 ng/mL ATc	blank a	0.1079	567	5254.87			serie	sample	mean A600	SD A600	mean mCh	SD mCh	mCh/A600	SD mC/A600
Plate Description: [GRE96fb_chimney] - Greiner 96 Flat Black	0 ng/mL ATc	blank b	0.1092	552	5054.95			0 ng/mL ATc	blank	0.1091	0.00115326	547	22.9129	5013.75	216.601
Plate with Cover: Yes	0 ng/mL ATc	blank c	0.1102	522	4736.84			0 ng/mL ATc	pXyltotO2	0.0935333	0.0016563	527.333	37.314	5637.92	411.241
Barcode: No	0 ng/mL ATc	pXyltotO2 a	0.0918	497	5413.94			0 ng/mL ATc	pTB	0.1033	0.0123041	605	58.8473	5856.73	900.648
Part of Plate	0 ng/mL ATc	pXyltotO2 b	0.0951	569	5983.18			0 ng/mL ATc	pTD	0.1008	0.00298161	569	53.1131	5644.84	552.738
Range: A1:C8 D1:F2 D4:F5 D7:F7	0 ng/mL ATc	pXyltotO2 b	0.0937	516	5506.94			10 ng/mL ATc	blank	0.1132	0.0001	529.333	37.7403	4676.09	333.421
Fluorescence Intensity	0 ng/mL ATc	pTB a	0.1175	671	5710.64			10 ng/mL ATc	pTB	0.0956	0.00087178	16649.7	1935.23	174160	20305.2
Excitation Wavelength: 585 nm	0 ng/mL ATc	pTB b	0.0966	558	5776.4			50 ng/mL ATc	blank	0.109533	0.00740968	559.667	72.5006	5109.56	746.72
Excitation Bandwidth: 9 nm	0 ng/mL ATc	pTB c	0.0958	586	6116.91			50 ng/mL ATc	pXyltotO2	0.0990333	0.00323316	3424	1157.69	34574.2	11744.3
Emission Wavelength: 625 nm	0 ng/mL ATc	pTD a	0.0976	584	5983.61			50 ng/mL ATc	pTB	0.0989333	0.00386954	23585.3	1272.22	238396	15884.2
Emission Bandwidth: 20 nm	0 ng/mL ATc	pTD b	0.1013	510	5034.55			50 ng/mL ATc	pTD	0.103333	0.00312623	9140.33	1222.66	88454.8	12131
ReadingMode: Top	0 ng/mL ATc	pTD c	0.1035	613	5922.71
Lag Time: 0 μs	10 ng/mL ATc	blank a	0.1131	555	4907.16			average values and SD with propagation of error
Integration Time: 20 μs	10 ng/mL ATc	blank b	0.1132	486	4293.29			serie	sample	mCh/A600-[background par]	SD
Number of Reads: 25	10 ng/mL ATc	blank c	0.1133	547	4827.89			0 ng/mL ATc	pXyltotO2	624.17	464.796
Settle Time: 0 ms	10 ng/mL ATc	pTB a	0.0946	15033	158911			0 ng/mL ATc	pTB	842.979	926.327
Gain: Manual	10 ng/mL ATc	pTB b	0.096	16122	167938			0 ng/mL ATc	pTD	631.092	593.663
Gain Value: 150	10 ng/mL ATc	pTB c	0.0962	18794	195364			10 ng/mL ATc
Z-Position: Manual	50 ng/mL ATc	blank a	0.1125	487	4328.89			10 ng/mL ATc	pTB	169484	20307.9
Z-Position height: 20000 μm	50 ng/mL ATc	blank b	0.115	560	4869.57			10 ng/mL ATc
Label: mCherry	50 ng/mL ATc	blank c	0.1011	632	6251.24			50 ng/mL ATc	pXyltotO2	29464.7	11768
Absorbance	50 ng/mL ATc	pXyltotO2 a	0.0961	2365	24609.8			50 ng/mL ATc	pTB	233287	15901.7
Measurement Wavelength: 600 nm	50 ng/mL ATc	pXyltotO2 b	0.0985	3247	32964.5			50 ng/mL ATc	pTD	83345.3	12154
Measurement Bandwidth: 9 nm	50 ng/mL ATc	pXyltotO2 b	0.1025	4660	45463.4
Number of Reads: 25	50 ng/mL ATc	pTB a	0.1034	24169	233743			bioreplicate values
Settle Time: 0 ms	50 ng/mL ATc	pTB b	0.0966	22126	229048			series	sample	sample code	column position	mCh/A600-[background par]
Label: Abs600	50 ng/mL ATc	pTB c	0.0968	24461	252696			0 ng/mL ATc	pXyltotO2	1	0.79	400.195
Meas. temperature: mCherry: 36.9 °C	50 ng/mL ATc	pTD a	0.1062	10008	94237.3			0 ng/mL ATc	pXyltotO2	1	0.78	969.427
Meas. temperature: Abs600: 37.2 °C	50 ng/mL ATc	pTD b	0.1	7742	77420			0 ng/mL ATc	pXyltotO2	1	0.77	493.188
Meas. temperature: A430: 37.2 °C	50 ng/mL ATc	pTD c	0.1038	9671	93169.6			0 ng/mL ATc	pTB	2	1.79	696.889
Meas. temperature: A560: 36.9 °C								0 ng/mL ATc	pTB	2	1.78	762.649
								0 ng/mL ATc	pTB	2	1.77	1103.16
								0 ng/mL ATc	pTD	3	2.79	969.858
								0 ng/mL ATc	pTD	3	2.78	20.802
								0 ng/mL ATc	pTD	3	2.77	908.956
								10 ng/mL ATc	pTB	2	2	154235
								10 ng/mL ATc	pTB	2	2	163261
								10 ng/mL ATc	pTB	2	2	190688
								50 ng/mL ATc	pXyltotO2	1	1.22	19500.2
								50 ng/mL ATc	pXyltotO2	1	1.22	27854.9
								50 ng/mL ATc	pXyltotO2	1	1.22	40353.9
								50 ng/mL ATc	pTB	2	2.22	228633
								50 ng/mL ATc	pTB	2	2.22	223938
								50 ng/mL ATc	pTB	2	2.22	247587
								50 ng/mL ATc	pTD	3	3.21	89127.7
								50 ng/mL ATc	pTD	3	3.22	72310.4
								50 ng/mL ATc	pTD	3	3.23	88060

## Sheet: SupplFig5C RS
infinite 200Pro	Raw data							analysis
Instrument serial number: 1409005592	series	sample & bioreplicate	A600	mCherry	mCh/A600			average and SD from 3xbioreplicates
Plate	0 mM Theo	blank a	0.0929	613	6598.49			serie	sample	mean A600	SD A600	mean mCh	SD mCh	mCh/A600	SD mC/A600
Plate Description: [GRE96fb_chimney] - Greiner 96 Flat Black	0 mM Theo	blank b	0.0948	645	6803.8			0 mM Theo	blank	0.0948	0.0019	617.333	25.7747	6511.95	301.588
Plate with Cover: Yes	0 mM Theo	blank c	0.0967	594	6142.71			0 mM Theo	RSA+	0.1057	0.00127279	2195	134.35	20766.3	1295.42
Barcode: No	0 mM Theo	RSA+ a	0.1066	2290	21482.2			0 mM Theo	RS77a2	0.1133	0.0019799	3281.5	210.011	28962.9	1921.44
Part of Plate	0 mM Theo	RSA+ b	0.1048	2100	20038.2			0.5 mM Theo	RSA+	0.10595	0.00459619	4705.5	156.271	44412.5	2426.4
Range: A1:F12 G1:H10	0 mM Theo	RS77a2 a	0.1147	3430	29904.1			0.5 mM Theo	RS77a2	0.11525	0.00459619	5708	121.622	49527.1	2239.39
Fluorescence Intensity	0 mM Theo	RS77a2 b	0.1119	3133	27998.2
Excitation Wavelength: 585 nm	0.5 mM Theo	RSA+ a	0.1092	4816	44102.6			average values and SD with propagation of error
Excitation Bandwidth: 9 nm	0.5 mM Theo	RSA+ b	0.1027	4595	44742			serie	sample	mCh/A600-[background par]	SD
Emission Wavelength: 625 nm	0.5 mM Theo	RS77a2 a	0.1185	5794	48894.5			0 mM Theo	RSA+	14254.4	1330.06
Emission Bandwidth: 20 nm	0.5 mM Theo	RS77a2 b	0.112	5622	50196.4			0 mM Theo	RS77a2	22451	1944.96
ReadingMode: Top								0.5 mM Theo	RSA+	37900.5	2445.08
Lag Time: 0 μs								0.5 mM Theo	RS77a2	43015.2	2259.61
Integration Time: 20 μs
Number of Reads: 25								bioreplicate values
Settle Time: 0 ms								series	sample	sample code	column position	mCh/A600-[background par]
Gain: Manual								0 mM Theo	RSA+	1	0.86	14970.2
Gain Value: 150								0 mM Theo	RSA+	1	0.86	13526.2
Z-Position: Manual								0 mM Theo	RS77a2	2	1.86	23392.1
Z-Position height: 20000 μm								0 mM Theo	RS77a2	2	1.86	21486.3
Label: mCherry								0.5 mM Theo	RSA+	1	1.13	37590.6
Absorbance								0.5 mM Theo	RSA+	1	1.15	38230
Measurement Wavelength: 600 nm								0.5 mM Theo	RS77a2	2	2.14	42382.6
Measurement Bandwidth: 9 nm								0.5 mM Theo	RS77a2	2	2.14	43684.5
Number of Reads: 25
Settle Time: 0 ms
Label: Abs600
Meas. temperature: mCherry: 37.1 °C
Meas. temperature: Abs600: 37.0 °C
Meas. temperature: A430: 37.2 °C
Meas. temperature: A560: 37.1 °C
same plate run as LacI system
