# Supplementary material for: A genetic toolkit and gene switches to limit Mycoplasma growth for biosafety applications
Source: Nat Commun. 2022 Apr 7;13:1910. doi: 10.1038/s41467-022-29574-0 (PMC8991246; doi:10.1038/s41467-022-29574-0)
Supplement: Supplementary file 10 — Source Data [file 41467_2022_29574_MOESM10_ESM.zip › Source Data/SourceData&analysis_E.F.xlsx .xlsx]

## Sheet: 4_EF C5
		mean Colonies from 2x10uL drops (DF)
strain	condition	0	1	2	3	4	5	6	7	8	CFU/10uL	EF
C5 p1	No inducer						33	ND			3300000
	+IPTG 1 mM	23	ND								23	6.9697e-06
C5 p3	No inducer							30.3333	ND	ND	3.03333e+07
	+IPTG 1 mM			18.3333	9	0.333333					1833.33	6.04396e-05
C5 p3	No inducer							15.3333	0.666667	ND	11000000
	+IPTG 1 mM		35	4.66667	0.333333						383.333	3.48485e-05
C5 p11	No inducer							58	5.33333	0.666667	5.93333e+07
	+IPTG 1 mM				9	0.666667	ND				7833.33	0.000132022
C5 p15	No inducer							16.3333	1.66667		16500000
	+IPTG 1 mM			39.6667	4.33333	ND					4150	0.000251515
Passage	EF	total cells recovered from the flasck T75
1	6.9697e-06	1.51667e+10
3	4.7644e-05	5500000000
11	0.000132022	2.96667e+10
15	0.000251515	8250000000
